# Supplementary material for: Vocal practice regulates singing activity–dependent genes underlying age-independent vocal learning in songbirds
Source: PLoS Biol. 2018 Sep 12;16(9):e2006537. doi: 10.1371/journal.pbio.2006537 (PMC6152990; doi:10.1371/journal.pbio.2006537)
Supplement: S1 Data — (XLSX) [file pbio.2006537.s010.xlsx]

## Sheet: Fig 1A
	Tutor song		Subsong		Plastic song		Crystallized song
syllable # (n=500)	Duration (ms)	Pitch (Hz)	Duration (ms)	Pitch (Hz)	Duration (ms)	Pitch (Hz)	Duration (ms)	Pitch (Hz)
1	52.8798	578	136.689	552	48.8889	497	57.8685	465
2	58.8662	645	184.581	1129	78.8209	681	57.8685	747
3	64.8526	1349	141.678	1442	64.8526	912	72.8345	4134
4	66.8481	973	145.669	970	62.8571	730	83.8095	1335
5	161.633	1043	32.9252	1323	40.907	394	172.608	871
6	58.8662	582	81.8141	931	75.8277	736	66.8481	604
7	60.8617	574	33.9229	393	40.907	3605	70.839	784
8	41.9048	601	115.737	670	111.746	1044	168.617	2022
9	140.68	1593	203.537	1051	156.644	815	174.603	825
10	161.633	946	84.8073	757	175.601	816	64.8526	480
11	145.669	942	109.751	836	163.628	885	69.8413	691
12	144.671	902	166.621	781	62.8571	862	74.8299	4426
13	35.9184	503	50.8844	706	121.723	717	87.8005	1311
14	58.8662	627	123.719	932	139.683	888	174.603	744
15	35.9184	566	156.644	852	68.8435	712	164.626	800
16	140.68	1774	86.8027	1047	75.8277	808	49.8866	604
17	161.633	1004	174.603	1103	58.8662	582	69.8413	595
18	55.873	596	87.8005	904	81.8141	729	64.8526	746
19	60.8617	593	177.596	1026	41.9048	632	67.8458	4270
20	39.9093	618	108.753	868	42.9025	3959	88.7982	1083
21	68.8435	5063	97.7778	949	99.7732	1140	176.599	882
22	75.8277	1029	32.9252	1010	169.615	787	53.8776	604
23	161.633	1006	77.8231	1037	46.8934	272	66.8481	589
24	53.8776	580	182.585	1049	43.9002	602	65.8503	634
25	61.8594	584	63.8549	803	73.8322	677	73.8322	4291
26	39.9093	576	34.9206	830	80.8163	665	97.7778	1403
27	145.669	1635	105.76	1431	42.9025	3929	176.599	797
28	162.63	1058	84.8073	1038	73.8322	1224	66.8481	456
29	36.9161	525	182.585	825	164.626	801	62.8571	649
30	60.8617	611	173.605	599	155.646	714	71.8367	4469
31	34.9206	577	290.34	879	35.9184	588	89.7959	1174
32	147.664	1604	55.873	1173	34.9206	576	170.612	874
33	161.633	1042	238.458	892	61.8594	686	40.907	597
34	57.8685	610	162.63	1183	57.8685	645	67.8458	644
35	59.8639	584	42.9025	1344	52.8798	587	68.8435	782
36	148.662	1110	275.374	1108	110.748	822	68.8435	4141
37	164.626	921	63.8549	853	154.649	915	80.8163	1184
38	64.8526	602	40.907	1066	119.728	1067	168.617	816
39	38.9116	610	36.9161	704	71.8367	1313	75.8277	632
40	149.66	1620	55.873	390	66.8481	1006	71.8367	654
41	163.628	965	37.9138	1709	73.8322	1177	173.605	1841
42	58.8662	613	42.9025	1001	154.649	822	173.605	841
43	41.9048	507	98.7755	1127	122.721	1190	76.8254	600
44	146.667	1208	48.8889	1019	54.8753	673	64.8526	799
45	162.63	977	77.8231	640	63.8549	588	67.8458	4476
46	53.8776	593	130.703	1121	48.8889	3236	102.766	1380
47	64.8526	603	46.8934	898	101.769	750	173.605	831
48	47.8912	619	137.687	811	61.8594	374	51.8821	679
49	150.658	1525	83.8095	942	66.8481	630	72.8345	596
50	163.628	910	79.8186	946	80.8163	572	66.8481	650
51	56.8707	595	91.7914	1040	44.898	4041	73.8322	4029
52	60.8617	584	221.497	1032	138.685	1383	85.805	1150
53	36.9161	603	58.8662	609	40.907	1051	171.61	874
54	66.8481	5016	123.719	913	67.8458	946	72.8345	632
55	70.839	1039	46.8934	762	42.9025	953	70.839	672
56	160.635	1030	214.512	975	35.9184	515	70.839	4426
57	147.664	881	96.78	1040	37.9138	576	85.805	1360
58	32.9252	521	53.8776	1186	35.9184	809	173.605	822
59	33.9229	522	40.907	950	56.8707	802	68.8435	695
60	58.8662	626	57.8685	944	49.8866	3865	62.8571	781
61	35.9184	591	47.8912	557	138.685	723	71.8367	4399
62	66.8481	5005	176.599	818	54.8753	631	90.7936	1107
63	68.8435	1034	133.696	636	50.8844	535	172.608	866
64	160.635	975	70.839	1251	57.8685	815	68.8435	590
65	144.671	939	138.685	1013	67.8458	730	69.8413	640
66	50.8844	349	235.465	881	32.9252	4119	70.839	4360
67	58.8662	586	31.9274	871	114.739	1287	85.805	1291
68	34.9206	586	33.9229	635	91.7914	714	176.599	772
69	67.8458	4855	85.805	717	32.9252	684	63.8549	470
70	72.8345	1133	38.9116	194	60.8617	777	52.8798	728
71	159.637	1003	95.7823	670	170.612	778	73.8322	4582
72	145.669	858	75.8277	757	146.667	815	89.7959	1326
73	35.9184	511	91.7914	1720	149.66	918	173.605	799
74	60.8617	606	244.444	1061	72.8345	1129	37.9138	1045
75	37.9138	609	207.528	892	69.8413	438	49.8866	601
76	67.8458	4992	147.664	927	90.7936	486	70.839	588
77	74.8299	1035	29.932	1193	138.685	566	64.8526	728
78	160.635	975	82.8118	1186	42.9025	337	71.8367	3727
79	35.9184	502	61.8594	866	62.8571	424	92.7891	1321
80	39.9093	528	65.8503	904	75.8277	1363	172.608	787
81	39.9093	591	111.746	952	47.8912	1021	63.8549	503
82	142.676	1764	32.9252	750	59.8639	961	71.8367	735
83	161.633	1010	37.9138	777	96.78	977	68.8435	4541
84	145.669	899	38.9116	1191	144.671	907	83.8095	1263
85	56.8707	595	51.8821	533	158.639	860	169.615	822
86	37.9138	533	37.9138	532	144.671	914	164.626	824
87	34.9206	574	229.478	933	70.839	554	65.8503	736
88	68.8435	4988	137.687	636	35.9184	4597	67.8458	703
89	71.8367	1052	237.46	746	67.8458	1095	76.8254	4035
90	160.635	912	110.748	1020	94.7846	1131	95.7823	1333
91	57.8685	595	121.723	988	88.7982	864	169.615	775
92	61.8594	619	35.9184	935	50.8844	1514	43.9002	840
93	38.9116	579	98.7755	1077	56.8707	623	66.8481	623
94	69.8413	4924	37.9138	781	73.8322	1008	56.8707	730
95	73.8322	1170	63.8549	812	31.9274	3552	174.603	1751
96	161.633	958	185.578	864	111.746	1395	174.603	780
97	149.66	989	48.8889	911	158.639	918	45.8957	592
98	150.658	908	105.76	875	61.8594	558	68.8435	624
99	39.9093	263	109.751	852	30.9297	706	61.8594	775
100	35.9184	568	142.676	753	124.717	527	72.8345	4368
101	140.68	1782	70.839	671	82.8118	627	95.7823	1219
102	160.635	894	40.907	494	60.8617	3961	173.605	804
103	149.66	934	114.739	1057	89.7959	1231	66.8481	608
104	151.655	826	114.739	926	82.8118	1337	60.8617	639
105	39.9093	286	49.8866	870	51.8821	829	76.8254	4248
106	36.9161	602	112.744	813	65.8503	549	87.8005	1138
107	68.8435	4968	110.748	846	66.8481	529	180.59	780
108	66.8481	1261	39.9093	830	72.8345	528	62.8571	600
109	162.63	912	260.408	1216	45.8957	3857	58.8662	736
110	34.9206	518	51.8821	1036	71.8367	1021	69.8413	4491
111	36.9161	636	115.737	636	138.685	950	86.8027	1320
112	140.68	1719	38.9116	582	56.8707	387	168.617	864
113	162.63	993	29.932	862	75.8277	722	65.8503	643
114	38.9116	493	78.8209	1109	47.8912	638	63.8549	700
115	38.9116	494	350.204	1250	45.8957	3621	72.8345	4461
116	31.9274	556	33.9229	257	174.603	778	99.7732	1097
117	69.8413	4943	105.76	979	55.873	864	175.601	799
118	71.8367	1083	47.8912	887	70.839	358	36.9161	565
119	161.633	949	29.932	387	33.9229	609	69.8413	645
120	55.873	605	124.717	1000	68.8435	645	68.8435	769
121	59.8639	594	36.9161	1299	86.8027	632	40.907	4589
122	36.9161	575	152.653	884	40.907	4520	88.7982	1086
123	144.671	1560	126.712	748	121.723	1022	172.608	777
124	162.63	975	245.442	901	224.49	774	171.61	771
125	39.9093	489	60.8617	894	30.9297	2964	48.8889	703
126	61.8594	600	305.306	1225	69.8413	1359	63.8549	587
127	36.9161	583	35.9184	981	84.8073	1362	61.8594	694
128	70.839	4937	37.9138	977	44.898	1071	72.8345	4091
129	69.8413	1136	88.7982	911	64.8526	840	89.7959	1282
130	162.63	976	36.9161	936	31.9274	431	174.603	783
131	57.8685	557	49.8866	992	76.8254	723	66.8481	610
132	60.8617	601	174.603	922	47.8912	654	64.8526	645
133	145.669	1223	88.7982	1113	83.8095	829	67.8458	4179
134	163.628	1036	111.746	812	68.8435	715	89.7959	1245
135	60.8617	372	87.8005	920	52.8798	4194	173.605	796
136	37.9138	578	232.472	761	98.7755	1241	67.8458	626
137	69.8413	4882	99.7732	1335	167.619	832	62.8571	676
138	70.839	1070	68.8435	735	154.649	887	70.839	4470
139	163.628	1007	38.9116	1235	190.567	815	85.805	1368
140	151.655	898	196.553	880	55.873	485	181.587	760
141	58.8662	597	56.8707	592	34.9206	843	53.8776	606
142	62.8571	595	127.71	1119	43.9002	1293	54.8753	609
143	40.907	601	198.549	1009	71.8367	868	70.839	603
144	144.671	1562	104.762	682	66.8481	669	76.8254	659
145	162.63	925	88.7982	978	34.9206	3154	68.8435	4038
146	35.9184	500	38.9116	853	89.7959	1223	83.8095	1255
147	61.8594	593	149.66	628	154.649	895	168.617	769
148	32.9252	562	124.717	925	64.8526	733	55.873	606
149	69.8413	5001	90.7936	911	57.8685	611	72.8345	644
150	69.8413	1152	205.533	834	88.7982	709	65.8503	687
151	163.628	980	43.9002	1131	54.8753	589	71.8367	4335
152	31.9274	522	98.7755	881	86.8027	770	95.7823	1238
153	34.9206	526	202.54	802	147.664	1202	169.615	902
154	132.698	1273	46.8934	903	34.9206	969	70.839	642
155	159.637	976	174.603	879	75.8277	491	63.8549	761
156	37.9138	273	74.8299	981	79.8186	693	71.8367	4635
157	69.8413	1589	68.8435	698	62.8571	1096	90.7936	1259
158	67.8458	1246	80.8163	683	58.8662	793	170.612	810
159	161.633	995	135.692	945	110.748	653	172.608	819
160	144.671	970	64.8526	946	78.8209	636	70.839	641
161	33.9229	296	288.345	1036	50.8844	1682	64.8526	675
162	37.9138	527	122.721	776	45.8957	1127	69.8413	4462
163	66.8481	2064	74.8299	1131	160.635	977	88.7982	1123
164	63.8549	1328	46.8934	706	131.701	875	176.599	822
165	160.635	1016	73.8322	1081	58.8662	413	62.8571	351
166	35.9184	306	174.603	763	89.7959	917	65.8503	666
167	48.8889	557	81.8141	939	58.8662	597	72.8345	4311
168	68.8435	1456	38.9116	1355	39.9093	686	89.7959	1265
169	67.8458	1189	52.8798	628	60.8617	693	176.599	889
170	159.637	962	185.578	1057	55.873	492	52.8798	581
171	50.8844	305	102.766	606	80.8163	931	67.8458	604
172	67.8458	1629	102.766	504	87.8005	1252	64.8526	728
173	64.8526	944	41.9048	782	93.7868	1115	72.8345	4084
174	160.635	938	40.907	1522	146.667	825	88.7982	1149
175	35.9184	291	163.628	950	62.8571	740	180.59	753
176	40.907	526	64.8526	749	63.8549	813	47.8912	605
177	66.8481	1232	66.8481	1068	58.8662	786	75.8277	607
178	68.8435	1077	213.515	787	63.8549	851	69.8413	701
179	162.63	949	64.8526	1219	47.8912	4415	66.8481	4427
180	38.9116	280	123.719	953	178.594	1112	94.7846	1365
181	33.9229	578	67.8458	1111	78.8209	743	180.59	837
182	69.8413	4943	77.8231	1067	70.839	580	38.9116	561
183	70.839	1005	84.8073	1349	140.68	922	65.8503	1845
184	159.637	951	106.757	1349	110.748	512	81.8141	1165
185	37.9138	312	133.696	1092	71.8367	683	172.608	881
186	51.8821	570	37.9138	2211	69.8413	681	57.8685	421
187	67.8458	1589	137.687	853	114.739	743	50.8844	677
188	66.8481	1010	60.8617	974	67.8458	1288	64.8526	3571
189	161.633	981	57.8685	1269	165.624	924	90.7936	967
190	34.9206	599	61.8594	1636	143.673	874	171.61	819
191	64.8526	3437	100.771	1103	145.669	987	50.8844	495
192	56.8707	1469	144.671	1047	138.685	949	37.9138	653
193	56.8707	611	129.705	1490	160.635	783	72.8345	3932
194	59.8639	605	78.8209	467	34.9206	580	85.805	981
195	143.673	1153	31.9274	1466	73.8322	569	175.601	779
196	161.633	1007	29.932	1446	57.8685	830	53.8776	510
197	58.8662	580	61.8594	884	37.9138	2826	64.8526	722
198	53.8776	561	176.599	1060	148.662	1005	71.8367	4479
199	32.9252	595	72.8345	812	153.651	817	93.7868	1233
200	69.8413	4906	182.585	1310	151.655	983	170.612	771
201	73.8322	931	268.39	1121	147.664	901	72.8345	616
202	163.628	989	119.728	1087	68.8435	687	71.8367	683
203	57.8685	365	109.751	1105	57.8685	664	73.8322	4287
204	38.9116	556	75.8277	1275	62.8571	699	91.7914	1249
205	143.673	1611	104.762	856	49.8866	536	175.601	765
206	161.633	962	100.771	1005	212.517	1032	43.9002	622
207	62.8571	583	171.61	1125	40.907	1479	68.8435	576
208	63.8549	554	57.8685	980	49.8866	934	70.839	733
209	45.8957	625	41.9048	841	51.8821	811	171.61	1904
210	153.651	1466	111.746	1237	69.8413	399	168.617	838
211	164.626	912	88.7982	753	71.8367	531	46.8934	556
212	56.8707	583	228.481	1164	56.8707	3444	67.8458	607
213	62.8571	591	175.601	801	120.726	868	63.8549	644
214	40.907	568	111.746	1208	138.685	1052	71.8367	4534
215	146.667	1799	162.63	1018	140.68	868	102.766	1155
216	164.626	929	36.9161	1187	150.658	824	178.594	741
217	57.8685	606	62.8571	1070	144.671	1038	37.9138	509
218	64.8526	631	69.8413	698	56.8707	715	74.8299	633
219	148.662	996	177.596	819	66.8481	796	75.8277	719
220	163.628	944	105.76	907	31.9274	524	171.61	1721
221	48.8889	561	226.485	687	69.8413	547	179.592	782
222	37.9138	519	106.757	1262	43.9002	3765	43.9002	546
223	68.8435	1290	32.9252	1352	61.8594	1686	72.8345	589
224	64.8526	1031	40.907	1029	160.635	887	69.8413	720
225	160.635	963	133.696	944	143.673	712	166.621	1899
226	34.9206	270	118.73	1032	165.624	942	176.599	845
227	67.8458	1125	100.771	1370	121.723	1120	78.8209	605
228	72.8345	1282	44.898	1938	34.9206	1295	73.8322	749
229	161.633	986	61.8594	852	36.9161	656	74.8299	4208
230	57.8685	572	46.8934	762	67.8458	923	87.8005	1279
231	41.9048	489	117.732	930	83.8095	750	178.594	821
232	69.8413	1052	253.424	952	61.8594	412	48.8889	904
233	69.8413	1198	37.9138	330	78.8209	648	78.8209	639
234	164.626	906	171.61	889	32.9252	3110	77.8231	785
235	33.9229	497	184.581	1340	75.8277	1601	175.601	1936
236	38.9116	512	65.8503	1029	55.873	612	175.601	820
237	68.8435	1817	51.8821	1306	42.9025	751	174.603	848
238	71.8367	1000	85.805	809	150.658	838	55.873	694
239	165.624	922	40.907	880	148.662	897	71.8367	609
240	38.9116	514	41.9048	625	66.8481	422	68.8435	662
241	36.9161	515	259.41	1002	65.8503	710	72.8345	4395
242	65.8503	1998	189.569	750	64.8526	542	97.7778	1245
243	66.8481	1161	183.583	863	35.9184	514	180.59	784
244	163.628	932	127.71	1054	50.8844	687	42.9025	495
245	36.9161	487	33.9229	1442	74.8299	563	74.8299	620
246	40.907	491	129.705	1074	89.7959	648	71.8367	698
247	53.8776	294	335.238	1055	75.8277	699	71.8367	4253
248	38.9116	528	202.54	1004	65.8503	964	97.7778	1283
249	69.8413	1210	75.8277	822	165.624	874	171.61	856
250	67.8458	1148	67.8458	1131	137.687	871	74.8299	665
251	166.621	915	78.8209	826	109.751	912	74.8299	755
252	31.9274	514	106.757	1158	40.907	3723	72.8345	4260
253	34.9206	514	82.8118	867	73.8322	1231	101.769	1299
254	70.839	1701	137.687	1306	144.671	941	173.605	770
255	73.8322	1024	188.571	1008	150.658	847	38.9116	529
256	166.621	947	196.553	816	58.8662	442	76.8254	627
257	149.66	912	125.714	986	61.8594	631	73.8322	827
258	153.651	904	83.8095	883	66.8481	678	72.8345	4340
259	36.9161	486	115.737	1117	97.7778	607	86.8027	1105
260	38.9116	520	137.687	1012	46.8934	3917	176.599	811
261	71.8367	1430	49.8866	898	63.8549	1613	74.8299	608
262	67.8458	1067	37.9138	761	145.669	852	79.8186	723
263	168.617	958	53.8776	1428	147.664	931	182.585	1714
264	40.907	383	67.8458	1123	153.651	697	184.581	779
265	62.8571	568	46.8934	705	80.8163	667	53.8776	629
266	33.9229	555	34.9206	884	68.8435	750	71.8367	647
267	71.8367	4866	41.9048	977	102.766	592	70.839	662
268	71.8367	1051	60.8617	701	93.7868	952	66.8481	4456
269	167.619	881	32.9252	671	112.744	822	100.771	1113
270	38.9116	271	156.644	1071	159.637	868	179.592	797
271	35.9184	617	176.599	1029	150.658	805	73.8322	603
272	71.8367	4883	218.503	817	33.9229	668	75.8277	690
273	73.8322	1208	100.771	754	51.8821	639	184.581	2074
274	167.619	855	185.578	958	71.8367	638	174.603	826
275	59.8639	620	114.739	1199	45.8957	4027	70.839	570
276	58.8662	564	92.7891	983	56.8707	1230	76.8254	681
277	35.9184	573	93.7868	1200	138.685	894	183.583	1850
278	149.66	1572	73.8322	933	149.66	1007	185.578	752
279	167.619	993	40.907	916	60.8617	1124	38.9116	457
280	151.655	929	61.8594	1140	41.9048	426	71.8367	588
281	58.8662	628	261.406	1064	73.8322	731	73.8322	693
282	62.8571	583	70.839	1026	30.9297	1021	173.605	1890
283	70.839	1398	71.8367	1639	137.687	1065	174.603	850
284	78.8209	1129	129.705	692	165.624	884	70.839	609
285	167.619	918	55.873	577	80.8163	904	71.8367	624
286	60.8617	620	133.696	672	74.8299	886	73.8322	4466
287	44.898	645	151.655	899	34.9206	1079	102.766	1379
288	138.685	1865	62.8571	1163	84.8073	1166	175.601	828
289	159.637	973	37.9138	1792	157.642	937	63.8549	598
290	54.8753	604	37.9138	427	205.533	837	76.8254	582
291	58.8662	627	198.549	794	56.8707	3826	67.8458	671
292	42.9025	619	40.907	940	81.8141	1399	88.7982	3283
293	141.678	1847	90.7936	1000	69.8413	533	87.8005	1368
294	160.635	957	31.9274	1076	63.8549	707	176.599	792
295	56.8707	619	112.744	1070	79.8186	850	52.8798	583
296	53.8776	607	33.9229	332	51.8821	710	71.8367	590
297	41.9048	609	65.8503	1008	61.8594	609	71.8367	710
298	145.669	2099	136.689	619	90.7936	760	171.61	1928
299	160.635	954	137.687	802	43.9002	3250	175.601	770
300	57.8685	609	107.755	759	83.8095	1481	183.583	760
301	42.9025	601	157.642	723	155.646	785	37.9138	613
302	142.676	1626	80.8163	1014	158.639	718	72.8345	665
303	163.628	934	287.347	1101	151.655	854	71.8367	692
304	58.8662	615	73.8322	1172	107.755	1147	180.59	1650
305	57.8685	582	44.898	1090	78.8209	643	181.587	843
306	42.9025	593	128.707	1003	31.9274	3491	40.907	559
307	145.669	2062	63.8549	986	130.703	889	78.8209	599
308	160.635	901	73.8322	1055	165.624	995	74.8299	768
309	57.8685	658	87.8005	871	32.9252	617	174.603	1879
310	43.9002	703	53.8776	1157	37.9138	3561	171.61	833
311	143.673	1812	272.381	1156	72.8345	668	74.8299	601
312	160.635	968	161.633	1132	97.7778	863	78.8209	677
313	56.8707	664	114.739	1187	34.9206	3990	173.605	1780
314	60.8617	614	74.8299	744	222.494	826	176.599	797
315	44.898	599	81.8141	991	73.8322	696	52.8798	590
316	147.664	2071	85.805	1093	83.8095	564	72.8345	593
317	159.637	990	40.907	1106	96.78	820	75.8277	675
318	37.9138	508	111.746	822	171.61	791	178.594	1863
319	154.649	881	34.9206	1003	61.8594	1234	178.594	817
320	151.655	921	76.8254	695	61.8594	1019	39.9093	623
321	57.8685	625	36.9161	1103	94.7846	1184	65.8503	608
322	62.8571	653	59.8639	495	45.8957	1120	69.8413	714
323	44.898	660	242.449	1096	73.8322	1075	168.617	1968
324	147.664	1938	80.8163	982	100.771	722	171.61	878
325	163.628	1015	126.712	1195	49.8866	442	167.619	806
326	45.8957	509	30.9297	802	91.7914	600	56.8707	607
327	158.639	912	66.8481	807	53.8776	725	73.8322	706
328	158.639	862	162.63	812	61.8594	591	64.8526	685
329	58.8662	599	72.8345	1338	69.8413	845	173.605	1952
330	62.8571	648	133.696	872	73.8322	556	177.596	857
331	44.898	599	96.78	1561	144.671	854	169.615	878
332	144.671	1904	84.8073	1267	35.9184	916	36.9161	456
333	163.628	938	222.494	1119	132.698	936	67.8458	574
334	53.8776	605	75.8277	881	56.8707	820	63.8549	697
335	53.8776	656	38.9116	1155	83.8095	684	180.59	1984
336	41.9048	596	86.8027	826	180.59	1039	175.601	799
337	139.683	1881	104.762	735	77.8231	862	34.9206	655
338	157.642	919	165.624	948	147.664	786	45.8957	552
339	56.8707	603	236.463	787	51.8821	461	73.8322	593
340	36.9161	591	45.8957	825	61.8594	1010	66.8481	735
341	139.683	1718	87.8005	1040	63.8549	545	77.8231	4359
342	157.642	936	71.8367	907	78.8209	832	94.7846	1332
343	56.8707	616	245.442	1203	46.8934	1035	176.599	856
344	45.8957	621	85.805	621	88.7982	1699	37.9138	476
345	141.678	1708	66.8481	845	40.907	1555	78.8209	607
346	158.639	1041	131.701	1099	95.7823	933	71.8367	654
347	56.8707	629	54.8753	960	77.8231	1188	173.605	1848
348	61.8594	618	41.9048	522	77.8231	865	177.596	786
349	44.898	584	110.748	873	52.8798	754	77.8231	648
350	146.667	1942	78.8209	1125	35.9184	1126	72.8345	717
351	160.635	926	46.8934	961	63.8549	735	169.615	1959
352	56.8707	585	66.8481	450	62.8571	2001	182.585	802
353	60.8617	660	143.673	930	34.9206	1422	57.8685	649
354	38.9116	552	83.8095	886	104.762	889	73.8322	647
355	141.678	1856	200.544	982	125.714	1085	67.8458	781
356	161.633	960	46.8934	913	50.8844	855	85.805	3459
357	38.9116	554	56.8707	748	62.8571	503	86.8027	1340
358	55.873	636	29.932	1083	50.8844	3729	173.605	798
359	59.8639	717	167.619	696	147.664	984	78.8209	634
360	42.9025	575	144.671	718	140.68	877	76.8254	772
361	140.68	1787	83.8095	1232	62.8571	594	70.839	3804
362	158.639	912	61.8594	808	69.8413	735	107.755	1359
363	55.873	595	223.492	1003	79.8186	1223	176.599	762
364	61.8594	687	148.662	670	176.599	895	55.873	622
365	45.8957	630	59.8639	1035	31.9274	543	69.8413	574
366	143.673	2137	36.9161	1277	79.8186	437	77.8231	724
367	161.633	959	43.9002	618	73.8322	569	172.608	2105
368	59.8639	640	66.8481	771	47.8912	3741	169.615	841
369	61.8594	717	118.73	829	147.664	975	73.8322	584
370	42.9025	577	357.188	764	151.655	979	68.8435	633
371	144.671	1735	137.687	992	66.8481	581	172.608	1902
372	162.63	994	50.8844	967	82.8118	772	176.599	808
373	55.873	577	54.8753	965	160.635	1214	36.9161	613
374	61.8594	620	69.8413	789	49.8866	4075	78.8209	615
375	42.9025	573	29.932	922	92.7891	1304	73.8322	634
376	145.669	1947	54.8753	882	174.603	1041	179.592	1964
377	161.633	997	58.8662	2912	178.594	976	171.61	796
378	33.9229	518	33.9229	1408	148.662	1021	44.898	578
379	55.873	626	137.687	1006	106.757	1136	71.8367	634
380	134.694	1402	39.9093	831	87.8005	651	71.8367	614
381	155.646	1027	35.9184	1614	31.9274	2387	70.839	4628
382	53.8776	665	123.719	1132	168.617	1016	101.769	1184
383	144.671	1335	140.68	1191	83.8095	852	171.61	858
384	159.637	920	102.766	740	64.8526	742	75.8277	609
385	59.8639	613	143.673	700	82.8118	648	74.8299	727
386	58.8662	629	135.692	940	116.735	559	178.594	1950
387	43.9002	614	54.8753	814	48.8889	1023	170.612	830
388	142.676	1826	69.8413	795	133.696	1213	62.8571	589
389	159.637	951	115.737	902	131.701	1183	75.8277	597
390	54.8753	597	144.671	834	58.8662	1376	72.8345	749
391	52.8798	583	57.8685	742	90.7936	931	86.8027	3657
392	38.9116	635	114.739	1185	59.8639	849	89.7959	1105
393	140.68	1851	148.662	1634	143.673	905	172.608	894
394	158.639	932	210.522	1026	48.8889	582	32.9252	756
395	53.8776	603	78.8209	1070	67.8458	510	47.8912	634
396	59.8639	594	30.9297	563	51.8821	671	74.8299	654
397	136.689	1155	41.9048	908	37.9138	566	70.839	668
398	159.637	924	67.8458	803	168.617	1004	70.839	4101
399	54.8753	319	146.667	921	64.8526	429	90.7936	1315
400	33.9229	624	41.9048	707	34.9206	3812	171.61	837
401	138.685	2012	108.753	958	86.8027	1265	76.8254	620
402	158.639	993	99.7732	959	167.619	794	70.839	710
403	59.8639	605	50.8844	850	169.615	946	72.8345	4250
404	60.8617	635	165.624	749	83.8095	1389	85.805	1303
405	40.907	603	75.8277	1031	40.907	3528	171.61	814
406	142.676	1858	69.8413	799	52.8798	625	172.608	760
407	161.633	986	80.8163	740	65.8503	667	41.9048	674
408	51.8821	571	62.8571	948	200.544	933	71.8367	628
409	56.8707	670	83.8095	440	148.662	875	68.8435	742
410	31.9274	622	107.755	1443	134.694	967	168.617	2095
411	136.689	1872	94.7846	1059	58.8662	784	166.621	826
412	159.637	970	119.728	882	82.8118	697	63.8549	687
413	57.8685	595	132.698	885	82.8118	684	63.8549	680
414	42.9025	601	122.721	675	35.9184	3650	69.8413	4497
415	146.667	1768	230.476	1215	59.8639	2215	87.8005	1726
416	156.644	885	128.707	783	165.624	939	170.612	820
417	58.8662	667	41.9048	580	117.732	1101	44.898	502
418	60.8617	627	31.9274	2556	92.7891	500	67.8458	606
419	42.9025	631	33.9229	823	79.8186	657	61.8594	698
420	142.676	1672	161.633	1011	80.8163	562	163.628	1829
421	160.635	951	102.766	1087	60.8617	615	170.612	821
422	56.8707	604	60.8617	851	70.839	892	77.8231	601
423	61.8594	640	53.8776	954	61.8594	464	73.8322	767
424	43.9002	617	75.8277	979	37.9138	4054	177.596	1880
425	145.669	1744	224.49	824	102.766	1223	171.61	771
426	161.633	1053	118.73	1686	142.676	848	65.8503	624
427	47.8912	572	134.694	908	149.66	932	67.8458	664
428	55.873	627	62.8571	1100	159.637	865	176.599	1675
429	130.703	1387	87.8005	1148	82.8118	636	174.603	811
430	159.637	943	41.9048	855	70.839	601	53.8776	440
431	31.9274	484	107.755	1246	40.907	4053	65.8503	686
432	31.9274	266	133.696	1008	148.662	760	69.8413	4468
433	61.8594	5133	65.8503	975	53.8776	579	85.805	1336
434	58.8662	1234	31.9274	1098	57.8685	699	172.608	796
435	159.637	1087	42.9025	1154	61.8594	637	69.8413	587
436	32.9252	519	69.8413	1064	30.9297	495	68.8435	747
437	55.873	608	99.7732	897	48.8889	3743	175.601	1877
438	40.907	640	225.488	776	211.519	882	169.615	878
439	142.676	1876	59.8639	955	42.9025	539	70.839	603
440	156.644	954	69.8413	884	68.8435	565	74.8299	680
441	57.8685	644	98.7755	1071	46.8934	743	69.8413	4293
442	60.8617	624	32.9252	1279	67.8458	941	90.7936	1187
443	39.9093	615	252.426	922	34.9206	876	171.61	849
444	145.669	1839	100.771	1324	56.8707	801	34.9206	510
445	163.628	911	106.757	1480	94.7846	841	74.8299	608
446	58.8662	602	223.492	1255	43.9002	632	71.8367	610
447	60.8617	638	61.8594	640	63.8549	764	73.8322	4386
448	43.9002	656	30.9297	811	75.8277	615	94.7846	1293
449	68.8435	4946	200.544	1142	52.8798	669	169.615	825
450	77.8231	1207	179.592	692	36.9161	4497	75.8277	605
451	160.635	952	59.8639	710	63.8549	2017	68.8435	708
452	56.8707	647	168.617	564	158.639	917	177.596	2110
453	61.8594	625	66.8481	826	92.7891	1086	171.61	795
454	41.9048	608	135.692	841	157.642	877	166.621	794
455	142.676	1874	43.9002	820	153.651	950	41.9048	620
456	160.635	1007	197.551	1047	159.637	772	66.8481	704
457	35.9184	493	271.383	1124	61.8594	597	69.8413	736
458	34.9206	492	36.9161	1458	152.653	1153	76.8254	4436
459	141.678	1360	42.9025	1108	126.712	2153	87.8005	1236
460	159.637	971	167.619	1022	59.8639	609	171.61	844
461	48.8889	566	108.753	703	97.7778	664	42.9025	619
462	60.8617	575	42.9025	605	98.7755	1480	72.8345	483
463	34.9206	594	38.9116	1176	67.8458	1264	67.8458	682
464	139.683	2306	113.741	740	69.8413	670	172.608	2085
465	161.633	937	72.8345	1157	37.9138	3065	171.61	867
466	34.9206	318	69.8413	1254	48.8889	1105	70.839	552
467	53.8776	599	77.8231	1146	155.646	847	76.8254	754
468	32.9252	590	32.9252	535	43.9002	612	74.8299	4104
469	145.669	1703	51.8821	575	92.7891	647	83.8095	1321
470	161.633	933	63.8549	1011	77.8231	509	173.605	822
471	48.8889	549	50.8844	619	94.7846	587	42.9025	519
472	36.9161	589	51.8821	779	130.703	646	72.8345	652
473	139.683	1760	122.721	905	58.8662	960	68.8435	644
474	159.637	982	125.714	1029	60.8617	760	174.603	2012
475	56.8707	614	103.764	1165	68.8435	920	170.612	824
476	50.8844	588	198.549	903	90.7936	784	173.605	804
477	36.9161	564	187.574	859	30.9297	769	36.9161	450
478	142.676	1661	45.8957	832	134.694	883	74.8299	599
479	161.633	905	140.68	942	170.612	789	74.8299	714
480	52.8798	559	76.8254	703	182.585	819	163.628	1966
481	50.8844	596	65.8503	1258	54.8753	748	169.615	783
482	33.9229	579	133.696	1211	87.8005	703	76.8254	606
483	145.669	1755	193.56	825	68.8435	596	71.8367	630
484	165.624	977	83.8095	1080	50.8844	4433	69.8413	4264
485	50.8844	501	89.7959	943	62.8571	1116	103.764	1123
486	147.664	895	79.8186	1242	174.603	877	169.615	822
487	156.644	889	35.9184	1049	74.8299	917	168.617	815
488	153.651	840	54.8753	964	64.8526	607	60.8617	641
489	57.8685	583	134.694	903	52.8798	1147	73.8322	599
490	51.8821	601	73.8322	910	86.8027	1176	73.8322	673
491	35.9184	574	56.8707	1254	146.667	859	176.599	1782
492	71.8367	4871	149.66	948	31.9274	421	172.608	817
493	69.8413	1101	87.8005	1117	64.8526	721	55.873	600
494	160.635	916	104.762	1383	33.9229	4225	72.8345	594
495	53.8776	559	159.637	969	201.542	919	67.8458	760
496	50.8844	574	142.676	1066	36.9161	521	177.596	1970
497	33.9229	553	77.8231	951	62.8571	714	174.603	832
498	146.667	1757	79.8186	831	50.8844	825	32.9252	524
499	164.626	901	105.76	834	63.8549	628	68.8435	579
500	34.9206	521	69.8413	884	31.9274	4271	74.8299	689

## Sheet: Fig 1B
	Bird#1		Bird#2		Bird#3		Bird#4
syllable # (n=500)	Duration (ms)	Pitch (Hz)	Duration (ms)	Pitch (Hz)	Duration (ms)	Pitch (Hz)	Duration (ms)	Pitch (Hz)
1	33.9229	630	70.839	510	33.9229	1351	43.9002	848
2	51.8821	797	30.9297	566	32.9252	1210	49.8866	761
3	45.8957	1023	68.8435	591	54.8753	1103	44.898	868
4	51.8821	959	41.9048	755	39.9093	1652	42.9025	757
5	48.8889	1259	21.9501	844	52.8798	1394	40.907	506
6	41.9048	619	26.9388	467	66.8481	941	21.9501	1171
7	46.8934	1130	21.9501	726	44.898	1493	45.8957	556
8	37.9138	674	34.9206	719	75.8277	1156	21.9501	1930
9	85.805	657	25.941	376	42.9025	1497	44.898	707
10	44.898	1297	49.8866	748	66.8481	1095	49.8866	995
11	50.8844	737	60.8617	494	53.8776	1337	41.9048	776
12	78.8209	836	62.8571	610	91.7914	1139	56.8707	1441
13	21.9501	1006	57.8685	545	48.8889	1296	101.769	950
14	21.9501	490	21.9501	339	45.8957	1080	90.7936	630
15	30.9297	398	45.8957	459	67.8458	1150	20.9524	394
16	44.898	755	35.9184	734	53.8776	1544	60.8617	1166
17	24.9433	526	31.9274	224	73.8322	914	46.8934	1088
18	30.9297	1374	58.8662	342	59.8639	1525	69.8413	839
19	20.9524	1429	32.9252	873	41.9048	1393	37.9138	673
20	37.9138	912	29.932	760	45.8957	1370	24.9433	1684
21	54.8753	699	36.9161	566	63.8549	1043	91.7914	645
22	52.8798	2191	29.932	1640	49.8866	1225	34.9206	1170
23	67.8458	730	29.932	514	42.9025	1471	22.9478	1125
24	23.9456	508	54.8753	649	86.8027	1159	53.8776	996
25	22.9478	476	24.9433	1305	55.873	1366	35.9184	1448
26	22.9478	893	164.626	831	223.492	988	38.9116	811
27	20.9524	1159	55.873	679	64.8526	1334	63.8549	1174
28	66.8481	581	44.898	932	51.8821	1434	45.8957	993
29	91.7914	748	73.8322	513	83.8095	1010	53.8776	1600
30	51.8821	370	69.8413	456	44.898	1102	146.667	975
31	102.766	676	50.8844	767	87.8005	1095	103.764	1271
32	25.941	415	20.9524	471	61.8594	1166	40.907	850
33	27.9365	892	53.8776	800	67.8458	724	46.8934	1239
34	22.9478	1736	147.664	731	20.9524	904	42.9025	1436
35	37.9138	516	24.9433	665	102.766	1122	46.8934	1086
36	42.9025	637	62.8571	434	98.7755	756	30.9297	901
37	71.8367	669	30.9297	471	46.8934	1594	42.9025	1183
38	25.941	517	31.9274	790	52.8798	1058	26.9388	1475
39	25.941	3053	105.76	623	26.9388	1004	32.9252	585
40	38.9116	594	112.744	942	51.8821	1450	53.8776	913
41	23.9456	812	57.8685	1072	101.769	1011	55.873	1220
42	61.8594	810	43.9002	454	49.8866	1220	39.9093	848
43	21.9501	1226	53.8776	724	65.8503	873	43.9002	822
44	62.8571	695	26.9388	756	44.898	1309	46.8934	704
45	24.9433	560	83.8095	800	88.7982	847	28.9342	2875
46	29.932	773	89.7959	685	46.8934	1385	40.907	1029
47	69.8413	625	24.9433	1392	66.8481	1119	40.907	854
48	55.873	843	48.8889	680	59.8639	811	53.8776	951
49	62.8571	812	93.7868	620	23.9456	1186	55.873	1785
50	20.9524	1115	53.8776	448	27.9365	491	43.9002	1064
51	52.8798	998	28.9342	548	78.8209	1210	44.898	806
52	33.9229	1068	41.9048	569	39.9093	544	40.907	591
53	47.8912	765	88.7982	770	65.8503	691	45.8957	1308
54	67.8458	1448	100.771	889	41.9048	940	26.9388	2574
55	53.8776	714	83.8095	1117	28.9342	1680	28.9342	1035
56	84.8073	862	32.9252	793	33.9229	903	23.9456	846
57	28.9342	1129	29.932	506	43.9002	1423	36.9161	784
58	26.9388	777	47.8912	712	26.9388	1650	43.9002	910
59	30.9297	822	20.9524	566	52.8798	988	40.907	855
60	33.9229	740	62.8571	697	37.9138	1203	43.9002	897
61	50.8844	641	140.68	883	39.9093	1133	65.8503	1414
62	44.898	609	83.8095	950	50.8844	1241	50.8844	1006
63	63.8549	698	28.9342	1314	56.8707	1032	27.9365	2618
64	36.9161	1155	28.9342	720	41.9048	1112	46.8934	1403
65	29.932	901	27.9365	785	114.739	924	53.8776	604
66	24.9433	311	22.9478	566	29.932	562	67.8458	913
67	77.8231	467	57.8685	592	34.9206	854	41.9048	921
68	26.9388	443	38.9116	847	88.7982	1041	31.9274	1000
69	39.9093	927	35.9184	529	66.8481	1177	38.9116	1793
70	36.9161	1162	120.726	1053	31.9274	990	46.8934	867
71	72.8345	668	34.9206	271	21.9501	1479	51.8821	946
72	45.8957	1421	44.898	797	21.9501	1048	52.8798	1209
73	45.8957	620	73.8322	655	46.8934	937	48.8889	1676
74	50.8844	1358	20.9524	537	44.898	942	45.8957	790
75	49.8866	862	24.9433	463	45.8957	1250	23.9456	1303
76	58.8662	939	147.664	699	85.805	939	43.9002	840
77	41.9048	829	43.9002	739	195.556	1036	102.766	873
78	48.8889	533	34.9206	874	26.9388	950	41.9048	816
79	23.9456	1081	78.8209	505	60.8617	874	48.8889	950
80	56.8707	599	47.8912	966	21.9501	860	50.8844	1589
81	31.9274	663	134.694	751	26.9388	534	47.8912	656
82	23.9456	561	62.8571	925	135.692	1028	44.898	1092
83	52.8798	1771	166.621	1102	70.839	992	45.8957	732
84	86.8027	774	27.9365	536	40.907	1349	136.689	1039
85	62.8571	1160	167.619	818	22.9478	1259	29.932	1265
86	30.9297	2919	191.565	731	68.8435	1099	40.907	877
87	25.941	1167	39.9093	805	43.9002	959	42.9025	578
88	23.9456	2309	51.8821	1067	26.9388	1087	48.8889	810
89	58.8662	856	76.8254	772	54.8753	733	21.9501	2250
90	77.8231	633	44.898	585	33.9229	1328	25.941	823
91	48.8889	389	93.7868	450	48.8889	645	20.9524	1074
92	26.9388	802	50.8844	707	33.9229	1316	44.898	938
93	35.9184	1560	156.644	804	34.9206	1319	46.8934	1158
94	27.9365	940	36.9161	891	50.8844	1086	242.449	742
95	20.9524	1633	29.932	534	24.9433	800	58.8662	1027
96	24.9433	1454	57.8685	545	178.594	995	30.9297	1919
97	26.9388	632	21.9501	346	79.8186	1026	51.8821	1359
98	63.8549	836	38.9116	722	45.8957	1532	37.9138	828
99	29.932	903	102.766	654	93.7868	915	32.9252	1011
100	54.8753	728	52.8798	524	68.8435	1116	53.8776	1605
101	65.8503	854	58.8662	1180	54.8753	1122	47.8912	849
102	23.9456	449	153.651	872	52.8798	1020	36.9161	793
103	23.9456	1095	44.898	1376	66.8481	1092	50.8844	812
104	80.8163	563	149.66	713	46.8934	1841	66.8481	991
105	37.9138	681	23.9456	1716	99.7732	809	53.8776	1319
106	71.8367	1331	33.9229	765	57.8685	1158	45.8957	723
107	60.8617	1022	38.9116	604	142.676	969	41.9048	636
108	37.9138	915	49.8866	1164	50.8844	1314	75.8277	730
109	29.932	857	103.764	532	52.8798	1180	44.898	541
110	54.8753	839	29.932	581	65.8503	1002	50.8844	1590
111	22.9478	1838	28.9342	1439	34.9206	1329	49.8866	763
112	43.9002	363	25.941	778	41.9048	871	38.9116	874
113	42.9025	935	89.7959	630	21.9501	1060	47.8912	678
114	65.8503	716	76.8254	491	31.9274	1163	38.9116	721
115	53.8776	564	46.8934	1378	68.8435	1265	27.9365	662
116	26.9388	703	27.9365	724	55.873	1279	32.9252	679
117	35.9184	876	27.9365	2047	67.8458	898	36.9161	865
118	67.8458	787	60.8617	908	62.8571	1040	41.9048	731
119	20.9524	2322	145.669	942	32.9252	1411	29.932	789
120	62.8571	575	20.9524	749	44.898	922	36.9161	1153
121	34.9206	603	62.8571	849	26.9388	790	41.9048	737
122	67.8458	713	74.8299	746	20.9524	1385	68.8435	619
123	75.8277	1206	141.678	640	33.9229	547	47.8912	953
124	48.8889	1104	23.9456	527	61.8594	779	57.8685	659
125	71.8367	888	64.8526	875	48.8889	1047	52.8798	1167
126	51.8821	783	105.76	651	30.9297	847	60.8617	735
127	93.7868	653	29.932	533	29.932	1202	43.9002	1008
128	52.8798	700	21.9501	1063	24.9433	1032	34.9206	859
129	23.9456	261	114.739	1138	52.8798	1496	56.8707	834
130	64.8526	639	123.719	837	52.8798	1021	20.9524	661
131	24.9433	694	36.9161	621	309.297	1062	42.9025	496
132	31.9274	715	31.9274	858	30.9297	1403	32.9252	697
133	43.9002	716	43.9002	747	53.8776	1051	40.907	745
134	57.8685	820	97.7778	636	41.9048	1084	52.8798	960
135	23.9456	765	71.8367	670	44.898	953	28.9342	845
136	72.8345	865	33.9229	1083	44.898	1223	28.9342	658
137	56.8707	634	95.7823	777	73.8322	1641	25.941	1797
138	28.9342	1955	136.689	824	70.839	1033	48.8889	727
139	106.757	535	23.9456	192	33.9229	710	93.7868	965
140	23.9456	680	140.68	544	78.8209	848	25.941	477
141	20.9524	433	52.8798	792	48.8889	1233	46.8934	825
142	75.8277	1147	34.9206	819	75.8277	1017	22.9478	801
143	51.8821	562	286.349	871	46.8934	1302	39.9093	1358
144	47.8912	957	152.653	944	87.8005	1190	52.8798	1324
145	40.907	645	152.653	765	30.9297	348	32.9252	491
146	50.8844	875	45.8957	513	46.8934	1042	50.8844	654
147	52.8798	628	50.8844	734	84.8073	758	20.9524	717
148	24.9433	776	24.9433	259	51.8821	718	43.9002	1268
149	86.8027	636	127.71	482	61.8594	1195	46.8934	523
150	22.9478	732	91.7914	602	28.9342	1518	39.9093	1058
151	24.9433	2738	45.8957	611	37.9138	1157	36.9161	1190
152	34.9206	638	25.941	475	28.9342	1118	28.9342	1713
153	25.941	1266	35.9184	1720	59.8639	888	38.9116	996
154	23.9456	294	48.8889	638	30.9297	512	24.9433	695
155	20.9524	701	61.8594	707	33.9229	875	59.8639	1156
156	64.8526	871	101.769	1146	28.9342	1694	45.8957	652
157	31.9274	926	26.9388	504	40.907	513	46.8934	498
158	20.9524	1011	78.8209	825	51.8821	1028	52.8798	1253
159	50.8844	648	28.9342	618	50.8844	1195	45.8957	809
160	44.898	889	154.649	784	61.8594	1185	38.9116	1081
161	30.9297	780	97.7778	618	33.9229	1034	25.941	603
162	66.8481	717	117.732	566	23.9456	782	25.941	638
163	21.9501	777	66.8481	593	46.8934	1393	139.683	662
164	26.9388	593	95.7823	475	24.9433	312	47.8912	701
165	26.9388	583	110.748	556	31.9274	580	46.8934	532
166	20.9524	670	27.9365	1704	38.9116	1232	25.941	2319
167	30.9297	682	29.932	732	107.755	1006	50.8844	839
168	37.9138	576	193.56	733	31.9274	1134	21.9501	839
169	22.9478	2007	65.8503	785	67.8458	849	117.732	855
170	54.8753	829	20.9524	676	31.9274	1021	35.9184	713
171	22.9478	1049	72.8345	520	55.873	817	52.8798	933
172	96.78	733	98.7755	878	39.9093	1184	54.8753	1608
173	50.8844	790	77.8231	435	27.9365	647	23.9456	1167
174	42.9025	470	107.755	447	42.9025	1170	20.9524	481
175	47.8912	1171	151.655	798	57.8685	1034	31.9274	1330
176	20.9524	403	50.8844	611	132.698	963	72.8345	598
177	27.9365	845	35.9184	998	25.941	1152	43.9002	817
178	73.8322	639	54.8753	816	63.8549	1114	48.8889	854
179	48.8889	513	58.8662	543	35.9184	1385	66.8481	1512
180	55.873	1540	31.9274	756	98.7755	953	37.9138	940
181	45.8957	789	89.7959	1072	37.9138	1462	56.8707	962
182	21.9501	1386	50.8844	398	253.424	1139	64.8526	1065
183	36.9161	1073	44.898	783	41.9048	995	45.8957	604
184	50.8844	654	66.8481	395	40.907	1049	38.9116	543
185	47.8912	777	68.8435	526	29.932	1158	29.932	876
186	25.941	386	45.8957	855	75.8277	1079	151.655	811
187	35.9184	1383	89.7959	683	43.9002	1148	36.9161	820
188	80.8163	688	23.9456	399	49.8866	1575	44.898	964
189	157.642	918	66.8481	581	69.8413	1062	28.9342	1568
190	25.941	875	46.8934	1018	96.78	897	47.8912	1050
191	20.9524	877	89.7959	396	20.9524	536	35.9184	803
192	20.9524	448	70.839	758	45.8957	786	52.8798	749
193	40.907	1166	96.78	834	79.8186	996	53.8776	1347
194	55.873	749	101.769	1280	67.8458	1459	42.9025	1159
195	45.8957	702	77.8231	671	67.8458	999	42.9025	940
196	61.8594	443	41.9048	505	71.8367	1112	45.8957	1872
197	51.8821	567	96.78	1123	84.8073	844	43.9002	855
198	30.9297	590	34.9206	538	57.8685	1123	50.8844	1192
199	66.8481	660	85.805	666	78.8209	1203	21.9501	808
200	60.8617	735	77.8231	511	130.703	824	55.873	557
201	52.8798	892	60.8617	617	37.9138	926	60.8617	686
202	34.9206	828	53.8776	609	78.8209	1058	20.9524	1141
203	41.9048	851	61.8594	596	23.9456	1367	47.8912	1301
204	34.9206	845	35.9184	807	47.8912	1150	41.9048	539
205	33.9229	851	59.8639	438	22.9478	1675	49.8866	886
206	55.873	1879	78.8209	697	51.8821	740	45.8957	1050
207	57.8685	800	69.8413	708	64.8526	708	35.9184	495
208	32.9252	458	44.898	585	56.8707	1083	31.9274	497
209	25.941	1164	27.9365	666	83.8095	1295	30.9297	1026
210	68.8435	716	158.639	584	59.8639	1652	32.9252	1032
211	20.9524	1532	92.7891	878	26.9388	1573	44.898	607
212	34.9206	938	41.9048	560	33.9229	1405	109.751	799
213	21.9501	530	26.9388	697	39.9093	1383	53.8776	806
214	90.7936	790	22.9478	781	89.7959	937	119.728	989
215	43.9002	737	24.9433	688	92.7891	828	25.941	1093
216	32.9252	645	20.9524	597	42.9025	1578	25.941	800
217	57.8685	656	151.655	759	52.8798	1287	36.9161	1683
218	22.9478	1189	90.7936	592	87.8005	1012	26.9388	1026
219	49.8866	730	33.9229	302	35.9184	1243	20.9524	903
220	59.8639	659	28.9342	722	150.658	1042	26.9388	980
221	27.9365	724	37.9138	551	44.898	1380	42.9025	1398
222	49.8866	661	145.669	813	59.8639	1084	29.932	748
223	49.8866	700	80.8163	469	49.8866	1082	29.932	824
224	31.9274	301	38.9116	467	49.8866	1099	35.9184	815
225	28.9342	432	53.8776	796	42.9025	1489	22.9478	522
226	51.8821	971	33.9229	562	22.9478	676	146.667	931
227	46.8934	866	98.7755	807	47.8912	1065	51.8821	1278
228	41.9048	885	30.9297	304	87.8005	884	21.9501	871
229	54.8753	623	20.9524	1359	102.766	1175	43.9002	792
230	21.9501	597	73.8322	542	45.8957	1326	38.9116	1981
231	71.8367	843	27.9365	565	38.9116	1331	58.8662	965
232	35.9184	740	188.571	678	63.8549	1088	38.9116	1146
233	20.9524	416	154.649	747	39.9093	1916	21.9501	855
234	52.8798	651	112.744	910	31.9274	976	48.8889	921
235	24.9433	1546	20.9524	150	67.8458	1135	20.9524	2420
236	30.9297	1133	69.8413	883	83.8095	794	65.8503	1186
237	25.941	717	26.9388	349	118.73	984	38.9116	2018
238	47.8912	762	59.8639	647	29.932	991	35.9184	770
239	21.9501	474	62.8571	635	29.932	1053	34.9206	1313
240	68.8435	645	23.9456	502	45.8957	797	40.907	719
241	42.9025	785	93.7868	992	37.9138	1469	40.907	906
242	35.9184	835	150.658	791	60.8617	925	90.7936	766
243	51.8821	836	112.744	937	259.41	965	42.9025	1474
244	48.8889	771	130.703	1033	65.8503	819	21.9501	1124
245	50.8844	1334	77.8231	972	30.9297	1130	35.9184	740
246	40.907	1318	44.898	766	83.8095	1030	36.9161	1021
247	42.9025	648	45.8957	806	47.8912	1565	21.9501	793
248	26.9388	956	94.7846	874	76.8254	860	40.907	1039
249	31.9274	791	84.8073	586	30.9297	763	44.898	723
250	34.9206	1675	50.8844	401	27.9365	614	140.68	917
251	27.9365	953	49.8866	413	24.9433	412	24.9433	2098
252	27.9365	1627	23.9456	548	63.8549	1153	21.9501	1449
253	22.9478	361	66.8481	544	55.873	1098	55.873	901
254	53.8776	606	98.7755	812	49.8866	1288	50.8844	978
255	39.9093	238	56.8707	539	63.8549	787	42.9025	954
256	40.907	980	65.8503	810	34.9206	1511	59.8639	1298
257	56.8707	664	82.8118	557	75.8277	808	56.8707	839
258	32.9252	742	36.9161	408	26.9388	981	23.9456	1578
259	33.9229	501	142.676	748	35.9184	1132	54.8753	1346
260	29.932	574	50.8844	933	35.9184	500	46.8934	705
261	69.8413	1150	96.78	1146	22.9478	988	39.9093	747
262	50.8844	751	68.8435	679	52.8798	1131	62.8571	767
263	27.9365	850	90.7936	579	97.7778	889	100.771	683
264	28.9342	974	40.907	694	65.8503	947	50.8844	1301
265	68.8435	841	86.8027	738	22.9478	927	54.8753	996
266	82.8118	841	122.721	616	46.8934	807	48.8889	1124
267	21.9501	1007	64.8526	747	85.805	1130	27.9365	1177
268	27.9365	377	32.9252	419	57.8685	1314	35.9184	768
269	23.9456	208	30.9297	605	101.769	1228	38.9116	2016
270	81.8141	621	61.8594	555	49.8866	1384	50.8844	647
271	32.9252	974	79.8186	571	91.7914	1038	67.8458	877
272	23.9456	462	128.707	1236	23.9456	384	111.746	1067
273	55.873	733	35.9184	727	43.9002	749	20.9524	617
274	23.9456	541	38.9116	515	30.9297	1140	61.8594	701
275	29.932	688	71.8367	560	42.9025	1296	181.587	675
276	47.8912	696	66.8481	680	30.9297	1222	98.7755	680
277	28.9342	1402	57.8685	747	49.8866	1144	35.9184	818
278	27.9365	904	106.757	596	87.8005	1091	51.8821	755
279	44.898	834	62.8571	483	47.8912	1647	29.932	1540
280	41.9048	536	37.9138	1071	57.8685	869	39.9093	1315
281	34.9206	633	31.9274	539	67.8458	1279	38.9116	871
282	65.8503	1516	118.73	907	120.726	1139	50.8844	925
283	121.723	739	49.8866	652	50.8844	1399	55.873	1015
284	22.9478	1076	80.8163	999	62.8571	928	47.8912	720
285	41.9048	756	49.8866	658	53.8776	931	55.873	1133
286	31.9274	981	63.8549	560	246.44	906	55.873	975
287	68.8435	727	32.9252	737	20.9524	957	31.9274	1975
288	43.9002	642	107.755	1408	56.8707	1023	46.8934	1623
289	33.9229	348	142.676	823	40.907	1527	65.8503	1307
290	61.8594	568	61.8594	1069	66.8481	1082	51.8821	903
291	140.68	1035	80.8163	538	123.719	1074	52.8798	1056
292	42.9025	436	84.8073	1040	21.9501	1010	63.8549	1862
293	41.9048	704	255.419	666	44.898	1557	24.9433	663
294	38.9116	1592	93.7868	585	57.8685	1218	29.932	508
295	58.8662	636	34.9206	702	181.587	1105	66.8481	1205
296	39.9093	587	88.7982	416	40.907	1378	26.9388	1191
297	62.8571	842	75.8277	815	126.712	869	48.8889	672
298	29.932	668	138.685	1066	62.8571	1213	25.941	700
299	68.8435	630	28.9342	730	88.7982	1228	21.9501	568
300	46.8934	963	87.8005	688	43.9002	784	37.9138	1254
301	29.932	465	47.8912	827	21.9501	510	48.8889	895
302	59.8639	693	23.9456	571	36.9161	700	45.8957	1451
303	35.9184	422	57.8685	787	48.8889	1278	38.9116	878
304	36.9161	496	30.9297	513	43.9002	1268	37.9138	994
305	46.8934	703	32.9252	768	79.8186	1213	36.9161	838
306	78.8209	730	65.8503	967	35.9184	916	22.9478	1040
307	22.9478	733	49.8866	679	30.9297	1484	52.8798	880
308	53.8776	666	65.8503	529	85.805	1070	55.873	846
309	82.8118	799	68.8435	636	76.8254	1144	44.898	1426
310	51.8821	699	89.7959	512	70.839	1060	46.8934	778
311	37.9138	815	93.7868	819	40.907	1502	49.8866	523
312	22.9478	743	41.9048	541	46.8934	583	38.9116	1534
313	56.8707	833	24.9433	909	26.9388	1220	127.71	763
314	27.9365	606	21.9501	1247	57.8685	743	72.8345	907
315	60.8617	840	41.9048	490	60.8617	1376	20.9524	1032
316	21.9501	532	65.8503	650	58.8662	870	51.8821	1048
317	23.9456	297	21.9501	727	51.8821	1296	46.8934	1842
318	42.9025	802	105.76	1105	61.8594	656	51.8821	827
319	26.9388	731	29.932	516	85.805	1119	37.9138	1027
320	33.9229	1005	50.8844	588	53.8776	779	64.8526	1087
321	40.907	767	94.7846	741	36.9161	1600	21.9501	811
322	33.9229	656	75.8277	489	42.9025	714	50.8844	696
323	57.8685	623	141.678	866	42.9025	1149	35.9184	676
324	30.9297	1786	96.78	573	81.8141	958	42.9025	1116
325	28.9342	587	33.9229	755	52.8798	1232	37.9138	1249
326	91.7914	918	28.9342	718	54.8753	1323	54.8753	1069
327	31.9274	988	22.9478	626	53.8776	1188	36.9161	801
328	31.9274	772	59.8639	391	70.839	868	42.9025	853
329	20.9524	427	30.9297	527	46.8934	981	173.605	948
330	20.9524	968	157.642	872	78.8209	1133	30.9297	788
331	90.7936	898	129.705	798	48.8889	1267	37.9138	842
332	50.8844	2077	84.8073	477	108.753	922	42.9025	762
333	34.9206	2261	96.78	904	107.755	800	36.9161	1044
334	44.898	1237	72.8345	780	54.8753	589	142.676	834
335	76.8254	767	103.764	691	39.9093	1335	148.662	840
336	76.8254	1133	92.7891	500	40.907	605	28.9342	790
337	47.8912	610	112.744	997	45.8957	1177	53.8776	1248
338	139.683	933	24.9433	858	59.8639	1242	76.8254	1468
339	42.9025	381	58.8662	495	36.9161	1379	41.9048	726
340	40.907	557	34.9206	372	75.8277	726	50.8844	1151
341	23.9456	747	122.721	961	42.9025	1490	50.8844	1223
342	22.9478	458	95.7823	887	82.8118	1282	50.8844	525
343	41.9048	754	103.764	752	38.9116	1232	191.565	789
344	59.8639	789	36.9161	897	140.68	1076	40.907	1434
345	20.9524	803	158.639	1201	58.8662	1117	55.873	1128
346	41.9048	747	133.696	657	36.9161	688	29.932	842
347	36.9161	877	57.8685	901	51.8821	1248	38.9116	1225
348	50.8844	926	24.9433	246	51.8821	1152	33.9229	845
349	29.932	668	34.9206	881	45.8957	1483	49.8866	729
350	27.9365	1394	113.741	654	93.7868	813	42.9025	833
351	49.8866	690	87.8005	685	33.9229	1414	57.8685	1128
352	58.8662	1056	107.755	666	65.8503	917	24.9433	1099
353	32.9252	553	72.8345	501	24.9433	1040	21.9501	1364
354	20.9524	1309	81.8141	624	69.8413	662	87.8005	755
355	40.907	733	29.932	818	29.932	1276	52.8798	998
356	48.8889	1248	62.8571	765	46.8934	1913	167.619	691
357	116.735	986	31.9274	741	23.9456	1312	38.9116	889
358	81.8141	712	34.9206	832	48.8889	897	45.8957	1117
359	42.9025	487	67.8458	492	28.9342	1535	63.8549	855
360	33.9229	1116	85.805	858	93.7868	778	31.9274	796
361	26.9388	435	82.8118	876	52.8798	1331	34.9206	803
362	40.907	503	85.805	609	58.8662	878	69.8413	1062
363	20.9524	250	79.8186	587	48.8889	970	43.9002	668
364	40.907	524	194.558	969	71.8367	771	50.8844	784
365	22.9478	261	22.9478	529	46.8934	1240	28.9342	614
366	33.9229	702	42.9025	1060	60.8617	1059	207.528	616
367	37.9138	805	182.585	717	45.8957	1169	180.59	702
368	54.8753	587	41.9048	848	85.805	1204	40.907	803
369	67.8458	725	98.7755	640	36.9161	1735	48.8889	791
370	21.9501	1281	174.603	856	62.8571	1198	56.8707	1162
371	28.9342	627	27.9365	1197	41.9048	1502	41.9048	888
372	45.8957	638	132.698	744	74.8299	1039	24.9433	1458
373	55.873	634	39.9093	510	39.9093	1387	92.7891	957
374	37.9138	521	87.8005	1019	45.8957	913	33.9229	1503
375	51.8821	823	65.8503	1018	82.8118	820	88.7982	1094
376	33.9229	651	21.9501	818	41.9048	1048	110.748	654
377	40.907	749	22.9478	594	32.9252	1248	31.9274	708
378	38.9116	492	168.617	1099	69.8413	906	31.9274	691
379	24.9433	890	146.667	743	61.8594	1461	58.8662	1951
380	24.9433	509	102.766	643	73.8322	1162	46.8934	1250
381	35.9184	1121	144.671	853	32.9252	1113	43.9002	1386
382	72.8345	761	31.9274	672	24.9433	771	59.8639	1180
383	49.8866	564	138.685	1046	50.8844	1082	31.9274	784
384	21.9501	311	22.9478	525	46.8934	903	25.941	1259
385	26.9388	1270	64.8526	713	34.9206	1252	45.8957	687
386	48.8889	571	53.8776	438	31.9274	1412	30.9297	901
387	33.9229	627	55.873	699	52.8798	981	23.9456	593
388	39.9093	728	36.9161	742	33.9229	754	135.692	877
389	38.9116	1481	55.873	728	22.9478	906	61.8594	887
390	24.9433	698	125.714	830	34.9206	1221	21.9501	734
391	57.8685	830	22.9478	584	35.9184	1060	40.907	834
392	101.769	1204	261.406	900	35.9184	1148	21.9501	2031
393	47.8912	725	109.751	486	21.9501	788	28.9342	398
394	39.9093	597	73.8322	787	87.8005	1063	61.8594	635
395	20.9524	663	90.7936	663	33.9229	951	93.7868	1254
396	34.9206	656	55.873	572	58.8662	985	40.907	1272
397	21.9501	1133	145.669	952	27.9365	886	41.9048	1511
398	25.941	812	60.8617	1014	100.771	1183	67.8458	844
399	24.9433	1795	31.9274	772	35.9184	974	30.9297	680
400	35.9184	856	31.9274	864	46.8934	953	63.8549	1289
401	54.8753	800	66.8481	776	51.8821	1175	48.8889	686
402	60.8617	846	43.9002	550	93.7868	1073	39.9093	687
403	30.9297	1255	162.63	700	47.8912	1338	239.456	707
404	65.8503	806	124.717	898	32.9252	1531	29.932	777
405	21.9501	393	63.8549	632	24.9433	512	111.746	1080
406	53.8776	1109	177.596	879	20.9524	1020	42.9025	1296
407	60.8617	862	93.7868	697	94.7846	1068	35.9184	1344
408	49.8866	750	66.8481	745	34.9206	1804	87.8005	943
409	68.8435	643	236.463	975	54.8753	998	47.8912	1030
410	89.7959	963	64.8526	554	43.9002	906	67.8458	1582
411	61.8594	663	213.515	873	27.9365	2247	33.9229	1113
412	29.932	1421	87.8005	633	39.9093	1288	57.8685	801
413	24.9433	943	21.9501	900	20.9524	919	94.7846	952
414	32.9252	996	23.9456	683	64.8526	1100	28.9342	725
415	94.7846	894	54.8753	386	43.9002	1001	20.9524	867
416	25.941	564	275.374	725	20.9524	349	42.9025	1204
417	32.9252	740	318.277	822	31.9274	1403	34.9206	1300
418	52.8798	438	69.8413	724	26.9388	672	56.8707	1158
419	93.7868	565	43.9002	654	42.9025	1120	44.898	555
420	34.9206	1587	235.465	752	50.8844	978	71.8367	673
421	83.8095	833	59.8639	624	45.8957	1474	38.9116	1177
422	54.8753	820	76.8254	609	115.737	861	27.9365	1506
423	72.8345	721	120.726	826	52.8798	1484	25.941	539
424	47.8912	354	100.771	790	169.615	971	34.9206	1002
425	32.9252	350	54.8753	838	164.626	903	32.9252	2708
426	90.7936	939	150.658	839	41.9048	1263	27.9365	673
427	54.8753	704	131.701	697	33.9229	1317	23.9456	542
428	37.9138	520	175.601	1030	36.9161	997	27.9365	421
429	63.8549	768	103.764	636	20.9524	1259	23.9456	569
430	32.9252	845	21.9501	962	51.8821	1305	58.8662	788
431	25.941	1126	88.7982	645	24.9433	685	50.8844	805
432	49.8866	409	114.739	923	37.9138	1357	31.9274	921
433	35.9184	724	24.9433	583	46.8934	1121	31.9274	804
434	71.8367	657	24.9433	785	37.9138	1062	38.9116	733
435	60.8617	764	34.9206	180	31.9274	1336	29.932	1577
436	35.9184	735	70.839	821	28.9342	837	22.9478	734
437	20.9524	1411	67.8458	553	33.9229	1182	20.9524	472
438	22.9478	575	53.8776	1026	54.8753	1097	73.8322	585
439	62.8571	636	42.9025	787	72.8345	1232	64.8526	1079
440	53.8776	1287	59.8639	896	24.9433	1266	50.8844	1052
441	31.9274	762	109.751	571	84.8073	1337	28.9342	1107
442	41.9048	539	142.676	1397	29.932	1425	59.8639	759
443	27.9365	896	78.8209	1407	68.8435	670	46.8934	817
444	35.9184	649	35.9184	716	27.9365	1368	36.9161	1263
445	36.9161	815	34.9206	321	21.9501	1072	43.9002	763
446	60.8617	814	23.9456	775	36.9161	645	37.9138	1771
447	22.9478	1055	61.8594	405	69.8413	995	37.9138	756
448	25.941	940	163.628	692	25.941	1343	29.932	1758
449	67.8458	714	96.78	670	31.9274	1016	21.9501	1174
450	26.9388	1395	41.9048	640	78.8209	1021	120.726	1229
451	34.9206	684	21.9501	702	46.8934	1185	36.9161	806
452	33.9229	579	113.741	906	72.8345	1117	33.9229	1312
453	33.9229	1458	58.8662	792	51.8821	1175	64.8526	947
454	43.9002	689	29.932	516	286.349	1042	70.839	980
455	42.9025	790	86.8027	669	37.9138	1774	28.9342	1027
456	28.9342	635	182.585	629	21.9501	833	22.9478	320
457	20.9524	725	73.8322	673	64.8526	1033	21.9501	1015
458	55.873	649	27.9365	944	23.9456	881	40.907	570
459	51.8821	677	101.769	493	51.8821	991	31.9274	1395
460	38.9116	807	44.898	550	50.8844	1026	43.9002	1024
461	42.9025	1236	58.8662	636	86.8027	968	54.8753	694
462	62.8571	824	24.9433	794	31.9274	1343	38.9116	977
463	73.8322	816	22.9478	548	29.932	722	61.8594	820
464	38.9116	1009	25.941	1157	146.667	1145	51.8821	911
465	77.8231	664	35.9184	649	75.8277	1161	29.932	1215
466	57.8685	1431	54.8753	768	38.9116	1481	33.9229	856
467	32.9252	1110	67.8458	695	31.9274	980	55.873	958
468	73.8322	664	56.8707	543	31.9274	980	35.9184	1625
469	20.9524	1228	64.8526	534	33.9229	1417	35.9184	908
470	60.8617	592	60.8617	525	65.8503	1149	42.9025	1409
471	33.9229	452	24.9433	1787	96.78	902	41.9048	753
472	22.9478	819	64.8526	633	34.9206	1099	20.9524	810
473	25.941	596	67.8458	592	38.9116	1452	44.898	756
474	53.8776	669	31.9274	945	83.8095	1062	29.932	423
475	35.9184	834	143.673	1128	35.9184	452	21.9501	1307
476	55.873	833	126.712	739	23.9456	1294	89.7959	1033
477	41.9048	700	30.9297	826	27.9365	715	41.9048	527
478	63.8549	697	41.9048	940	32.9252	1463	37.9138	762
479	104.762	545	48.8889	563	50.8844	1262	163.628	864
480	22.9478	1385	45.8957	236	156.644	1159	29.932	1218
481	48.8889	633	32.9252	807	48.8889	951	38.9116	441
482	30.9297	1467	31.9274	474	26.9388	1031	39.9093	855
483	68.8435	693	27.9365	884	46.8934	1156	23.9456	1096
484	46.8934	770	24.9433	1542	44.898	708	96.78	985
485	60.8617	635	40.907	673	42.9025	846	151.655	925
486	48.8889	778	136.689	777	51.8821	1456	60.8617	694
487	47.8912	547	69.8413	535	114.739	1110	44.898	1413
488	20.9524	1074	43.9002	552	38.9116	1270	38.9116	1121
489	62.8571	1353	23.9456	724	34.9206	1100	31.9274	1463
490	53.8776	682	82.8118	893	26.9388	1231	71.8367	1036
491	32.9252	951	49.8866	469	49.8866	1200	82.8118	766
492	24.9433	174	68.8435	545	98.7755	1192	45.8957	1778
493	42.9025	724	96.78	537	32.9252	1209	71.8367	1214
494	27.9365	399	176.599	1256	30.9297	799	66.8481	882
495	25.941	790	85.805	1746	29.932	1656	162.63	635
496	91.7914	508	147.664	804	68.8435	1000	105.76	1471
497	40.907	940	41.9048	943	34.9206	1417	200.544	997
498	81.8141	671	158.639	719	26.9388	926	42.9025	902
499	40.907	823	159.637	825	39.9093	1329	30.9297	777
500	84.8073	747	27.9365	245	27.9365	1020	38.9116	666

## Sheet: Fig 1C
			Pitch (kHz)	Entropy variance	AM2	Pitch goodness
	Normal juvenile (n=5)	Bird #1	0.97671	0.20722	0.0220337	233.64
		Bird #2	1.33624	0.25658	0.0255384	199.335
		Bird #3	1.3376	0.37668	0.0305428	192.536
		Bird #4	1.12602	0.44986	0.0282645	348.13
		Bird #5	0.963154	0.23628	0.0145252	182.849
	Normal adult (n=5)	Bird #1	1.04238	0.31982	0.032975	320.716
		Bird #2	1.44026	0.6921	0.0196749	321.515
		Bird #3	1.67065	0.69836	0.0395048	205.122
		Bird #4	1.50232	0.80626	0.0348013	315.002
		Bird #5	1.25414	0.80732	0.0169608	272.12
	SP adult after release (n=5)	Bird #1	1.05752	0.2725	0.0166557	144.109
		Bird #2	0.776592	0.13314	0.00936958	154.323
		Bird #3	1.29433	0.2275	0.0165778	133.202
		Bird #4	0.892874	0.15982	0.0131826	177.285
		Bird #5	0.98209	0.3396	0.0146263	229.854
	SP adult after crystallization (n=5)	Bird #1	1.37806	0.55912	0.0180221	231.676
		Bird #2	0.862182	0.60456	0.0149556	298.91
		Bird #3	1.21472	0.51734	0.0224504	195.119
		Bird #4	1.04841	0.64732	0.0201723	318.456
		Bird #5	1.38205	1.36454	0.0287487	248.665

## Sheet: Fig 1D
	Tutor song		SP bird 102 phd		SP bird 110 phd		SP bird 126 phd
syllable # (n=500)	Duration (ms)	Pitch (Hz)	Duration (ms)	Pitch (Hz)	Duration (ms)	Pitch (Hz)	Duration (ms)	Pitch (Hz)
1	52.8798	578	123.719	1064	48.8889	1183	55.873	654
2	58.8662	645	38.9116	812	68.8435	1110	57.8685	578
3	64.8526	1349	103.764	993	74.8299	1137	66.8481	602
4	66.8481	973	27.9365	669	57.8685	965	62.8571	742
5	161.633	1043	52.8798	842	116.735	1190	70.839	720
6	58.8662	582	230.476	1043	132.698	1321	61.8594	4452
7	60.8617	574	84.8073	846	57.8685	898	106.757	1366
8	41.9048	601	176.599	1052	62.8571	1507	173.605	932
9	140.68	1593	27.9365	992	41.9048	1303	60.8617	635
10	161.633	946	134.694	988	123.719	1107	65.8503	863
11	145.669	942	34.9206	968	101.769	1275	63.8549	4073
12	144.671	902	130.703	801	47.8912	801	88.7982	1255
13	35.9184	503	120.726	952	46.8934	1124	178.594	928
14	58.8662	627	41.9048	1134	50.8844	1170	60.8617	587
15	35.9184	566	56.8707	1247	59.8639	962	73.8322	712
16	140.68	1774	90.7936	935	41.9048	4338	64.8526	4144
17	161.633	1004	30.9297	682	23.9456	2371	90.7936	968
18	55.873	596	77.8231	1212	84.8073	1109	177.596	952
19	60.8617	593	25.941	748	70.839	1349	70.839	643
20	39.9093	618	130.703	998	70.839	1063	71.8367	840
21	68.8435	5063	108.753	722	202.54	834	66.8481	4962
22	75.8277	1029	79.8186	754	50.8844	1167	105.76	1470
23	161.633	1006	102.766	1016	50.8844	4478	178.594	887
24	53.8776	580	69.8413	458	96.78	874	75.8277	829
25	61.8594	584	87.8005	823	73.8322	908	85.805	1030
26	39.9093	576	180.59	893	22.9478	3911	60.8617	4266
27	145.669	1635	89.7959	1049	49.8866	840	82.8118	722
28	162.63	1058	98.7755	808	57.8685	1491	176.599	939
29	36.9161	525	48.8889	842	53.8776	990	58.8662	625
30	60.8617	611	159.637	975	26.9388	603	58.8662	609
31	34.9206	577	150.658	1118	62.8571	852	59.8639	514
32	147.664	1604	20.9524	601	28.9342	4810	66.8481	801
33	161.633	1042	136.689	888	128.707	1194	66.8481	856
34	57.8685	610	47.8912	1160	55.873	1143	60.8617	3957
35	59.8639	584	35.9184	1003	26.9388	1076	81.8141	968
36	148.662	1110	56.8707	1125	60.8617	854	169.615	833
37	164.626	921	26.9388	1219	30.9297	4151	70.839	796
38	64.8526	602	60.8617	856	122.721	1039	80.8163	910
39	38.9116	610	129.705	970	98.7755	1080	64.8526	4195
40	149.66	1620	108.753	1116	137.687	1138	84.8073	1000
41	163.628	965	44.898	834	225.488	1109	179.592	946
42	58.8662	613	23.9456	1207	53.8776	740	296.327	1145
43	41.9048	507	33.9229	900	24.9433	1413	172.608	935
44	146.667	1208	24.9433	680	74.8299	859	75.8277	497
45	162.63	977	50.8844	827	134.694	1058	71.8367	705
46	53.8776	593	155.646	1011	53.8776	1193	75.8277	739
47	64.8526	603	33.9229	862	208.526	1117	61.8594	4383
48	47.8912	619	112.744	835	66.8481	1217	110.748	1660
49	150.658	1525	208.526	886	103.764	1059	174.603	938
50	163.628	910	74.8299	707	57.8685	842	77.8231	748
51	56.8707	595	135.692	825	30.9297	1268	74.8299	956
52	60.8617	584	84.8073	585	109.751	1096	63.8549	4274
53	36.9161	603	33.9229	736	77.8231	903	84.8073	810
54	66.8481	5016	22.9478	894	58.8662	967	175.601	908
55	70.839	1039	241.451	900	31.9274	4006	82.8118	961
56	160.635	1030	86.8027	1070	43.9002	1698	77.8231	814
57	147.664	881	232.472	1000	82.8118	1195	65.8503	4410
58	32.9252	521	23.9456	533	74.8299	1304	115.737	1398
59	33.9229	522	165.624	742	114.739	1311	176.599	868
60	58.8662	626	312.29	838	22.9478	1155	79.8186	719
61	35.9184	591	27.9365	935	47.8912	1667	77.8231	925
62	66.8481	5005	20.9524	1504	118.73	950	59.8639	4605
63	68.8435	1034	33.9229	1108	119.728	712	110.748	1511
64	160.635	975	23.9456	913	46.8934	979	180.59	884
65	144.671	939	189.569	1023	47.8912	857	60.8617	661
66	50.8844	349	57.8685	925	89.7959	960	66.8481	673
67	58.8662	586	170.612	1036	24.9433	1072	69.8413	712
68	34.9206	586	114.739	938	27.9365	2593	73.8322	975
69	67.8458	4855	69.8413	965	138.685	1176	62.8571	3728
70	72.8345	1133	38.9116	727	93.7868	1646	87.8005	1096
71	159.637	1003	27.9365	298	189.569	990	183.583	938
72	145.669	858	38.9116	713	60.8617	1092	58.8662	585
73	35.9184	511	47.8912	904	31.9274	4135	73.8322	605
74	60.8617	606	106.757	822	110.748	1009	85.805	789
75	37.9138	609	42.9025	763	27.9365	1201	76.8254	829
76	67.8458	4992	115.737	881	121.723	1005	61.8594	4667
77	74.8299	1035	33.9229	720	77.8231	1089	105.76	1029
78	160.635	975	79.8186	922	42.9025	4098	170.612	977
79	35.9184	502	81.8141	822	68.8435	1100	75.8277	874
80	39.9093	528	92.7891	708	39.9093	607	80.8163	706
81	39.9093	591	292.336	1093	209.524	1127	64.8526	4779
82	142.676	1764	43.9002	1232	39.9093	1045	110.748	1495
83	161.633	1010	48.8889	920	61.8594	1083	175.601	943
84	145.669	899	23.9456	637	111.746	1448	65.8503	917
85	56.8707	595	62.8571	851	37.9138	1095	77.8231	718
86	37.9138	533	113.741	1023	197.551	1189	64.8526	4617
87	34.9206	574	67.8458	1046	60.8617	1327	104.762	1670
88	68.8435	4988	67.8458	743	55.873	1002	182.585	804
89	71.8367	1052	78.8209	1070	43.9002	4311	70.839	704
90	160.635	912	51.8821	903	93.7868	1146	66.8481	743
91	57.8685	595	119.728	877	201.542	1016	65.8503	4764
92	61.8594	619	61.8594	551	24.9433	896	91.7914	972
93	38.9116	579	182.585	804	49.8866	1035	171.61	977
94	69.8413	4924	41.9048	1099	111.746	1238	69.8413	595
95	73.8322	1170	21.9501	451	35.9184	892	67.8458	869
96	161.633	958	28.9342	911	72.8345	1264	68.8435	721
97	149.66	989	150.658	929	33.9229	711	60.8617	3709
98	150.658	908	171.61	985	69.8413	1048	110.748	1659
99	39.9093	263	112.744	907	36.9161	3975	178.594	829
100	35.9184	568	24.9433	763	57.8685	1747	60.8617	623
101	140.68	1782	28.9342	613	23.9456	1130	75.8277	594
102	160.635	894	141.678	839	31.9274	924	100.771	541
103	149.66	934	24.9433	1164	26.9388	708	71.8367	824
104	151.655	826	70.839	736	122.721	1237	78.8209	791
105	39.9093	286	65.8503	791	195.556	990	59.8639	4310
106	36.9161	602	48.8889	967	47.8912	624	109.751	1495
107	68.8435	4968	28.9342	994	39.9093	882	169.615	1048
108	66.8481	1261	67.8458	1142	28.9342	861	75.8277	664
109	162.63	912	263.401	958	64.8526	930	87.8005	811
110	34.9206	518	89.7959	926	68.8435	1100	62.8571	4788
111	36.9161	636	25.941	1097	38.9116	4291	111.746	1576
112	140.68	1719	197.551	1033	119.728	1119	187.574	901
113	162.63	993	62.8571	1018	34.9206	1394	78.8209	704
114	38.9116	493	200.544	906	50.8844	1159	72.8345	605
115	38.9116	494	32.9252	678	111.746	630	61.8594	4212
116	31.9274	556	46.8934	806	56.8707	1000	114.739	1659
117	69.8413	4943	26.9388	1888	106.757	1359	168.617	1073
118	71.8367	1083	47.8912	1333	129.705	1329	62.8571	652
119	161.633	949	83.8095	978	94.7846	1027	65.8503	578
120	55.873	605	67.8458	963	219.501	1000	68.8435	578
121	59.8639	594	37.9138	1130	57.8685	1010	74.8299	702
122	36.9161	575	45.8957	615	27.9365	369	76.8254	719
123	144.671	1560	49.8866	1133	45.8957	1027	58.8662	4152
124	162.63	975	36.9161	758	51.8821	387	108.753	1180
125	39.9093	489	25.941	1015	53.8776	1317	171.61	889
126	61.8594	600	83.8095	1050	79.8186	899	78.8209	730
127	36.9161	583	86.8027	1268	62.8571	952	71.8367	858
128	70.839	4937	86.8027	1419	133.696	1092	63.8549	4088
129	69.8413	1136	115.737	1123	103.764	1322	86.8027	1008
130	162.63	976	58.8662	656	253.424	1224	180.59	914
131	57.8685	557	150.658	931	42.9025	3976	83.8095	506
132	60.8617	601	104.762	980	99.7732	1075	74.8299	832
133	145.669	1223	43.9002	924	94.7846	1069	78.8209	789
134	163.628	1036	121.723	1154	111.746	706	61.8594	4219
135	60.8617	372	25.941	984	58.8662	841	111.746	1413
136	37.9138	578	93.7868	1004	108.753	979	182.585	859
137	69.8413	4882	293.333	896	180.59	1076	47.8912	684
138	70.839	1070	78.8209	910	36.9161	2834	78.8209	548
139	163.628	1007	271.383	962	34.9206	1574	107.755	526
140	151.655	898	128.707	889	81.8141	1016	78.8209	802
141	58.8662	597	277.37	1136	185.578	891	80.8163	731
142	62.8571	595	148.662	739	49.8866	585	68.8435	4330
143	40.907	601	162.63	874	21.9501	1450	21.9501	1879
144	144.671	1562	26.9388	1885	71.8367	676	87.8005	1026
145	162.63	925	199.546	901	46.8934	659	175.601	850
146	35.9184	500	92.7891	881	28.9342	982	55.873	607
147	61.8594	593	29.932	1156	90.7936	1404	68.8435	618
148	32.9252	562	124.717	768	257.415	1327	72.8345	626
149	69.8413	5001	118.73	1165	21.9501	1394	66.8481	665
150	69.8413	1152	80.8163	1082	159.637	1074	82.8118	680
151	163.628	980	141.678	1115	56.8707	907	64.8526	4764
152	31.9274	522	193.56	746	43.9002	3740	115.737	1678
153	34.9206	526	38.9116	877	102.766	1578	172.608	829
154	132.698	1273	49.8866	954	153.651	1410	78.8209	494
155	159.637	976	80.8163	940	68.8435	998	70.839	855
156	37.9138	273	177.596	945	45.8957	927	74.8299	782
157	69.8413	1589	277.37	888	205.533	1113	61.8594	4766
158	67.8458	1246	95.7823	1015	85.805	941	82.8118	867
159	161.633	995	171.61	902	39.9093	951	181.587	881
160	144.671	970	75.8277	969	143.673	1215	77.8231	714
161	33.9229	296	204.535	955	38.9116	4940	71.8367	608
162	37.9138	527	35.9184	805	192.562	1136	68.8435	704
163	66.8481	2064	73.8322	778	85.805	1466	77.8231	868
164	63.8549	1328	196.553	780	98.7755	974	54.8753	4260
165	160.635	1016	99.7732	1283	74.8299	1091	91.7914	1004
166	35.9184	306	25.941	1103	36.9161	4908	174.603	1007
167	48.8889	557	106.757	1314	70.839	1942	84.8073	520
168	68.8435	1456	64.8526	1096	61.8594	864	78.8209	572
169	67.8458	1189	23.9456	812	86.8027	977	76.8254	788
170	159.637	962	219.501	1016	120.726	1074	57.8685	4412
171	50.8844	305	70.839	785	22.9478	1401	113.741	1517
172	67.8458	1629	82.8118	882	38.9116	2190	157.642	1068
173	64.8526	944	34.9206	922	29.932	2314	64.8526	722
174	160.635	938	166.621	895	82.8118	1137	52.8798	572
175	35.9184	291	68.8435	1182	186.576	1065	62.8571	528
176	40.907	526	76.8254	1156	95.7823	868	67.8458	952
177	66.8481	1232	84.8073	917	118.73	1110	74.8299	785
178	68.8435	1077	30.9297	1196	36.9161	1042	56.8707	3770
179	162.63	949	32.9252	913	58.8662	762	114.739	1851
180	38.9116	280	64.8526	833	51.8821	1044	176.599	939
181	33.9229	578	220.499	948	70.839	1139	81.8141	510
182	69.8413	4943	81.8141	1164	72.8345	1086	73.8322	714
183	70.839	1005	30.9297	1079	164.626	1232	79.8186	752
184	159.637	951	177.596	897	70.839	1346	60.8617	3709
185	37.9138	312	259.41	975	94.7846	1631	85.805	959
186	51.8821	570	20.9524	722	38.9116	938	182.585	864
187	67.8458	1589	148.662	1146	91.7914	895	82.8118	530
188	66.8481	1010	119.728	802	201.542	834	75.8277	698
189	161.633	981	135.692	824	57.8685	1034	80.8163	718
190	34.9206	599	189.569	1031	63.8549	935	67.8458	4241
191	64.8526	3437	131.701	969	35.9184	1014	106.757	1405
192	56.8707	1469	73.8322	996	32.9252	627	180.59	934
193	56.8707	611	110.748	879	28.9342	4574	62.8571	591
194	59.8639	605	38.9116	1166	110.748	1722	63.8549	640
195	143.673	1153	155.646	729	36.9161	1154	69.8413	822
196	161.633	1007	161.633	959	31.9274	4411	48.8889	3878
197	58.8662	580	227.483	840	177.596	1068	84.8073	849
198	53.8776	561	62.8571	1014	31.9274	1216	177.596	832
199	32.9252	595	103.764	923	22.9478	985	51.8821	677
200	69.8413	4906	279.365	938	41.9048	1019	138.685	721
201	73.8322	931	28.9342	751	35.9184	1643	63.8549	857
202	163.628	989	28.9342	1085	262.404	1176	70.839	751
203	57.8685	365	93.7868	1121	60.8617	2260	75.8277	942
204	38.9116	556	252.426	885	50.8844	801	56.8707	4643
205	143.673	1611	126.712	1106	41.9048	1212	100.771	1330
206	161.633	962	39.9093	1362	28.9342	886	176.599	898
207	62.8571	583	78.8209	873	98.7755	1027	72.8345	521
208	63.8549	554	39.9093	1007	112.744	1082	69.8413	731
209	45.8957	625	74.8299	944	58.8662	1018	67.8458	701
210	153.651	1466	99.7732	1045	29.932	4238	59.8639	3241
211	164.626	912	30.9297	729	127.71	1698	86.8027	1075
212	56.8707	583	214.512	1114	179.592	1107	176.599	975
213	62.8571	591	49.8866	1118	51.8821	556	52.8798	590
214	40.907	568	220.499	1013	52.8798	503	61.8594	635
215	146.667	1799	87.8005	1010	288.345	1726	64.8526	729
216	164.626	929	27.9365	1246	207.528	1185	57.8685	4851
217	57.8685	606	30.9297	1253	70.839	989	90.7936	1197
218	64.8526	631	219.501	964	56.8707	1175	175.601	850
219	148.662	996	216.508	870	89.7959	937	76.8254	519
220	163.628	944	61.8594	1146	129.705	1518	73.8322	623
221	48.8889	561	107.755	815	202.54	1761	70.839	790
222	37.9138	519	350.204	967	178.594	1391	54.8753	4776
223	68.8435	1290	40.907	963	69.8413	755	113.741	1329
224	64.8526	1031	110.748	810	80.8163	874	178.594	907
225	160.635	963	259.41	1031	96.78	1692	67.8458	630
226	34.9206	270	30.9297	1127	60.8617	1059	78.8209	836
227	67.8458	1125	297.324	1043	204.535	931	71.8367	757
228	72.8345	1282	84.8073	1075	38.9116	1013	56.8707	4398
229	161.633	986	46.8934	700	33.9229	5496	91.7914	997
230	57.8685	572	39.9093	973	139.683	1516	182.585	875
231	41.9048	489	39.9093	883	179.592	1077	46.8934	666
232	69.8413	1052	35.9184	1062	41.9048	936	85.805	575
233	69.8413	1198	75.8277	1264	58.8662	856	64.8526	758
234	164.626	906	64.8526	876	50.8844	1008	71.8367	635
235	33.9229	497	101.769	816	48.8889	1082	60.8617	4981
236	38.9116	512	44.898	1027	28.9342	2323	108.753	1211
237	68.8435	1817	212.517	822	77.8231	749	164.626	965
238	71.8367	1000	106.757	971	183.583	1306	76.8254	721
239	165.624	922	102.766	1194	70.839	1087	76.8254	733
240	38.9116	514	280.363	916	171.61	1136	53.8776	4083
241	36.9161	515	152.653	880	30.9297	1136	80.8163	793
242	65.8503	1998	309.297	1019	124.717	935	174.603	852
243	66.8481	1161	23.9456	1092	20.9524	878	78.8209	498
244	163.628	932	61.8594	795	166.621	1084	77.8231	623
245	36.9161	487	215.51	900	21.9501	879	74.8299	682
246	40.907	491	98.7755	849	52.8798	517	67.8458	897
247	53.8776	294	48.8889	1094	129.705	1568	57.8685	3937
248	38.9116	528	34.9206	983	157.642	942	85.805	1007
249	69.8413	1210	51.8821	923	50.8844	1013	175.601	812
250	67.8458	1148	42.9025	968	58.8662	1215	71.8367	489
251	166.621	915	135.692	1018	117.732	1193	82.8118	846
252	31.9274	514	43.9002	1254	156.644	1197	77.8231	1030
253	34.9206	514	165.624	1003	60.8617	957	65.8503	4039
254	70.839	1701	80.8163	933	213.515	1135	82.8118	942
255	73.8322	1024	65.8503	687	49.8866	949	179.592	864
256	166.621	947	25.941	702	48.8889	3744	52.8798	626
257	149.66	912	24.9433	1440	38.9116	1372	62.8571	573
258	153.651	904	96.78	952	76.8254	885	84.8073	854
259	36.9161	486	60.8617	973	176.599	1050	61.8594	840
260	38.9116	520	53.8776	769	28.9342	1180	59.8639	4556
261	71.8367	1430	88.7982	675	35.9184	5131	84.8073	1190
262	67.8458	1067	195.556	860	54.8753	782	171.61	933
263	168.617	958	108.753	906	46.8934	792	77.8231	497
264	40.907	383	65.8503	921	213.515	1024	75.8277	725
265	62.8571	568	26.9388	677	79.8186	1157	65.8503	1093
266	33.9229	555	170.612	930	52.8798	650	64.8526	4221
267	71.8367	4866	195.556	1082	252.426	1451	93.7868	800
268	71.8367	1051	127.71	835	57.8685	1116	191.565	924
269	167.619	881	33.9229	903	70.839	867	58.8662	701
270	38.9116	271	69.8413	1210	59.8639	957	64.8526	606
271	35.9184	617	142.676	1071	104.762	1334	81.8141	704
272	71.8367	4883	122.721	913	147.664	918	73.8322	745
273	73.8322	1208	42.9025	948	70.839	1148	57.8685	4065
274	167.619	855	256.417	979	163.628	1174	81.8141	914
275	59.8639	620	321.27	864	137.687	1313	169.615	925
276	58.8662	564	216.508	873	81.8141	1533	84.8073	500
277	35.9184	573	75.8277	816	23.9456	1564	65.8503	750
278	149.66	1572	46.8934	1036	57.8685	998	74.8299	758
279	167.619	993	123.719	779	35.9184	1028	58.8662	4067
280	151.655	929	51.8821	735	40.907	1106	106.757	1356
281	58.8662	628	132.698	878	117.732	1376	181.587	940
282	62.8571	583	82.8118	1025	83.8095	854	45.8957	573
283	70.839	1398	101.769	955	117.732	1052	65.8503	530
284	78.8209	1129	94.7846	706	137.687	1349	86.8027	551
285	167.619	918	144.671	922	31.9274	1062	68.8435	753
286	60.8617	620	35.9184	971	154.649	1413	71.8367	933
287	44.898	645	357.188	904	54.8753	1284	55.873	4396
288	138.685	1865	94.7846	690	40.907	1060	108.753	1214
289	159.637	973	253.424	935	33.9229	3635	178.594	951
290	54.8753	604	224.49	951	276.372	1038	70.839	500
291	58.8662	627	146.667	874	20.9524	818	75.8277	724
292	42.9025	619	39.9093	904	41.9048	2079	71.8367	705
293	141.678	1847	126.712	926	61.8594	1499	58.8662	3856
294	160.635	957	118.73	1130	128.707	1255	109.751	1270
295	56.8707	619	279.365	1054	43.9002	1013	182.585	958
296	53.8776	607	108.753	860	81.8141	1007	63.8549	690
297	41.9048	609	24.9433	549	188.571	1007	73.8322	574
298	145.669	2099	83.8095	1101	72.8345	1096	71.8367	759
299	160.635	954	22.9478	737	26.9388	2301	64.8526	926
300	57.8685	609	164.626	1137	128.707	1414	167.619	2094
301	42.9025	601	124.717	946	180.59	2015	168.617	865
302	142.676	1626	91.7914	707	177.596	1127	85.805	514
303	163.628	934	67.8458	933	54.8753	1030	78.8209	730
304	58.8662	615	117.732	729	104.762	991	77.8231	788
305	57.8685	582	65.8503	847	61.8594	1001	61.8594	3913
306	42.9025	593	23.9456	827	159.637	1215	85.805	1215
307	145.669	2062	53.8776	818	73.8322	965	179.592	921
308	160.635	901	61.8594	983	70.839	1069	74.8299	517
309	57.8685	658	131.701	1263	44.898	1057	69.8413	809
310	43.9002	703	291.338	800	44.898	827	73.8322	863
311	143.673	1812	81.8141	788	61.8594	1217	59.8639	3705
312	160.635	968	47.8912	1044	25.941	974	90.7936	1039
313	56.8707	664	40.907	1206	120.726	924	181.587	869
314	60.8617	614	179.592	1000	60.8617	585	61.8594	608
315	44.898	599	68.8435	1059	91.7914	972	76.8254	740
316	147.664	2071	157.642	958	207.528	1413	76.8254	838
317	159.637	990	112.744	842	34.9206	1009	54.8753	3963
318	37.9138	508	104.762	788	86.8027	1447	84.8073	828
319	154.649	881	52.8798	1119	56.8707	1089	178.594	963
320	151.655	921	212.517	783	82.8118	2105	51.8821	577
321	57.8685	625	188.571	961	32.9252	957	55.873	570
322	62.8571	653	105.76	1119	174.603	1027	82.8118	504
323	44.898	660	288.345	978	42.9025	1067	65.8503	639
324	147.664	1938	117.732	983	45.8957	1136	72.8345	737
325	163.628	1015	43.9002	661	62.8571	1958	62.8571	3853
326	45.8957	509	334.24	868	48.8889	1243	110.748	1380
327	158.639	912	284.354	834	118.73	1460	169.615	812
328	158.639	862	85.805	820	190.567	1080	91.7914	500
329	58.8662	599	203.537	872	56.8707	1248	73.8322	695
330	62.8571	648	46.8934	976	53.8776	940	77.8231	769
331	44.898	599	129.705	940	76.8254	1293	59.8639	4087
332	144.671	1904	112.744	978	136.689	980	84.8073	865
333	163.628	938	83.8095	1220	92.7891	823	175.601	854
334	53.8776	605	74.8299	1158	40.907	1369	69.8413	616
335	53.8776	656	117.732	843	155.646	920	78.8209	698
336	41.9048	596	84.8073	946	31.9274	1236	76.8254	769
337	139.683	1881	25.941	936	22.9478	3480	60.8617	4162
338	157.642	919	25.941	767	22.9478	1639	110.748	1161
339	56.8707	603	112.744	795	49.8866	642	180.59	909
340	36.9161	591	357.188	940	105.76	1438	68.8435	661
341	139.683	1718	55.873	1143	50.8844	467	69.8413	562
342	157.642	936	32.9252	1056	39.9093	1216	74.8299	766
343	56.8707	616	162.63	1022	124.717	1315	72.8345	754
344	45.8957	621	158.639	945	27.9365	715	62.8571	3107
345	141.678	1708	27.9365	1142	40.907	1227	107.755	1149
346	158.639	1041	33.9229	860	89.7959	1056	177.596	1009
347	56.8707	629	193.56	1172	96.78	1450	86.8027	497
348	61.8594	618	87.8005	1340	41.9048	985	83.8095	911
349	44.898	584	72.8345	1082	180.59	1228	76.8254	695
350	146.667	1942	70.839	1073	20.9524	1077	63.8549	3822
351	160.635	926	88.7982	757	46.8934	1014	88.7982	1110
352	56.8707	585	105.76	1048	38.9116	3764	179.592	942
353	60.8617	660	229.478	901	117.732	1276	80.8163	678
354	38.9116	552	109.751	1058	144.671	1202	68.8435	610
355	141.678	1856	52.8798	1213	84.8073	1034	76.8254	633
356	161.633	960	60.8617	879	78.8209	1082	79.8186	797
357	38.9116	554	129.705	1102	35.9184	2123	68.8435	786
358	55.873	636	185.578	758	111.746	1608	58.8662	4550
359	59.8639	717	38.9116	636	202.54	1182	110.748	1694
360	42.9025	575	49.8866	1208	50.8844	743	170.612	872
361	140.68	1787	234.467	950	48.8889	624	89.7959	499
362	158.639	912	70.839	717	67.8458	1119	75.8277	757
363	55.873	595	232.472	919	156.644	982	78.8209	810
364	61.8594	687	111.746	732	152.653	1202	64.8526	3549
365	45.8957	630	76.8254	514	95.7823	1118	114.739	1294
366	143.673	2137	56.8707	857	108.753	1175	179.592	905
367	161.633	959	43.9002	805	88.7982	1173	86.8027	496
368	59.8639	640	184.581	1092	24.9433	808	82.8118	909
369	61.8594	717	76.8254	945	61.8594	1124	81.8141	760
370	42.9025	577	295.329	841	23.9456	1938	57.8685	3606
371	144.671	1735	137.687	811	69.8413	1149	21.9501	2867
372	162.63	994	128.707	876	190.567	954	91.7914	1221
373	55.873	577	26.9388	359	50.8844	499	187.574	909
374	61.8594	620	151.655	912	276.372	1250	74.8299	570
375	42.9025	573	31.9274	989	60.8617	1046	64.8526	774
376	145.669	1947	30.9297	740	53.8776	1189	60.8617	593
377	161.633	997	25.941	553	167.619	1702	63.8549	742
378	33.9229	518	73.8322	833	60.8617	1270	72.8345	724
379	55.873	626	131.701	986	79.8186	811	62.8571	3804
380	134.694	1402	129.705	737	203.537	966	105.76	1488
381	155.646	1027	30.9297	763	32.9252	595	180.59	944
382	53.8776	665	27.9365	1137	114.739	1491	75.8277	515
383	144.671	1335	107.755	481	180.59	1176	69.8413	724
384	159.637	920	170.612	1150	107.755	1218	75.8277	788
385	59.8639	613	173.605	739	48.8889	1191	60.8617	4608
386	58.8662	629	35.9184	772	117.732	1717	88.7982	749
387	43.9002	614	74.8299	1162	181.587	1237	174.603	993
388	142.676	1826	37.9138	992	40.907	1060	66.8481	830
389	159.637	951	173.605	820	29.932	4050	82.8118	575
390	54.8753	597	80.8163	697	31.9274	2277	66.8481	606
391	52.8798	583	257.415	905	66.8481	1173	73.8322	757
392	38.9116	635	31.9274	1523	45.8957	1333	59.8639	3983
393	140.68	1851	158.639	1030	70.839	1424	93.7868	1497
394	158.639	932	111.746	1047	164.626	1445	174.603	916
395	53.8776	603	115.737	892	181.587	1361	104.762	507
396	59.8639	594	80.8163	750	189.569	1386	78.8209	536
397	136.689	1155	73.8322	956	252.426	1798	64.8526	729
398	159.637	924	45.8957	913	92.7891	1098	79.8186	697
399	54.8753	319	30.9297	1184	55.873	982	59.8639	4181
400	33.9229	624	110.748	931	20.9524	1094	109.751	1413
401	138.685	2012	47.8912	1051	40.907	1370	179.592	895
402	158.639	993	34.9206	1232	21.9501	415	78.8209	532
403	59.8639	605	70.839	876	90.7936	879	73.8322	689
404	60.8617	635	156.644	806	39.9093	1161	73.8322	648
405	40.907	603	107.755	969	132.698	1622	67.8458	4764
406	142.676	1858	137.687	901	137.687	789	91.7914	917
407	161.633	986	216.508	1024	208.526	1076	173.605	919
408	51.8821	571	66.8481	1347	49.8866	1170	54.8753	683
409	56.8707	670	165.624	1004	119.728	1334	67.8458	575
410	31.9274	622	157.642	645	183.583	1216	72.8345	783
411	136.689	1872	134.694	924	48.8889	1297	78.8209	740
412	159.637	970	38.9116	1091	73.8322	757	61.8594	4200
413	57.8685	595	113.741	892	97.7778	1429	112.744	1233
414	42.9025	601	304.308	988	63.8549	1107	168.617	947
415	146.667	1768	172.608	886	66.8481	1676	82.8118	495
416	156.644	885	42.9025	1050	91.7914	955	66.8481	548
417	58.8662	667	30.9297	751	29.932	1009	64.8526	756
418	60.8617	627	58.8662	858	30.9297	1857	78.8209	722
419	42.9025	631	39.9093	1205	90.7936	1240	60.8617	4306
420	142.676	1672	92.7891	939	21.9501	556	109.751	1446
421	160.635	951	41.9048	982	24.9433	929	177.596	795
422	56.8707	604	34.9206	1405	42.9025	785	62.8571	580
423	61.8594	640	60.8617	1161	60.8617	848	58.8662	583
424	43.9002	617	140.68	1072	256.417	1189	71.8367	631
425	145.669	1744	281.361	961	199.546	1047	78.8209	499
426	161.633	1053	62.8571	850	31.9274	1164	129.705	671
427	47.8912	572	112.744	947	35.9184	1483	149.66	1055
428	55.873	627	39.9093	725	31.9274	447	65.8503	683
429	130.703	1387	63.8549	906	58.8662	611	77.8231	1179
430	159.637	943	38.9116	1074	106.757	895	60.8617	4681
431	31.9274	484	99.7732	1118	77.8231	2055	85.805	936
432	31.9274	266	215.51	921	62.8571	805	182.585	883
433	61.8594	5133	83.8095	948	37.9138	3970	67.8458	623
434	58.8662	1234	61.8594	1120	92.7891	1254	79.8186	729
435	159.637	1087	34.9206	763	277.37	942	66.8481	677
436	32.9252	519	66.8481	849	32.9252	1092	118.73	705
437	55.873	608	34.9206	762	22.9478	2087	167.619	929
438	40.907	640	141.678	871	29.932	1307	67.8458	881
439	142.676	1876	103.764	855	87.8005	1222	71.8367	717
440	156.644	954	126.712	629	55.873	1050	61.8594	3912
441	57.8685	644	28.9342	765	82.8118	1140	102.766	1071
442	60.8617	624	110.748	705	61.8594	948	179.592	844
443	39.9093	615	38.9116	1012	42.9025	1198	65.8503	582
444	145.669	1839	31.9274	1161	79.8186	1190	82.8118	705
445	163.628	911	34.9206	1103	94.7846	1635	76.8254	767
446	58.8662	602	195.556	964	67.8458	1065	64.8526	4117
447	60.8617	638	72.8345	1233	150.658	1478	88.7982	859
448	43.9002	656	93.7868	996	175.601	1175	183.583	783
449	68.8435	4946	37.9138	813	129.705	882	77.8231	500
450	77.8231	1207	87.8005	910	49.8866	967	73.8322	712
451	160.635	952	83.8095	724	32.9252	1101	79.8186	936
452	56.8707	647	74.8299	910	24.9433	1181	56.8707	4119
453	61.8594	625	157.642	918	34.9206	1062	110.748	1486
454	41.9048	608	28.9342	1082	21.9501	623	170.612	879
455	142.676	1874	120.726	1075	36.9161	3358	68.8435	499
456	160.635	1007	73.8322	894	118.73	1620	67.8458	784
457	35.9184	493	179.592	1106	222.494	811	70.839	675
458	34.9206	492	32.9252	1056	48.8889	667	186.576	2159
459	141.678	1360	68.8435	984	21.9501	1082	184.581	977
460	159.637	971	29.932	555	163.628	1001	60.8617	549
461	48.8889	566	35.9184	809	75.8277	1129	79.8186	696
462	60.8617	575	36.9161	877	83.8095	2035	61.8594	590
463	34.9206	594	43.9002	941	70.839	901	61.8594	743
464	139.683	2306	162.63	1021	162.63	1064	60.8617	3787
465	161.633	937	123.719	860	36.9161	1120	107.755	1149
466	34.9206	318	100.771	869	44.898	1197	175.601	977
467	53.8776	599	251.429	906	33.9229	4643	76.8254	505
468	32.9252	590	83.8095	897	111.746	1610	67.8458	596
469	145.669	1703	38.9116	1154	21.9501	1529	102.766	890
470	161.633	933	25.941	1012	171.61	1265	64.8526	3836
471	48.8889	549	41.9048	1021	56.8707	1036	90.7936	1021
472	36.9161	589	32.9252	1075	36.9161	3598	187.574	917
473	139.683	1760	61.8594	966	169.615	1189	71.8367	847
474	159.637	982	92.7891	1041	50.8844	1005	55.873	587
475	56.8707	614	106.757	909	52.8798	1340	70.839	566
476	50.8844	588	59.8639	848	83.8095	1280	67.8458	658
477	36.9161	564	126.712	1126	52.8798	774	73.8322	810
478	142.676	1661	37.9138	1046	41.9048	1553	55.873	4173
479	161.633	905	27.9365	857	50.8844	1033	106.757	1278
480	52.8798	559	53.8776	905	36.9161	3173	170.612	899
481	50.8844	596	79.8186	955	27.9365	2829	82.8118	499
482	33.9229	579	61.8594	1041	89.7959	1266	69.8413	654
483	145.669	1755	67.8458	1249	215.51	907	74.8299	866
484	165.624	977	103.764	892	56.8707	932	59.8639	4402
485	50.8844	501	121.723	1054	50.8844	916	108.753	1134
486	147.664	895	268.39	840	171.61	1276	172.608	899
487	156.644	889	59.8639	1177	21.9501	4215	68.8435	658
488	153.651	840	156.644	836	101.769	1050	70.839	615
489	57.8685	583	51.8821	731	73.8322	1240	73.8322	786
490	51.8821	601	238.458	962	77.8231	958	64.8526	951
491	35.9184	574	26.9388	585	47.8912	1594	60.8617	4485
492	71.8367	4871	254.422	818	36.9161	1507	84.8073	1000
493	69.8413	1101	151.655	895	45.8957	1148	178.594	959
494	160.635	916	102.766	756	74.8299	857	79.8186	512
495	53.8776	559	24.9433	1041	31.9274	1021	78.8209	703
496	50.8844	574	46.8934	748	66.8481	912	80.8163	951
497	33.9229	553	191.565	625	57.8685	969	60.8617	4491
498	146.667	1757	60.8617	800	29.932	3737	105.76	1243
499	164.626	901	159.637	936	112.744	1266	177.596	1000
500	34.9206	521	67.8458	1060	20.9524	910	66.8481	611

## Sheet: Fig 1E
			After release	After crstallization
	SP adult (n=5)	bird #1	0.52172	0.58582	Persistent singers (n=3)	bird #1	0.58986
		bird #2	0.51996	0.66172		bird #2	0.63122
		bird #3	0.5569	0.686		bird #3	0.61882
		bird #4	0.55108	0.66486
		bird #5	0.47214	0.56118

## Sheet: Fig 1F
			After release	After crstallization
	SP adult (n=5)	bird #1	50.2312	82.6231	Persistent singers (n=3)	bird #1	78.4315
		bird #2	64.4322	84.7789		bird #2	83.5879
		bird #3	67.2312	82.1457		bird #3	87.804
		bird #4	44.2261	58.4121
		bird #5	58.799	74.8342
