# Supplementary material for: Vocal practice regulates singing activity–dependent genes underlying age-independent vocal learning in songbirds
Source: PLoS Biol. 2018 Sep 12;16(9):e2006537. doi: 10.1371/journal.pbio.2006537 (PMC6152990; doi:10.1371/journal.pbio.2006537)
Supplement: S2 Data — (XLSX) [file pbio.2006537.s011.xlsx]

## Sheet: Fig 2C
		correlation
gene_short_name	Cluster-color	Singing experience	Age	Singing induction
ACD	ClusterI-red	-0.192206	-0.0211472	0.690829
ADAMTS5	ClusterI-red	-0.535183	-0.0894313	0.582892
ADAMTS8	ClusterI-red	-0.202388	-0.151712	0.756185
ADORA2B	ClusterI-red	0.0919484	0.499528	0.679877
ADPRHL2	ClusterI-red	-0.262696	0.221596	0.275377
ADRA2A	ClusterI-red	-0.229204	0.523319	0.50247
AHSA2	ClusterI-red	-0.229746	-0.0235151	0.673339
ANKRD9	ClusterI-red	-0.0505347	0.110267	0.776534
ARC	ClusterI-red	-0.457867	0.209893	0.54449
ARRDC3	ClusterI-red	-0.655777	-0.22734	0.566857
ATF3	ClusterI-red	-0.463859	0.0130967	0.614473
ATF4	ClusterI-red	-0.407724	0.312266	0.562694
AVPR2	ClusterI-red	-0.637497	-0.0837934	0.411357
B3GALT2	ClusterI-red	-0.397926	-0.116198	0.763717
BARX2	ClusterI-red	-0.323425	0.0240763	0.723525
BTG1	ClusterI-red	-0.574571	-0.0324306	0.549476
CREM	ClusterI-red	-0.201017	-0.192246	0.757497
CRHR1	ClusterI-red	-0.386387	-0.109956	0.579814
CRY1	ClusterI-red	-0.23206	-0.0456653	0.692281
CSDC2	ClusterI-red	-0.292756	0.275374	0.686344
CYR61	ClusterI-red	-0.403064	0.235488	0.451745
DAB2	ClusterI-red	-0.402367	0.0188536	0.580121
DNAJA4	ClusterI-red	-0.44486	0.0811315	0.695699
DNAJB4	ClusterI-red	-0.516608	-0.0107316	0.698148
DNAJB5	ClusterI-red	-0.379621	-0.0109028	0.557001
DPH1	ClusterI-red	-0.283639	0.226479	0.571132
DUSP1	ClusterI-red	-0.471741	-0.102819	0.586258
DUSP5	ClusterI-red	-0.27966	-0.0796771	0.819479
DUSP6	ClusterI-red	-0.506046	-0.0307432	0.713233
ENSTGUG00000001155	ClusterI-red	-0.433348	-0.129057	0.665621
ENSTGUG00000001563	ClusterI-red	-0.300158	0.0826093	0.552978
ENSTGUG00000002135	ClusterI-red	-0.493041	-0.362698	0.56765
ENSTGUG00000002465	ClusterI-red	-0.474691	-0.356994	0.509094
ENSTGUG00000003215	ClusterI-red	-0.322377	0.173544	0.342076
ENSTGUG00000003292	ClusterI-red	-0.250072	-0.182749	0.606282
ENSTGUG00000003396,SLC25A25	ClusterI-red	-0.332542	0.0127128	0.793826
ENSTGUG00000004963	ClusterI-red	-0.0117647	0.162881	0.660065
ENSTGUG00000005357	ClusterI-red	0.0656226	0.211009	0.832555
ENSTGUG00000005884	ClusterI-red	-0.301537	0.341059	0.601408
ENSTGUG00000007293	ClusterI-red	0.120497	0.132439	0.655294
ENSTGUG00000007905	ClusterI-red	-0.0214505	0.0553908	0.815565
ENSTGUG00000008569	ClusterI-red	0.353668	0.454412	0.618002
ENSTGUG00000010504	ClusterI-red	0.155463	0.146138	0.565183
ENSTGUG00000010764	ClusterI-red	0.122915	0.0801575	0.506889
ENSTGUG00000011207	ClusterI-red	0.308178	0.358478	0.764449
ENSTGUG00000011287	ClusterI-red	-0.333226	0.0667026	0.750989
ENSTGUG00000011314	ClusterI-red	0.0240782	0.227208	0.620948
ENSTGUG00000012173	ClusterI-red	-0.316368	0.149707	0.673347
ENSTGUG00000014883	ClusterI-red	-0.499302	-0.361696	0.521587
ENSTGUG00000017458	ClusterI-red	-0.392239	0.265989	0.521235
ENSTGUG00000018510	ClusterI-red	0.0356201	0.516784	0.635919
F2RL2	ClusterI-red	-0.233098	0.207191	0.705562
FOS	ClusterI-red	-0.345274	0.37347	0.600812
FOSL2	ClusterI-red	-0.141139	0.209444	0.698818
GADD45G	ClusterI-red	-0.544163	0.128196	0.209413
GCFC2	ClusterI-red	0.219461	0.00943802	0.497788
GPR52	ClusterI-red	-0.0895303	0.370147	0.629131
GUK1	ClusterI-red	-0.350242	-0.0600084	0.678642
HRH1	ClusterI-red	0.0704259	0.375135	0.68033
HSP90AA1	ClusterI-red	-0.505184	-0.368677	0.518687
HSPB1	ClusterI-red	-0.36934	0.160538	0.521385
HTATIP2	ClusterI-red	-0.082751	0.211324	0.690276
IFRD1	ClusterI-red	-0.491776	-0.132978	0.426684
IRS2	ClusterI-red	-0.0795507	-0.0562918	0.825404
KCMF1	ClusterI-red	-0.356288	0.077889	0.362948
KCNN2	ClusterI-red	-0.0569837	-0.110585	0.631589
KLF2	ClusterI-red	-0.343658	0.136739	0.686614
LDLRAD4	ClusterI-red	0.1516	0.413151	0.746834
LONRF1	ClusterI-red	-0.349748	0.0570347	0.514975
LRRC18	ClusterI-red	0.0013634	-0.0912394	0.498483
MAMLD1	ClusterI-red	-0.258431	0.119318	0.816568
METAP1D	ClusterI-red	-0.264163	-0.182645	0.664455
MKNK2	ClusterI-red	-0.155611	0.411974	0.649627
MOB3A	ClusterI-red	-0.151448	0.0825134	0.827296
MYLIP	ClusterI-red	-0.605604	-0.0682464	0.584712
NAF1	ClusterI-red	-0.243599	0.008941	0.735733
NAP1L4	ClusterI-red	-0.479933	-0.18692	0.676182
NFIL3	ClusterI-red	-0.478155	-0.018271	0.72672
NPY1R	ClusterI-red	-0.198292	0.372101	0.668509
NR4A1	ClusterI-red	-0.102161	0.506222	0.696928
NR4A3	ClusterI-red	-0.169977	0.229237	0.823879
P4HA2	ClusterI-red	-0.2071	0.0334483	0.725708
PCDH8	ClusterI-red	-0.528122	-0.0431163	0.402322
PCF11	ClusterI-red	0.179576	0.21631	0.76111
PFKFB3	ClusterI-red	-0.229687	0.148444	0.641121
PIM3	ClusterI-red	-0.439498	0.188818	0.560094
PLK2	ClusterI-red	-0.365484	0.141076	0.330785
PRMT3	ClusterI-red	0.258579	0.390187	0.652836
PTGS2	ClusterI-red	-0.404089	0.160379	0.66342
RASD1	ClusterI-red	-0.233983	0.239542	0.521944
RASD2	ClusterI-red	-0.236126	0.129041	0.574266
RASL11A	ClusterI-red	-0.290643	-0.0633004	0.59792
RBM5	ClusterI-red	0.0662475	0.02961	0.722859
RPS6KA3	ClusterI-red	0.300176	0.134906	0.502148
RRAD	ClusterI-red	-0.533163	0.0485524	0.575686
SGK1	ClusterI-red	-0.405723	0.297697	0.582804
SLC25A20	ClusterI-red	-0.0917311	-0.0524656	0.528522
SLC25A33	ClusterI-red	-0.326874	-0.166329	0.606612
SLC30A1	ClusterI-red	-0.110799	0.224708	0.810736
SMNDC1	ClusterI-red	-0.291372	0.0421391	0.758891
SOX11	ClusterI-red	-0.591768	0.0855508	0.158787
SOX18	ClusterI-red	-0.0793341	-0.143385	0.687814
STIM2	ClusterI-red	-0.127416	0.174343	0.854271
STK16	ClusterI-red	-0.461383	-0.243109	0.691774
SYT4	ClusterI-red	-0.0450286	0.417788	0.851759
tgu-mir-221	ClusterI-red	-0.291488	0.0945049	0.569968
tgu-mir-9-1	ClusterI-red	-0.28467	0.0465214	0.753352
TIMP3	ClusterI-red	-0.393871	-0.239492	0.734895
TLE6	ClusterI-red	-0.427175	0.076377	0.0238371
TMEM74	ClusterI-red	0.0694058	0.0889417	0.571061
TNKS	ClusterI-red	0.109134	0.0725044	0.799414
TOB1	ClusterI-red	-0.228026	0.489391	0.695342
TRIB1	ClusterI-red	-0.385333	0.146604	0.663141
UAP1	ClusterI-red	-0.367442	-0.0552166	0.813735
UBE2T	ClusterI-red	0.0242156	0.0334106	0.590428
UBXN2A	ClusterI-red	0.141327	0.126227	0.726843
UCK2	ClusterI-red	-0.182404	-0.128886	0.665994
USP34	ClusterI-red	0.301392	0.226541	0.219932
WEE1	ClusterI-red	0.22851	0.200359	0.747863
ZBTB38	ClusterI-red	0.0816098	0.187288	0.827575
ZENK	ClusterI-red	-0.314375	0.215518	0.844271
ZSWIM8	ClusterI-red	-0.0868958	0.300072	0.789949
AAMP	ClusterII-orange	-0.223689	-0.378258	0.387814
ABCC8	ClusterII-orange	-0.601863	-0.444431	0.384472
ABCE1	ClusterII-orange	-0.416496	-0.54596	0.357693
ABHD17C	ClusterII-orange	-0.652216	-0.789765	0.0132366
ABRACL	ClusterII-orange	-0.573522	-0.563058	0.0810582
ACAD9	ClusterII-orange	-0.391596	-0.765003	-0.0932936
ACAT2	ClusterII-orange	-0.468969	-0.631583	0.210705
ACBD7	ClusterII-orange	-0.345252	-0.529664	0.307121
ACOT13	ClusterII-orange	-0.612791	-0.353712	0.188183
ACP1	ClusterII-orange	-0.406035	-0.614078	0.187272
ACTB	ClusterII-orange	-0.516073	-0.505311	0.287307
ACTN1	ClusterII-orange	-0.273426	-0.632728	0.138222
ACTR10	ClusterII-orange	-0.454961	-0.563334	0.349732
ACTR3	ClusterII-orange	-0.584791	-0.788432	0.0736404
ACTR6	ClusterII-orange	-0.360651	-0.532016	0.34594
ACYP1	ClusterII-orange	-0.211012	-0.321027	0.22757
ADAM10	ClusterII-orange	-0.453084	-0.767724	-0.222543
ADAT2	ClusterII-orange	-0.568297	-0.775874	0.00984702
ADCYAP1	ClusterII-orange	-0.499912	-0.516424	0.265386
ADH5	ClusterII-orange	-0.0848893	-0.382266	0.0456098
ADK	ClusterII-orange	-0.476869	-0.683536	0.192761
ADSS	ClusterII-orange	-0.718364	-0.795987	0.0313695
AGFG1	ClusterII-orange	-0.297275	-0.595128	0.174238
AGR2	ClusterII-orange	-0.118941	-0.21707	0.400683
AHSA1	ClusterII-orange	-0.638555	-0.580152	0.34207
AIG1	ClusterII-orange	-0.241583	-0.527474	0.245974
AIMP1	ClusterII-orange	-0.460234	-0.501917	0.256802
AIMP2	ClusterII-orange	-0.494821	-0.690082	0.193766
AK1	ClusterII-orange	-0.436723	-0.519071	0.361803
AKAP7	ClusterII-orange	-0.531412	-0.653677	-0.388115
AKIRIN2	ClusterII-orange	-0.635881	-0.661716	0.308607
AKR1D1	ClusterII-orange	-0.546996	-0.605174	0.00678348
ALB	ClusterII-orange	-0.368184	-0.57368	0.213536
ALG11	ClusterII-orange	-0.438961	-0.566401	0.223486
ALG12	ClusterII-orange	-0.461005	-0.626472	0.254586
ALG14	ClusterII-orange	-0.468155	-0.641949	-0.0565561
ALG2	ClusterII-orange	-0.434757	-0.525979	0.374292
AMMECR1L	ClusterII-orange	-0.492264	-0.734443	0.0126613
ANAPC10	ClusterII-orange	-0.621177	-0.617764	0.364646
AP3S1	ClusterII-orange	-0.521579	-0.623802	0.245481
APAF1	ClusterII-orange	-0.626392	-0.551183	-0.34232
APC	ClusterII-orange	-0.24135	-0.758726	-0.0684767
APOO	ClusterII-orange	-0.450248	-0.682854	0.113384
APTX	ClusterII-orange	-0.281397	-0.506776	0.269943
ARF1	ClusterII-orange	-0.292071	-0.589041	0.0807531
ARF4	ClusterII-orange	-0.45642	-0.731529	0.0358844
ARFGAP3	ClusterII-orange	-0.501314	-0.583957	0.325345
ARHGAP15	ClusterII-orange	-0.476199	-0.703675	0.172273
ARHGAP22	ClusterII-orange	-0.277428	-0.309999	0.477378
ARL1	ClusterII-orange	-0.454682	-0.538919	0.335888
ARL14EP	ClusterII-orange	-0.44025	-0.803008	-0.481399
ARL2BP	ClusterII-orange	-0.370247	-0.391895	0.251969
ARL4C	ClusterII-orange	-0.792604	-0.42205	0.176176
ARNT2	ClusterII-orange	-0.399289	-0.688673	-0.093246
ARPC2	ClusterII-orange	-0.424185	-0.735315	0.128391
ARPC3	ClusterII-orange	-0.772749	-0.720137	0.196865
ARPC4	ClusterII-orange	-0.735881	-0.771617	0.0774206
ARPC5	ClusterII-orange	-0.564189	-0.754097	0.15684
ASRGL1	ClusterII-orange	-0.411276	-0.532595	-0.0677773
ASZ1	ClusterII-orange	-0.523644	-0.625784	0.160732
ATAD5	ClusterII-orange	-0.348061	-0.293942	0.551527
ATG3	ClusterII-orange	-0.522824	-0.568638	0.352442
ATG4A	ClusterII-orange	-0.00258666	-0.231317	0.398049
ATP5C1	ClusterII-orange	-0.49708	-0.641243	0.326368
ATP5D	ClusterII-orange	-0.399848	-0.60503	0.267874
ATP5G3	ClusterII-orange	-0.500526	-0.721057	0.211066
ATP5H	ClusterII-orange	-0.472555	-0.654068	0.164007
ATP5I	ClusterII-orange	-0.358317	-0.624309	0.226788
ATP5J	ClusterII-orange	-0.506058	-0.72439	0.0815297
ATP5J2	ClusterII-orange	-0.437541	-0.670443	0.246656
ATP6V0C	ClusterII-orange	-0.402459	-0.502562	0.27258
ATP6V0E1	ClusterII-orange	-0.0960483	-0.40633	0.0301944
ATP6V1E1	ClusterII-orange	-0.338033	-0.491079	0.394618
ATP8A1	ClusterII-orange	-0.758116	-0.752119	0.0922525
ATPIF1	ClusterII-orange	-0.385825	-0.576738	0.323816
ATRX	ClusterII-orange	-0.344056	-0.566334	0.217948
B3GAT2	ClusterII-orange	-0.514004	-0.363802	0.400454
B3GNT2	ClusterII-orange	-0.325149	-0.52476	0.286743
B5FXK3_TAEGU	ClusterII-orange	-0.472896	-0.569207	0.336709
B5G0N1_TAEGU,ENSTGUG00000018449	ClusterII-orange	-0.371053	-0.485634	0.38842
B5G1J6_TAEGU	ClusterII-orange	-0.775512	-0.599885	0.233574
B5G2Y0_TAEGU	ClusterII-orange	-0.407983	-0.61187	0.132672
BAALC	ClusterII-orange	-0.0656684	-0.0659468	0.532333
BAMBI	ClusterII-orange	-0.582395	-0.273903	0.453203
BCAS2	ClusterII-orange	-0.367496	-0.437707	0.30338
BCKDHB	ClusterII-orange	-0.53671	-0.29167	0.425587
BDNF	ClusterII-orange	-0.0422205	-0.197504	0.645315
BID	ClusterII-orange	-0.610103	-0.457521	0.274716
BLMH	ClusterII-orange	-0.583435	-0.83799	-0.142063
BMP2	ClusterII-orange	-0.412181	-0.191068	0.719948
BPHL	ClusterII-orange	-0.614374	-0.593161	0.367038
BRIX1	ClusterII-orange	-0.67377	-0.604948	0.264445
BRMS1L	ClusterII-orange	-0.315947	-0.567759	0.302383
BRS3	ClusterII-orange	-0.21134	-0.336113	0.172133
BTF3	ClusterII-orange	-0.622531	-0.744993	0.12522
BUB3	ClusterII-orange	-0.379666	-0.53178	0.15312
BUD31	ClusterII-orange	-0.494003	-0.526133	0.366594
C10ORF57-1	ClusterII-orange	-0.336777	-0.386993	0.187806
C11orf74	ClusterII-orange	-0.415245	-0.678119	-0.0033503
C11orf87	ClusterII-orange	-0.570109	-0.511001	0.322382
C12orf29	ClusterII-orange	-0.373574	-0.630824	0.169239
C12orf4	ClusterII-orange	-0.480465	-0.667752	0.277614
C12orf45	ClusterII-orange	-0.361834	-0.529082	0.468934
C13ORF1	ClusterII-orange	-0.384627	-0.596432	0.219509
C14orf159	ClusterII-orange	0.013964	0.120821	0.491937
C15orf41	ClusterII-orange	-0.322163	-0.718055	-0.135654
C16orf45	ClusterII-orange	-0.469437	-0.515477	-0.284295
C16orf80	ClusterII-orange	-0.584656	-0.697331	-0.0572823
C16orf87	ClusterII-orange	-0.581788	-0.739096	-0.11673
C17orf75	ClusterII-orange	-0.398513	-0.623291	0.221058
C1D	ClusterII-orange	-0.702522	-0.826049	-0.0333226
C1orf21	ClusterII-orange	-0.792126	-0.58686	0.354873
C1QBP	ClusterII-orange	-0.743222	-0.706858	0.0810749
C1QL2	ClusterII-orange	-0.729022	-0.681406	0.126981
C1QL3	ClusterII-orange	-0.656793	-0.733165	0.0831198
C1QTNF4	ClusterII-orange	-0.328223	-0.272917	-0.193397
C2orf49	ClusterII-orange	-0.382458	-0.735606	-0.12679
C5orf30	ClusterII-orange	-0.4844	-0.759305	-0.215099
C5orf63	ClusterII-orange	-0.193619	-0.117908	0.306285
C6ORF154	ClusterII-orange	-0.678574	-0.626168	0.177232
C7orf60	ClusterII-orange	-0.212812	-0.229646	0.511769
C9orf3	ClusterII-orange	-0.599072	-0.432707	0.452412
C9orf3,tgu-mir-24	ClusterII-orange	-0.247606	-0.452332	0.288642
C9orf85	ClusterII-orange	-0.527491	-0.696758	0.301508
CA2	ClusterII-orange	-0.405565	-0.476463	0.515697
CA8	ClusterII-orange	0.221395	-0.0447169	0.511647
CACFD1	ClusterII-orange	0.0630725	-0.0705819	0.636224
CACNA1G	ClusterII-orange	-0.22053	-0.297523	0.433081
CACNG4	ClusterII-orange	-0.820337	-0.645431	0.173555
CAMK4	ClusterII-orange	-0.53815	-0.339104	-0.153838
CAMLG	ClusterII-orange	-0.322407	-0.580141	0.19405
CAPRIN2	ClusterII-orange	-0.431795	-0.565093	0.262313
CAPZB	ClusterII-orange	-0.748862	-0.697821	0.125933
CASP3	ClusterII-orange	-0.56483	-0.769599	-0.0176548
CASP8	ClusterII-orange	-0.420273	-0.663281	-0.051906
CBX3	ClusterII-orange	-0.499551	-0.631415	0.0761679
CBX4	ClusterII-orange	0.219317	0.0401175	0.206977
CCBL1	ClusterII-orange	0.0501271	-0.222731	0.41686
CCDC104	ClusterII-orange	-0.75229	-0.715117	0.222666
CCDC109B	ClusterII-orange	-0.731614	-0.561049	0.303994
CCDC132	ClusterII-orange	0.0456022	-0.125218	0.60823
CCDC146	ClusterII-orange	-0.366381	-0.415567	0.354106
CCDC181	ClusterII-orange	-0.461035	-0.392458	0.0334105
CCDC28A	ClusterII-orange	-0.710228	-0.513842	0.260081
CCDC28B	ClusterII-orange	-0.440141	-0.575621	-0.27353
CCDC58	ClusterII-orange	-0.113185	-0.347173	0.531684
CCDC59	ClusterII-orange	-0.460645	-0.556769	0.395491
CCDC80	ClusterII-orange	-0.302516	-0.760739	-0.190341
CCDC86	ClusterII-orange	-0.323148	-0.403925	0.142507
CCK	ClusterII-orange	-0.601896	-0.310426	0.516211
CCNI2	ClusterII-orange	-0.220653	-0.345253	0.304903
CCNK	ClusterII-orange	-0.413725	-0.527654	0.417085
CCT2	ClusterII-orange	-0.459054	-0.581001	0.33814
CCT4	ClusterII-orange	-0.525446	-0.653522	0.234997
CCT5	ClusterII-orange	-0.625515	-0.700327	0.192756
CDADC1	ClusterII-orange	-0.0939017	-0.494234	0.34488
CDC42	ClusterII-orange	-0.534025	-0.742401	0.164997
CDC42SE2	ClusterII-orange	-0.539321	-0.783293	-0.351501
CDH11	ClusterII-orange	-0.653649	-0.645707	0.201262
CDH13	ClusterII-orange	-0.642768	-0.297591	0.192339
CDH6	ClusterII-orange	0.00904542	-0.112916	0.529854
CDO1	ClusterII-orange	-0.436599	-0.158141	0.179981
CEBPZOS	ClusterII-orange	-0.338291	-0.605621	0.213171
CENPH	ClusterII-orange	-0.202896	-0.459894	0.297664
CENPL	ClusterII-orange	-0.307419	-0.641069	-0.151499
CENPM	ClusterII-orange	-0.47993	-0.621774	-0.01557
CENPU	ClusterII-orange	-0.261636	-0.462838	0.186442
CENPV	ClusterII-orange	-0.234002	-0.286772	0.494832
CEP170	ClusterII-orange	-0.482754	-0.719771	-0.0752184
CEP290	ClusterII-orange	-0.346217	-0.656251	0.215969
CGRRF1	ClusterII-orange	-0.165112	-0.543521	0.199122
CH25H	ClusterII-orange	-0.51254	-0.37576	0.0870329
CHID1	ClusterII-orange	-0.422585	-0.470991	0.23927
CHMP5	ClusterII-orange	-0.410458	-0.567306	0.250534
CHN1	ClusterII-orange	-0.222915	-0.379348	0.369862
CHP1	ClusterII-orange	-0.177292	-0.53447	0.312555
CHST1	ClusterII-orange	-0.341766	-0.199751	0.50709
CHST11	ClusterII-orange	-0.695253	-0.609772	0.124327
CHST15	ClusterII-orange	-0.586616	-0.544557	-0.508858
CHST8	ClusterII-orange	-0.373584	-0.609152	-0.235643
CHURC1	ClusterII-orange	-0.626078	-0.602356	0.255273
CISD2	ClusterII-orange	-0.527647	-0.675782	0.142515
CIZ1	ClusterII-orange	-0.469709	-0.449643	0.569229
CKAP2	ClusterII-orange	-0.656495	-0.65439	-0.261273
CLCN3	ClusterII-orange	0.0307048	-0.471676	0.131275
CLDN19	ClusterII-orange	-0.318667	-0.517762	0.358145
CLGN	ClusterII-orange	0.078241	-0.369371	-0.367218
CLTA	ClusterII-orange	-0.362129	-0.480466	0.314143
CLYBL	ClusterII-orange	0.135267	0.141966	0.569996
CMC2	ClusterII-orange	-0.356631	-0.477284	0.115126
CMTM3	ClusterII-orange	-0.573166	-0.732565	0.0562516
CMTM3,ENSTGUG00000009800	ClusterII-orange	-0.365361	-0.698651	-0.157244
CNIH	ClusterII-orange	-0.418699	-0.334243	0.168801
CNR1	ClusterII-orange	-0.197133	-0.51681	0.182377
CNRIP1	ClusterII-orange	-0.571238	-0.662027	0.227283
CNTFR	ClusterII-orange	-0.661399	-0.643509	0.195848
COL11A1	ClusterII-orange	-0.542884	-0.683292	-0.315881
COL12A1	ClusterII-orange	-0.405946	-0.707258	0.0870101
COL1A2	ClusterII-orange	-0.463397	-0.625398	-0.123704
COL4A1	ClusterII-orange	-0.492772	-0.817774	-0.1302
COL5A1	ClusterII-orange	-0.705841	-0.803883	-0.320318
COL6A3	ClusterII-orange	-0.468244	-0.649396	-0.315715
COL9A1	ClusterII-orange	0.380838	-0.0748687	0.186601
COMMD3	ClusterII-orange	-0.583396	-0.608387	0.19815
COMMD5	ClusterII-orange	-0.174233	-0.593458	0.0569647
COMMD8	ClusterII-orange	-0.327684	-0.600637	-0.00562
COMTD1	ClusterII-orange	-0.393703	-0.643374	0.0987061
COPS2	ClusterII-orange	-0.382953	-0.659367	0.12919
COPS5	ClusterII-orange	-0.510684	-0.696046	0.243339
COPS8	ClusterII-orange	-0.395987	-0.543855	0.28829
COQ7	ClusterII-orange	-0.576906	-0.47931	0.31201
CORO2A	ClusterII-orange	-0.57244	-0.620667	0.227126
COX17	ClusterII-orange	-0.426011	-0.6411	0.207265
COX6C	ClusterII-orange	-0.267006	-0.635919	0.136982
COX7A2	ClusterII-orange	-0.410634	-0.674416	0.145
COX7A2L	ClusterII-orange	-0.557719	-0.506508	0.258376
COX7B	ClusterII-orange	-0.441961	-0.63621	0.223896
COX7C	ClusterII-orange	-0.461324	-0.721262	0.0450732
CPA1	ClusterII-orange	-0.676568	-0.577787	0.14134
CPA6	ClusterII-orange	-0.595853	-0.615092	-0.17563
CPNE2	ClusterII-orange	-0.530326	-0.399988	0.408856
CPOX	ClusterII-orange	-0.23506	-0.277138	0.600814
CRABP1	ClusterII-orange	-0.318977	-0.423537	0.0863758
CRH	ClusterII-orange	-0.569522	-0.213728	0.495203
CRTAP	ClusterII-orange	-0.425218	-0.524543	0.253763
CSGALNACT2	ClusterII-orange	-0.364183	-0.164465	-0.221042
CSRP2	ClusterII-orange	-0.395948	-0.607265	-0.122303
CSTF1	ClusterII-orange	-0.0297154	-0.295738	0.459927
CTBP1	ClusterII-orange	-0.411154	-0.460592	0.285799
CTH	ClusterII-orange	-0.591417	-0.410161	0.295317
CTNND2	ClusterII-orange	-0.291597	-0.69878	-0.0356336
CUL2	ClusterII-orange	-0.233825	-0.556222	0.217759
CWC15	ClusterII-orange	-0.723269	-0.702332	0.157765
CYB5A	ClusterII-orange	-0.322721	-0.525622	0.251127
CYB5B	ClusterII-orange	-0.531357	-0.618326	0.243097
CYBASC3	ClusterII-orange	-0.500623	-0.504282	0.0844666
CYCS	ClusterII-orange	-0.447405	-0.672302	0.317116
CYHR1	ClusterII-orange	-0.462978	-0.410843	0.165003
CYSTM1	ClusterII-orange	-0.617097	-0.473853	0.0410942
D1AR	ClusterII-orange	-0.638186	-0.557217	-0.275315
DACH2	ClusterII-orange	-0.677028	-0.4767	0.382072
DAD1	ClusterII-orange	-0.510372	-0.735302	0.0314735
DARS	ClusterII-orange	-0.467946	-0.460097	0.158506
DAW1	ClusterII-orange	-0.285455	-0.506155	-0.110582
DBI	ClusterII-orange	-0.408736	-0.671979	0.0422856
DCAF13	ClusterII-orange	-0.585814	-0.469901	0.201312
DCHS2	ClusterII-orange	-0.335142	-0.483038	-0.327295
DCN	ClusterII-orange	-0.0762096	-0.490826	0.0819639
DCTN3	ClusterII-orange	-0.463085	-0.478517	0.208261
DCTN5	ClusterII-orange	-0.565004	-0.646084	0.274399
DCTN6	ClusterII-orange	-0.535191	-0.516123	0.352713
DCUN1D4	ClusterII-orange	-0.340117	-0.682368	-0.0529931
DDO	ClusterII-orange	-0.0879129	-0.160676	0.477823
DDX1	ClusterII-orange	-0.321615	-0.604042	0.258657
DEGS1	ClusterII-orange	-0.704168	-0.61117	0.32211
DENR	ClusterII-orange	-0.662263	-0.689833	0.118699
DERL3	ClusterII-orange	-0.412128	-0.487987	0.35945
DHX15	ClusterII-orange	-0.434454	-0.675674	0.171708
DISP2	ClusterII-orange	-0.401109	-0.550438	0.389343
DLD	ClusterII-orange	-0.207149	-0.680856	0.0599697
DLG2	ClusterII-orange	-0.691062	-0.643524	-0.0561284
DLGAP2	ClusterII-orange	-0.252995	-0.30465	0.221474
DLK1	ClusterII-orange	-0.498066	-0.530005	0.402069
DLL1	ClusterII-orange	-0.451384	-0.639304	-0.0471918
DNAL4	ClusterII-orange	-0.693894	-0.506378	0.303193
DOCK9	ClusterII-orange	-0.244091	-0.60082	0.189584
DOK5	ClusterII-orange	-0.843492	-0.451822	0.156122
DOK6	ClusterII-orange	-0.33972	-0.528308	0.207498
DOPEY1	ClusterII-orange	-0.459486	-0.66118	0.266218
DPCD	ClusterII-orange	-0.42542	-0.526661	0.327233
DPM1	ClusterII-orange	-0.611685	-0.565454	0.268742
DPP4	ClusterII-orange	-0.462108	-0.316786	-0.0287821
DPY30	ClusterII-orange	-0.593665	-0.659533	0.163822
DRAM2	ClusterII-orange	-0.450574	-0.632522	0.0828727
DRD5	ClusterII-orange	-0.702682	-0.626214	0.334461
DRG1	ClusterII-orange	-0.335945	-0.495542	0.204242
DSTN	ClusterII-orange	-0.229742	-0.484054	0.186577
DTD1	ClusterII-orange	-0.489705	-0.46015	0.465042
DTYMK	ClusterII-orange	-0.562516	-0.463862	0.373639
DUS2	ClusterII-orange	-0.366714	-0.748226	0.0472311
DUSP10	ClusterII-orange	-0.169131	0.106242	0.755925
DYNC2LI1	ClusterII-orange	-0.636618	-0.701575	0.269816
DYNLRB1	ClusterII-orange	-0.483483	-0.715294	0.115235
DYNLT1	ClusterII-orange	-0.646582	-0.791104	-0.0470515
E2F5	ClusterII-orange	-0.503147	-0.555444	0.145845
EAF2	ClusterII-orange	-0.490939	-0.570949	-0.144778
EBAG9	ClusterII-orange	-0.521271	-0.629567	0.273226
ECI1	ClusterII-orange	-0.523722	-0.554482	0.0269289
EDEM3	ClusterII-orange	0.147454	-0.285092	-0.018079
EDF1	ClusterII-orange	-0.503938	-0.617118	0.280546
EDNRA	ClusterII-orange	-0.290991	-0.538706	0.437586
EEF1B2	ClusterII-orange	-0.613089	-0.436243	0.271344
EIF2AK1	ClusterII-orange	-0.486329	-0.619626	0.292114
EIF2B1	ClusterII-orange	-0.655781	-0.536545	0.210392
EIF2B2	ClusterII-orange	-0.519698	-0.684145	0.132214
EIF2B3	ClusterII-orange	-0.478574	-0.551909	0.257631
EIF2D	ClusterII-orange	-0.735444	-0.673352	0.0681553
EIF2S1	ClusterII-orange	-0.465991	-0.556923	0.318142
EIF3F	ClusterII-orange	-0.736441	-0.769171	0.1052
EIF3H	ClusterII-orange	-0.642201	-0.686141	0.119504
EIF3I	ClusterII-orange	-0.789954	-0.700983	0.175075
EIF3M	ClusterII-orange	-0.660321	-0.741303	0.0642561
EIF4A3	ClusterII-orange	-0.567783	-0.567736	0.301722
EIF4E	ClusterII-orange	-0.530428	-0.61615	0.0932868
EIF4E3	ClusterII-orange	-0.344548	-0.469773	0.155492
EIF4G2	ClusterII-orange	-0.468514	-0.688273	0.087475
ELOVL5	ClusterII-orange	-0.50275	-0.604778	-0.115363
EMC7	ClusterII-orange	-0.514639	-0.607569	0.255871
EMC8	ClusterII-orange	-0.650606	-0.603628	0.352027
EMP1	ClusterII-orange	-0.589383	-0.496483	0.219234
ENSTGUG00000000014	ClusterII-orange	-0.533003	-0.288274	0.276468
ENSTGUG00000000076	ClusterII-orange	-0.483937	-0.6819	0.145193
ENSTGUG00000000309	ClusterII-orange	-0.580923	-0.708065	0.174943
ENSTGUG00000000335	ClusterII-orange	-0.52339	-0.706012	0.344492
ENSTGUG00000000461	ClusterII-orange	-0.422561	-0.553535	0.368177
ENSTGUG00000000562	ClusterII-orange	-0.0874626	-0.395149	0.142397
ENSTGUG00000000671	ClusterII-orange	-0.513971	-0.784325	-0.0617694
ENSTGUG00000000724	ClusterII-orange	-0.866775	-0.513432	0.254869
ENSTGUG00000000816	ClusterII-orange	-0.456666	-0.474909	0.244839
ENSTGUG00000000866	ClusterII-orange	-0.512766	-0.321969	0.162767
ENSTGUG00000001011	ClusterII-orange	-0.601487	-0.679208	-0.184504
ENSTGUG00000001074	ClusterII-orange	-0.815908	-0.742679	-0.0751001
ENSTGUG00000001241	ClusterII-orange	0.0732632	-0.246659	0.23447
ENSTGUG00000001292	ClusterII-orange	-0.277977	-0.607886	0.0770308
ENSTGUG00000001324	ClusterII-orange	-0.529947	-0.691233	0.185524
ENSTGUG00000001385	ClusterII-orange	-0.576918	-0.765944	0.0583709
ENSTGUG00000001417	ClusterII-orange	-0.724833	-0.795444	0.0756264
ENSTGUG00000001494	ClusterII-orange	0.309393	0.0922303	0.584473
ENSTGUG00000001546	ClusterII-orange	-0.399818	-0.582662	0.227133
ENSTGUG00000001554	ClusterII-orange	-0.029007	-0.158936	0.267221
ENSTGUG00000001577	ClusterII-orange	-0.391848	-0.568137	0.265216
ENSTGUG00000001593	ClusterII-orange	-0.421853	-0.57221	0.110432
ENSTGUG00000001640	ClusterII-orange	-0.552576	-0.557063	0.202339
ENSTGUG00000001699	ClusterII-orange	-0.248082	-0.541857	0.279853
ENSTGUG00000001782	ClusterII-orange	-0.624984	-0.51695	0.110107
ENSTGUG00000001814	ClusterII-orange	-0.660166	-0.697318	0.372448
ENSTGUG00000002138	ClusterII-orange	-0.32049	-0.63187	0.0902921
ENSTGUG00000002210	ClusterII-orange	-0.357069	-0.1738	0.501348
ENSTGUG00000002358	ClusterII-orange	-0.671677	-0.861709	-0.421272
ENSTGUG00000002373	ClusterII-orange	-0.635725	-0.665366	0.311867
ENSTGUG00000002393	ClusterII-orange	-0.661239	-0.192791	0.247443
ENSTGUG00000002434	ClusterII-orange	-0.427689	-0.643369	0.0257718
ENSTGUG00000002450	ClusterII-orange	-0.398568	-0.550149	-0.0562775
ENSTGUG00000002507	ClusterII-orange	-0.567991	-0.553489	0.296441
ENSTGUG00000002567	ClusterII-orange	-0.587697	-0.84541	0.0317271
ENSTGUG00000002603	ClusterII-orange	-0.700068	-0.317703	0.224439
ENSTGUG00000002751	ClusterII-orange	-0.512226	-0.610559	0.0777596
ENSTGUG00000002773	ClusterII-orange	-0.77433	-0.721781	-0.243383
ENSTGUG00000002844	ClusterII-orange	-0.580641	-0.584888	0.368947
ENSTGUG00000002875	ClusterII-orange	-0.48369	-0.304003	0.0429374
ENSTGUG00000002920	ClusterII-orange	-0.364337	-0.557098	0.314434
ENSTGUG00000002940	ClusterII-orange	-0.407657	-0.748709	0.0084018
ENSTGUG00000003131	ClusterII-orange	-0.443766	-0.461584	0.450919
ENSTGUG00000003132	ClusterII-orange	-0.448199	-0.669379	-0.0531924
ENSTGUG00000003139	ClusterII-orange	-0.401792	-0.0854168	-0.11188
ENSTGUG00000003183	ClusterII-orange	-0.394898	-0.602875	0.249277
ENSTGUG00000003331	ClusterII-orange	-0.772361	-0.373737	0.0596849
ENSTGUG00000003333	ClusterII-orange	-0.420738	-0.464809	0.351439
ENSTGUG00000003365	ClusterII-orange	-0.528342	-0.516001	0.0667524
ENSTGUG00000003394	ClusterII-orange	-0.435945	-0.444057	0.374688
ENSTGUG00000003449	ClusterII-orange	-0.635423	-0.698141	0.184742
ENSTGUG00000003494	ClusterII-orange	-0.170112	-0.524028	0.181984
ENSTGUG00000003660	ClusterII-orange	-0.41001	-0.503585	-0.127493
ENSTGUG00000003663	ClusterII-orange	-0.815865	-0.631246	0.228486
ENSTGUG00000003689	ClusterII-orange	-0.692043	-0.826954	0.0632564
ENSTGUG00000003710	ClusterII-orange	-0.23992	-0.441487	-0.0242314
ENSTGUG00000003712	ClusterII-orange	-0.393082	-0.0931212	0.576435
ENSTGUG00000003755	ClusterII-orange	-0.180869	-0.553174	-0.0219725
ENSTGUG00000003756	ClusterII-orange	-0.113293	-0.197013	0.438619
ENSTGUG00000003758	ClusterII-orange	-0.666938	-0.649453	-5.11055e-05
ENSTGUG00000003839	ClusterII-orange	-0.643562	-0.85609	-0.0916055
ENSTGUG00000003874	ClusterII-orange	-0.599543	-0.471016	0.10091
ENSTGUG00000003896	ClusterII-orange	-0.10782	-0.175071	0.563488
ENSTGUG00000003988,TUBGCP6	ClusterII-orange	-0.118356	-0.437041	0.174381
ENSTGUG00000004032	ClusterII-orange	-0.498004	-0.794911	-0.225298
ENSTGUG00000004103	ClusterII-orange	-0.615627	-0.537844	0.297047
ENSTGUG00000004220	ClusterII-orange	-0.470706	-0.810176	-0.159137
ENSTGUG00000004224	ClusterII-orange	-0.402189	-0.57928	0.12698
ENSTGUG00000004353	ClusterII-orange	-0.430048	-0.542022	-0.0945722
ENSTGUG00000004384	ClusterII-orange	-0.408433	-0.538211	0.299798
ENSTGUG00000004454	ClusterII-orange	-0.732748	-0.409444	0.361043
ENSTGUG00000004465	ClusterII-orange	-0.70216	-0.416313	0.414123
ENSTGUG00000004499	ClusterII-orange	-0.254063	-0.476685	0.345075
ENSTGUG00000004501	ClusterII-orange	-0.600305	-0.669994	0.294032
ENSTGUG00000004664	ClusterII-orange	-0.338437	-0.235084	0.480277
ENSTGUG00000004678	ClusterII-orange	-0.357549	-0.601392	0.124432
ENSTGUG00000004785	ClusterII-orange	-0.692234	-0.63716	0.12449
ENSTGUG00000004806	ClusterII-orange	0.252631	-0.0687432	-0.271265
ENSTGUG00000005000	ClusterII-orange	-0.29554	-0.357089	0.517008
ENSTGUG00000005106,LZTFL1	ClusterII-orange	-0.377572	-0.641096	0.237504
ENSTGUG00000005150	ClusterII-orange	-0.553486	-0.334595	0.487754
ENSTGUG00000005302	ClusterII-orange	-0.492115	-0.636567	0.151511
ENSTGUG00000005338	ClusterII-orange	0.261036	0.0763444	0.656283
ENSTGUG00000005346	ClusterII-orange	-0.618836	-0.849164	-0.0296145
ENSTGUG00000005441	ClusterII-orange	-0.325302	-0.5966	0.163763
ENSTGUG00000005466	ClusterII-orange	-0.528931	-0.765458	0.078261
ENSTGUG00000005489	ClusterII-orange	-0.371593	-0.665858	0.0990539
ENSTGUG00000005543	ClusterII-orange	-0.652535	-0.613694	0.33812
ENSTGUG00000005609	ClusterII-orange	-0.630804	-0.174453	0.210337
ENSTGUG00000005781	ClusterII-orange	-0.661197	-0.442457	0.176321
ENSTGUG00000005845	ClusterII-orange	-0.476162	-0.46621	0.158592
ENSTGUG00000005850	ClusterII-orange	-0.285507	-0.606898	-0.0508248
ENSTGUG00000005869	ClusterII-orange	-0.472587	-0.608173	0.185756
ENSTGUG00000005880	ClusterII-orange	-0.639458	-0.744158	0.0841741
ENSTGUG00000005892	ClusterII-orange	-0.724803	-0.583427	0.237279
ENSTGUG00000006006	ClusterII-orange	-0.404043	-0.661344	-0.245039
ENSTGUG00000006145	ClusterII-orange	-0.529243	-0.596264	0.0661579
ENSTGUG00000006241	ClusterII-orange	-0.194349	-0.1079	0.746035
ENSTGUG00000006250	ClusterII-orange	-0.670856	-0.616199	0.293752
ENSTGUG00000006348	ClusterII-orange	-0.52323	-0.725289	-0.113217
ENSTGUG00000006386	ClusterII-orange	-0.369469	-0.746208	0.0915934
ENSTGUG00000006456	ClusterII-orange	-0.511993	-0.559099	0.184809
ENSTGUG00000006467	ClusterII-orange	-0.223446	-0.224292	0.151196
ENSTGUG00000006502	ClusterII-orange	-0.710519	-0.666036	-0.057527
ENSTGUG00000006574	ClusterII-orange	-0.6063	-0.540263	-0.0491714
ENSTGUG00000006585	ClusterII-orange	-0.591588	-0.581607	0.173753
ENSTGUG00000006784	ClusterII-orange	0.181499	-0.399582	-0.123547
ENSTGUG00000006863	ClusterII-orange	-0.500629	-0.655193	0.22571
ENSTGUG00000006871,LRP2BP	ClusterII-orange	-0.460209	-0.733916	0.0524114
ENSTGUG00000006927	ClusterII-orange	-0.299715	-0.49558	0.251636
ENSTGUG00000006949	ClusterII-orange	-0.64838	-0.455719	0.280888
ENSTGUG00000006982	ClusterII-orange	-0.540785	-0.500571	0.414087
ENSTGUG00000007028	ClusterII-orange	-0.571743	-0.676909	0.251656
ENSTGUG00000007110	ClusterII-orange	-0.503981	-0.658959	-0.17402
ENSTGUG00000007111,NLE1	ClusterII-orange	-0.494016	-0.694708	-0.230042
ENSTGUG00000007196	ClusterII-orange	-0.511084	-0.76845	0.0117344
ENSTGUG00000007233	ClusterII-orange	-0.629186	-0.857447	-0.050165
ENSTGUG00000007481	ClusterII-orange	-0.503221	-0.316207	0.716068
ENSTGUG00000007524	ClusterII-orange	-0.527214	-0.69283	0.0738399
ENSTGUG00000007622	ClusterII-orange	-0.341447	-0.46388	0.545154
ENSTGUG00000007648	ClusterII-orange	-0.316217	-0.426837	0.434752
ENSTGUG00000007653	ClusterII-orange	-0.32966	-0.624224	0.215041
ENSTGUG00000007670	ClusterII-orange	-0.653857	-0.293	0.336996
ENSTGUG00000007682	ClusterII-orange	-0.657898	-0.293798	0.134129
ENSTGUG00000007788	ClusterII-orange	-0.330491	-0.601303	0.216323
ENSTGUG00000007818	ClusterII-orange	-0.314799	-0.543005	0.093884
ENSTGUG00000007847	ClusterII-orange	-0.651537	-0.622696	0.182263
ENSTGUG00000007876	ClusterII-orange	-0.534937	-0.642547	-0.525848
ENSTGUG00000007913,ENSTGUG00000007932	ClusterII-orange	-0.498705	-0.801892	0.1834
ENSTGUG00000007939	ClusterII-orange	-0.537097	-0.709749	0.156188
ENSTGUG00000008215	ClusterII-orange	0.0614431	-0.0672221	0.601975
ENSTGUG00000008306	ClusterII-orange	-0.628558	-0.337207	0.032239
ENSTGUG00000008322	ClusterII-orange	-0.565017	-0.757802	0.154747
ENSTGUG00000008354	ClusterII-orange	-0.369337	-0.428519	-0.32099
ENSTGUG00000008445	ClusterII-orange	-0.542401	-0.790575	0.0360795
ENSTGUG00000008447	ClusterII-orange	-0.498652	-0.682812	0.20882
ENSTGUG00000008505	ClusterII-orange	-0.232189	-0.433202	0.43457
ENSTGUG00000008584	ClusterII-orange	-0.188209	-0.388431	0.315525
ENSTGUG00000008631	ClusterII-orange	-0.524898	-0.655893	-0.139657
ENSTGUG00000008651	ClusterII-orange	-0.289868	-0.489355	-0.0874493
ENSTGUG00000008710	ClusterII-orange	-0.183897	-0.482366	0.279213
ENSTGUG00000008740	ClusterII-orange	-0.452945	-0.47596	0.330591
ENSTGUG00000008780	ClusterII-orange	0.153978	0.0257044	0.564475
ENSTGUG00000008921	ClusterII-orange	-0.316692	-0.473571	0.41035
ENSTGUG00000008983	ClusterII-orange	-0.615679	-0.597812	-0.0314413
ENSTGUG00000008985	ClusterII-orange	-0.248965	-0.489916	-0.12575
ENSTGUG00000009083	ClusterII-orange	-0.561475	-0.46907	0.468907
ENSTGUG00000009099	ClusterII-orange	-0.480332	-0.614261	0.109623
ENSTGUG00000009181	ClusterII-orange	-0.275781	-0.424356	0.330844
ENSTGUG00000009218	ClusterII-orange	-0.719265	-0.680091	0.271369
ENSTGUG00000009338	ClusterII-orange	-0.561972	-0.778624	0.0797473
ENSTGUG00000009366	ClusterII-orange	-0.3128	-0.557661	0.2375
ENSTGUG00000009402	ClusterII-orange	-0.435111	-0.594468	0.396482
ENSTGUG00000009419	ClusterII-orange	-0.565086	-0.487887	-0.182243
ENSTGUG00000009427	ClusterII-orange	-0.548563	-0.461079	0.103771
ENSTGUG00000009432	ClusterII-orange	-0.478471	-0.601079	0.184521
ENSTGUG00000009454	ClusterII-orange	-0.587126	-0.679294	0.26988
ENSTGUG00000009476	ClusterII-orange	-0.29769	-0.408194	0.200644
ENSTGUG00000009538	ClusterII-orange	-0.409688	-0.792875	-0.370722
ENSTGUG00000009596	ClusterII-orange	-0.416747	-0.670374	0.0336552
ENSTGUG00000009619	ClusterII-orange	-0.571778	-0.731223	0.260684
ENSTGUG00000009688	ClusterII-orange	-0.652415	-0.551336	0.203027
ENSTGUG00000009724	ClusterII-orange	-0.145567	-0.567537	0.00991754
ENSTGUG00000009735	ClusterII-orange	-0.660243	-0.874485	-0.187178
ENSTGUG00000009742	ClusterII-orange	-0.124763	-0.415327	0.374023
ENSTGUG00000009752	ClusterII-orange	-0.196466	-0.527191	0.0771977
ENSTGUG00000009808	ClusterII-orange	-0.491588	-0.614702	0.259911
ENSTGUG00000010038	ClusterII-orange	-0.270578	-0.238164	0.141185
ENSTGUG00000010075	ClusterII-orange	-0.248229	-0.395659	0.343157
ENSTGUG00000010090	ClusterII-orange	-0.508724	-0.641701	-0.0645364
ENSTGUG00000010092	ClusterII-orange	-0.202744	-0.465046	0.409659
ENSTGUG00000010242	ClusterII-orange	-0.365724	-0.66165	-0.356701
ENSTGUG00000010262	ClusterII-orange	-0.3081	-0.389223	-0.00692726
ENSTGUG00000010435	ClusterII-orange	-0.617408	-0.774841	0.151636
ENSTGUG00000010466	ClusterII-orange	-0.466653	-0.691656	0.288
ENSTGUG00000010476	ClusterII-orange	-0.433462	-0.676421	0.084687
ENSTGUG00000010597	ClusterII-orange	-0.318792	-0.338094	0.484013
ENSTGUG00000010679	ClusterII-orange	0.149023	-0.247741	0.341777
ENSTGUG00000010703	ClusterII-orange	0.363388	0.154303	0.59509
ENSTGUG00000010782	ClusterII-orange	-0.45212	-0.586742	0.313152
ENSTGUG00000010798	ClusterII-orange	-0.248557	-0.450365	0.350151
ENSTGUG00000010820	ClusterII-orange	-0.476481	-0.452506	0.384812
ENSTGUG00000010848	ClusterII-orange	-0.720484	-0.819576	-0.107478
ENSTGUG00000010849	ClusterII-orange	-0.663957	-0.60311	0.26187
ENSTGUG00000010858	ClusterII-orange	-0.326673	-0.653669	0.104271
ENSTGUG00000010901	ClusterII-orange	-0.216767	-0.541851	-0.0933489
ENSTGUG00000010982	ClusterII-orange	-0.433438	-0.757558	0.051229
ENSTGUG00000011102	ClusterII-orange	-0.329691	-0.70861	-0.124566
ENSTGUG00000011181	ClusterII-orange	-0.366775	-0.294624	0.356017
ENSTGUG00000011339	ClusterII-orange	-0.465979	-0.68956	0.0943389
ENSTGUG00000011387	ClusterII-orange	-0.528748	-0.666847	0.243587
ENSTGUG00000011394	ClusterII-orange	-0.362314	-0.359562	-0.129935
ENSTGUG00000011409,ENSTGUG00000011413	ClusterII-orange	-0.565741	-0.550263	0.3703
ENSTGUG00000011532	ClusterII-orange	-0.347463	-0.620145	0.322709
ENSTGUG00000011587	ClusterII-orange	-0.560285	-0.540181	0.18337
ENSTGUG00000011602	ClusterII-orange	-0.46602	-0.681862	0.00291998
ENSTGUG00000011759	ClusterII-orange	-0.565064	-0.801072	-0.00343269
ENSTGUG00000011857	ClusterII-orange	-0.411165	-0.704175	0.107007
ENSTGUG00000011960	ClusterII-orange	-0.547673	-0.582254	0.31811
ENSTGUG00000011962	ClusterII-orange	-0.483434	-0.842919	-0.124918
ENSTGUG00000011988	ClusterII-orange	-0.125599	-0.5975	-0.447752
ENSTGUG00000012078	ClusterII-orange	-0.487969	-0.669402	0.265954
ENSTGUG00000012133	ClusterII-orange	-0.219722	-0.198177	0.580397
ENSTGUG00000012216	ClusterII-orange	-0.587187	-0.647651	0.0821894
ENSTGUG00000012429	ClusterII-orange	-0.667802	-0.669263	-0.133007
ENSTGUG00000012452	ClusterII-orange	-0.378009	-0.538369	0.31699
ENSTGUG00000012455	ClusterII-orange	-0.515769	-0.65689	0.211209
ENSTGUG00000012479	ClusterII-orange	-0.329178	-0.58404	0.183798
ENSTGUG00000012498	ClusterII-orange	-0.00776761	-0.228902	0.431211
ENSTGUG00000012552	ClusterII-orange	-0.50259	-0.671471	0.362927
ENSTGUG00000012651	ClusterII-orange	-0.440248	-0.454927	0.0909141
ENSTGUG00000012664	ClusterII-orange	-0.564704	-0.459304	-0.0358885
ENSTGUG00000012692	ClusterII-orange	-0.579537	-0.738083	0.0457569
ENSTGUG00000012732	ClusterII-orange	-0.0829893	-0.197172	0.0519252
ENSTGUG00000012759	ClusterII-orange	-0.589775	-0.557883	0.356623
ENSTGUG00000012826	ClusterII-orange	-0.279514	-0.633868	0.081506
ENSTGUG00000012845	ClusterII-orange	-0.378126	-0.624709	0.213788
ENSTGUG00000012865	ClusterII-orange	-0.503083	-0.310467	0.653051
ENSTGUG00000012874	ClusterII-orange	-0.335241	-0.64451	0.0545098
ENSTGUG00000012885	ClusterII-orange	-0.514663	-0.729687	0.106445
ENSTGUG00000012961	ClusterII-orange	-0.558695	-0.750225	0.0727158
ENSTGUG00000012980	ClusterII-orange	-0.409987	-0.638214	-0.0283212
ENSTGUG00000013036	ClusterII-orange	-0.386118	-0.625146	0.239619
ENSTGUG00000013103	ClusterII-orange	-0.400259	-0.507844	0.332013
ENSTGUG00000013271	ClusterII-orange	-0.615423	-0.630517	0.0701747
ENSTGUG00000013350	ClusterII-orange	-0.680873	-0.711694	-0.0706617
ENSTGUG00000013353	ClusterII-orange	-0.381066	-0.51101	0.158299
ENSTGUG00000013553	ClusterII-orange	-0.643816	-0.77117	-0.271522
ENSTGUG00000013587	ClusterII-orange	-0.39236	-0.541569	0.186213
ENSTGUG00000013596	ClusterII-orange	-0.373996	-0.561602	0.230824
ENSTGUG00000013609	ClusterII-orange	-0.619544	-0.547064	0.0435008
ENSTGUG00000013715	ClusterII-orange	0.441227	0.161261	0.523258
ENSTGUG00000013855	ClusterII-orange	-0.467065	-0.461258	0.282329
ENSTGUG00000013895	ClusterII-orange	-0.634401	-0.569703	0.155507
ENSTGUG00000014074	ClusterII-orange	-0.458202	-0.50545	0.249191
ENSTGUG00000014089	ClusterII-orange	-0.0902082	-0.197794	0.205327
ENSTGUG00000014110	ClusterII-orange	-0.658778	-0.452837	0.117675
ENSTGUG00000014460	ClusterII-orange	-0.373636	-0.315898	0.56841
ENSTGUG00000014515	ClusterII-orange	-0.501196	-0.494005	0.162466
ENSTGUG00000014630	ClusterII-orange	-0.345017	-0.603748	0.220196
ENSTGUG00000014688	ClusterII-orange	-0.563093	-0.698759	0.180394
ENSTGUG00000014708	ClusterII-orange	-0.54097	-0.684209	0.145356
ENSTGUG00000014738	ClusterII-orange	-0.52017	-0.234169	0.26925
ENSTGUG00000014816	ClusterII-orange	-0.660484	-0.595862	0.152723
ENSTGUG00000015093	ClusterII-orange	-0.694024	-0.655464	-0.0450963
ENSTGUG00000015146	ClusterII-orange	-0.572884	-0.374061	0.27332
ENSTGUG00000015148	ClusterII-orange	-0.486464	-0.564844	0.0873619
ENSTGUG00000015195	ClusterII-orange	-0.3742	-0.728685	-0.187829
ENSTGUG00000015239	ClusterII-orange	-0.504587	-0.751246	0.0544385
ENSTGUG00000015441	ClusterII-orange	-0.0929493	-0.30193	0.0655735
ENSTGUG00000015598	ClusterII-orange	-0.40995	-0.657677	0.141605
ENSTGUG00000015692	ClusterII-orange	-0.566405	-0.572622	0.138918
ENSTGUG00000015702	ClusterII-orange	-0.316459	-0.555657	0.254716
ENSTGUG00000015810	ClusterII-orange	-0.582267	-0.603332	0.0537875
ENSTGUG00000015876	ClusterII-orange	-0.60227	-0.553648	0.185643
ENSTGUG00000016310	ClusterII-orange	-0.690311	-0.643211	0.210875
ENSTGUG00000016437	ClusterII-orange	-0.412814	-0.723245	-0.13917
ENSTGUG00000016471	ClusterII-orange	-0.610565	-0.409775	-0.0661683
ENSTGUG00000016538	ClusterII-orange	-0.359584	-0.579173	-0.136605
ENSTGUG00000016716	ClusterII-orange	-0.150967	-0.530007	-0.10874
ENSTGUG00000016823	ClusterII-orange	-0.293221	-0.335523	0.0818966
ENSTGUG00000016983	ClusterII-orange	-0.46968	-0.644516	-0.0729591
ENSTGUG00000017064	ClusterII-orange	-0.517695	-0.660179	0.166201
ENSTGUG00000017175	ClusterII-orange	-0.570964	-0.733189	0.0982154
ENSTGUG00000017233	ClusterII-orange	-0.451515	-0.650271	-0.115436
ENSTGUG00000017313	ClusterII-orange	-0.569723	-0.674232	0.1906
ENSTGUG00000017319	ClusterII-orange	-0.00401145	-0.461898	0.290694
ENSTGUG00000017375	ClusterII-orange	-0.601356	-0.620703	-0.109362
ENSTGUG00000017523	ClusterII-orange	-0.555365	-0.565149	-0.00261118
ENSTGUG00000017554	ClusterII-orange	-0.529761	-0.502107	0.212537
ENSTGUG00000018243	ClusterII-orange	-0.458414	-0.458408	0.448736
ENSTGUG00000018535	ClusterII-orange	-0.58699	-0.714734	0.0944929
ENY2	ClusterII-orange	-0.549337	-0.693957	-0.161917
EPHA6	ClusterII-orange	-0.423933	-0.551921	0.103576
EPHX4	ClusterII-orange	-0.577876	-0.733228	0.0837663
ERCC4	ClusterII-orange	-0.304371	-0.701778	-0.331332
ERH	ClusterII-orange	-0.659177	-0.83375	-0.116465
ERI2	ClusterII-orange	-0.238991	-0.257123	0.0558852
ERICH1	ClusterII-orange	-0.459527	-0.489956	0.13149
ESD	ClusterII-orange	-0.628842	-0.700188	0.122319
EVL	ClusterII-orange	-0.471258	-0.704841	-0.0433425
EXOC3	ClusterII-orange	-0.430882	-0.487054	-0.0412865
EZH2	ClusterII-orange	-0.422197	-0.657977	-0.159957
F13A1	ClusterII-orange	-0.354203	-0.475104	-0.0800755
F2RL1	ClusterII-orange	-0.604921	-0.287816	-0.0216854
FABP5	ClusterII-orange	-0.784435	-0.797724	0.116195
FABP7	ClusterII-orange	-0.361258	-0.71272	0.142477
FAM103A1	ClusterII-orange	-0.643613	-0.814834	0.0566961
FAM105A	ClusterII-orange	-0.439902	-0.587789	-0.190631
FAM107B	ClusterII-orange	-0.555657	-0.61613	0.196463
FAM135A	ClusterII-orange	-0.406803	-0.636441	0.200813
FAM151B	ClusterII-orange	-0.484023	-0.77623	-0.0444112
FAM192A	ClusterII-orange	-0.341319	-0.326682	0.402505
FAM196A	ClusterII-orange	0.289163	0.15318	0.600253
FAM19A2	ClusterII-orange	-0.392755	-0.493979	0.00795066
FAM19A5	ClusterII-orange	-0.578475	-0.680372	0.0673633
FAM20C	ClusterII-orange	-0.5524	-0.602431	-0.0623346
FAM46D	ClusterII-orange	0.257293	-0.00584448	0.62205
FAM49A	ClusterII-orange	-0.548372	-0.739203	0.062181
FAM83H	ClusterII-orange	-0.467125	-0.443249	0.0647459
FAM96A	ClusterII-orange	-0.532288	-0.491717	0.547106
FAM96B	ClusterII-orange	-0.554336	-0.770286	0.121372
FAP	ClusterII-orange	-0.408551	-0.565648	-0.0147915
FAXDC2	ClusterII-orange	-0.104396	-0.196287	0.576168
FBXO15	ClusterII-orange	-0.514248	-0.66769	0.0882619
FGF12	ClusterII-orange	-0.386819	-0.355635	0.364254
FGFR1OP	ClusterII-orange	-0.244759	-0.540672	-0.451737
FH	ClusterII-orange	-0.506306	-0.66568	0.088225
FHDC1	ClusterII-orange	-0.679759	-0.500161	0.00176419
FKBP1B	ClusterII-orange	-0.517707	-0.770108	0.0212512
FLT4	ClusterII-orange	-0.314675	-0.56986	0.112785
FNTM2	ClusterII-orange	-0.69338	-0.547419	0.407117
FOPNL	ClusterII-orange	-0.417784	-0.607402	0.145259
FSTL4	ClusterII-orange	-0.549636	-0.708021	0.0847041
FTH1	ClusterII-orange	-0.521347	-0.410166	0.0536495
FUNDC1	ClusterII-orange	-0.502629	-0.58641	0.391188
FUT8	ClusterII-orange	-0.58934	-0.658688	0.08455
FZD10	ClusterII-orange	-0.692816	-0.634501	-0.240782
GABBR2	ClusterII-orange	-0.162251	-0.542469	-0.540271
GABRA5	ClusterII-orange	-0.363446	-0.545296	0.14046
GALK2	ClusterII-orange	-0.207544	-0.398318	0.308082
GANC	ClusterII-orange	0.0576413	-0.152579	0.46565
GAPDH	ClusterII-orange	-0.314912	-0.409054	0.412308
GAS2	ClusterII-orange	0.134027	-0.266847	0.369295
GCAT	ClusterII-orange	-0.564864	-0.333366	0.279833
GEMIN2	ClusterII-orange	-0.316084	-0.642502	0.158477
GJD2	ClusterII-orange	-0.654718	-0.706984	0.193048
GK5	ClusterII-orange	-0.490558	-0.79017	0.0675934
GLO1	ClusterII-orange	-0.392071	-0.704514	0.0801196
GMFB	ClusterII-orange	-0.354186	-0.607298	-0.0341382
GMNN	ClusterII-orange	-0.160629	-0.310099	0.314748
GNAI1	ClusterII-orange	-0.0594224	-0.474724	-0.263693
GNB1L	ClusterII-orange	-0.479016	-0.193076	0.4636
GNG4	ClusterII-orange	-0.243783	-0.352206	0.23287
GNL2	ClusterII-orange	-0.346538	-0.542109	0.131183
GOLGA4	ClusterII-orange	-0.109311	-0.498989	0.318614
GPATCH2	ClusterII-orange	-0.532906	-0.705716	0.0848762
GPHN	ClusterII-orange	-0.218773	-0.607204	0.112264
GPN3	ClusterII-orange	-0.562818	-0.673584	0.177858
GPR21	ClusterII-orange	-0.682246	-0.400801	0.477252
GPR27	ClusterII-orange	-0.739347	-0.500165	0.41032
GPR63	ClusterII-orange	-0.569305	-0.658558	0.112738
GPR78	ClusterII-orange	-0.570352	-0.748677	-0.30558
GPS1	ClusterII-orange	-0.154427	-0.509752	0.187595
GRB10	ClusterII-orange	-0.238158	-0.540561	0.441936
GRB2	ClusterII-orange	-0.644656	-0.641651	-0.053071
GREM1	ClusterII-orange	-0.418375	-0.443129	0.200404
GRK5	ClusterII-orange	-0.30536	-0.444818	0.211641
GRK7	ClusterII-orange	-0.330589	-0.515191	0.298987
GRPR	ClusterII-orange	-0.387973	-0.53915	0.214979
GRTP1	ClusterII-orange	-0.191849	-0.483177	0.378395
GSKIP	ClusterII-orange	-0.546646	-0.77597	-0.223394
GSTCD	ClusterII-orange	-0.351662	-0.519382	0.342088
GTF2A2	ClusterII-orange	-0.517599	-0.642068	0.148897
GTF2B	ClusterII-orange	-0.516316	-0.643577	0.155166
GTF2E1	ClusterII-orange	-0.757746	-0.675936	-0.185184
GTF2E2	ClusterII-orange	-0.47244	-0.747935	-0.036143
GTF2F2	ClusterII-orange	-0.5168	-0.754315	0.0162254
GTF2H3	ClusterII-orange	-0.40402	-0.542303	0.395668
GUCY1A3	ClusterII-orange	-0.197353	-0.252841	0.105607
H2AFV	ClusterII-orange	-0.645937	-0.552218	0.137178
H2AFY	ClusterII-orange	-0.602923	-0.723906	0.193688
H2AFZ	ClusterII-orange	-0.49135	-0.647837	0.250358
H3F3B	ClusterII-orange	-0.69075	-0.433418	0.26349
HAT1	ClusterII-orange	-0.495378	-0.564099	0.178956
HDAC11	ClusterII-orange	-0.235369	-0.136013	0.368742
HDAC2	ClusterII-orange	-0.517912	-0.654261	0.183788
HECW1	ClusterII-orange	-0.139668	-0.406245	0.395425
HERC1	ClusterII-orange	-0.186675	-0.546081	0.156965
HERPUD1	ClusterII-orange	-0.313744	-0.321627	0.273755
HES6	ClusterII-orange	-0.579704	-0.2066	0.247838
HEY2	ClusterII-orange	-0.607703	-0.670336	0.248395
HIGD1A	ClusterII-orange	-0.537563	-0.823847	0.0462942
HINT1	ClusterII-orange	-0.344114	-0.554113	0.229652
HIST2H2AC-5	ClusterII-orange	-0.520698	-0.257722	0.272755
HM13	ClusterII-orange	-0.369095	-0.511354	0.320887
HMBS	ClusterII-orange	-0.423323	-0.502536	0.353079
HMGN1	ClusterII-orange	-0.695853	-0.780856	0.0438927
HMGN3	ClusterII-orange	-0.32783	-0.561988	0.0477438
HN1	ClusterII-orange	-0.856363	-0.627621	0.00872465
HNRNPAB	ClusterII-orange	-0.669459	-0.648309	0.208201
HNRNPK	ClusterII-orange	-0.586252	-0.713319	-0.157568
HRH3	ClusterII-orange	-0.102554	-0.328314	0.380978
HSBP1	ClusterII-orange	-0.609133	-0.730177	0.181861
HSCB	ClusterII-orange	-0.508803	-0.682339	0.2317
HSD11B1L	ClusterII-orange	-0.609098	-0.544248	0.429167
HSPA14	ClusterII-orange	-0.438042	-0.592647	0.126882
HSPA4L	ClusterII-orange	-0.424728	-0.501715	0.217112
HSPE1	ClusterII-orange	-0.516107	-0.707563	0.281813
HSPH1	ClusterII-orange	-0.393491	-0.484174	0.491859
IBTK	ClusterII-orange	-0.103189	-0.197156	0.557478
IFT46	ClusterII-orange	-0.507511	-0.454472	0.268083
IGFBP1	ClusterII-orange	-0.168131	-0.287946	0.147886
IL21R	ClusterII-orange	-0.444855	-0.602872	0.193453
ILDR2	ClusterII-orange	-0.518909	-0.742663	-0.282248
INSR	ClusterII-orange	-0.577076	-0.668833	0.107954
IQGAP2	ClusterII-orange	-0.634933	-0.555592	0.324216
ISCA1	ClusterII-orange	-0.309574	-0.628585	0.229502
ISCU	ClusterII-orange	-0.51026	-0.198408	0.406391
ISG12	ClusterII-orange	-0.499033	-0.749478	-0.3981
ISLR	ClusterII-orange	-0.563143	-0.551096	0.048925
ITM2B	ClusterII-orange	-0.422552	-0.740397	-0.0636509
JAZF1	ClusterII-orange	-0.553442	-0.534223	0.385692
JPH1	ClusterII-orange	-0.786	-0.54691	0.0994001
JUP	ClusterII-orange	-0.457281	-0.705752	-0.0363862
KCNA1	ClusterII-orange	0.246793	-0.226666	0.296782
KCNG4	ClusterII-orange	-0.390438	-0.719628	-0.0191404
KCNH5	ClusterII-orange	-0.601235	-0.378263	0.0682803
KCNK13	ClusterII-orange	-0.609366	-0.681788	-0.346836
KCNT2	ClusterII-orange	-0.37787	-0.407213	0.200222
KCNV1	ClusterII-orange	-0.608606	-0.662573	-0.105153
KCTD6	ClusterII-orange	-0.585207	-0.443785	0.514306
KHDRBS3	ClusterII-orange	-0.507664	-0.474357	0.312301
KIAA0930	ClusterII-orange	-0.574691	-0.747652	-0.340168
KIAA1107	ClusterII-orange	-0.293916	-0.133836	0.555862
KIAA1109	ClusterII-orange	-0.228319	-0.500877	0.278561
KIAA1430	ClusterII-orange	-0.441419	-0.69247	0.211657
KIAA1549	ClusterII-orange	-0.571894	-0.493836	0.0732545
KIAA1751	ClusterII-orange	-0.277039	-0.566924	0.188929
KIAA2013	ClusterII-orange	-0.382888	-0.77249	-0.107731
KIDINS220	ClusterII-orange	-0.136574	-0.540101	0.242315
KITLG	ClusterII-orange	-0.556703	-0.636983	0.269129
KLF11	ClusterII-orange	-0.609917	-0.55326	-0.340228
KLHL14	ClusterII-orange	-0.620777	-0.578685	0.0697901
KLHL9	ClusterII-orange	-0.576628	-0.873777	-0.109628
KRTCAP3	ClusterII-orange	-0.63099	-0.488343	0.0990897
L3HYPDH	ClusterII-orange	-0.407233	-0.540968	-0.23654
LAMA4	ClusterII-orange	-0.335389	-0.791459	-0.194952
LAMTOR2	ClusterII-orange	-0.661757	-0.64251	0.140095
LARGE	ClusterII-orange	-0.76816	-0.676623	-0.35735
LDHA	ClusterII-orange	-0.420785	-0.591249	0.31253
LEMD2	ClusterII-orange	-0.689395	-0.427669	0.0835037
LMBR1	ClusterII-orange	-0.367714	-0.638384	-0.476242
LMO1	ClusterII-orange	-0.698991	-0.319337	0.101809
LMO7	ClusterII-orange	-0.249622	-0.39894	0.382907
LNX1	ClusterII-orange	-0.549975	-0.53511	0.375645
LRIG1	ClusterII-orange	-0.583961	-0.494843	0.0986332
LRP1B	ClusterII-orange	-0.604621	-0.632674	0.234355
LRPPRC	ClusterII-orange	-0.0944819	-0.539222	0.0433581
LRRC3B	ClusterII-orange	-0.607228	-0.414032	0.35829
LRRC72	ClusterII-orange	-0.289272	-0.469495	0.2337
LRRC8B	ClusterII-orange	-0.295139	-0.650598	0.205855
LRRK1	ClusterII-orange	-0.644279	-0.688959	-0.222188
LRRN4	ClusterII-orange	-0.384992	-0.466927	0.182622
LSM1	ClusterII-orange	-0.517173	-0.685314	0.0820811
LSM3	ClusterII-orange	-0.513835	-0.710669	0.102325
LSM5	ClusterII-orange	-0.506975	-0.68694	0.307531
LSM6	ClusterII-orange	-0.51833	-0.719955	-0.153135
LYPLAL1	ClusterII-orange	-0.489748	-0.672851	0.169515
LYRM7	ClusterII-orange	-0.503781	-0.729927	0.140998
LYSMD2	ClusterII-orange	-0.605555	-0.701976	0.175784
MAP1LC3C	ClusterII-orange	-0.295686	-0.645414	0.067374
MAP3K4	ClusterII-orange	-0.291535	-0.338785	0.600891
MBTD1	ClusterII-orange	-0.48214	-0.687893	0.151685
MCTS1	ClusterII-orange	-0.326929	-0.549526	0.178742
MDH1B	ClusterII-orange	-0.588306	-0.545775	-0.0781843
MDH2	ClusterII-orange	-0.494039	-0.547579	0.331774
MED1	ClusterII-orange	-0.509531	-0.199192	0.24606
MED10	ClusterII-orange	-0.604909	-0.814984	0.048092
MED18	ClusterII-orange	-0.577363	-0.479449	0.29736
MED28	ClusterII-orange	-0.515423	-0.683392	0.0218007
MED30	ClusterII-orange	-0.662683	-0.315854	0.049121
MED31	ClusterII-orange	-0.194356	-0.59787	0.0984973
MED9	ClusterII-orange	-0.22973	-0.540628	-0.241648
MEF2A	ClusterII-orange	-0.334356	-0.336325	-0.0791093
MEF2C	ClusterII-orange	-0.626175	-0.815479	0.0681857
MEGF11	ClusterII-orange	-0.339621	-0.544982	-0.0273902
MEIG1	ClusterII-orange	-0.217982	-0.305874	0.249381
MEMO1	ClusterII-orange	-0.914088	-0.721728	-0.0387155
METAP2	ClusterII-orange	-0.555533	-0.753225	-0.189765
METTL21A	ClusterII-orange	-0.168339	-0.598142	-0.0970964
METTL25	ClusterII-orange	-0.568784	-0.38328	0.334389
METTL9	ClusterII-orange	-0.630609	-0.580491	0.250208
MFF	ClusterII-orange	-0.551851	-0.718744	0.151067
MFSD7	ClusterII-orange	-0.405065	-0.620596	0.18922
MFSD9	ClusterII-orange	-0.405974	-0.796014	-0.109347
MGME1	ClusterII-orange	-0.670908	-0.542175	0.0193973
MGST3	ClusterII-orange	-0.400395	-0.617947	0.222139
MICAL3	ClusterII-orange	-0.143621	-0.363793	0.0150311
MIF	ClusterII-orange	-0.310592	-0.316045	0.341199
MINOS1	ClusterII-orange	-0.269552	-0.453774	-0.0075102
MINPP1	ClusterII-orange	-0.474696	-0.877534	-0.158124
MKX,MPP7	ClusterII-orange	-0.244747	-0.325614	0.359971
MMD	ClusterII-orange	-0.615926	-0.735183	0.148016
MMP17	ClusterII-orange	-0.518782	-0.648552	0.384718
MOCS2	ClusterII-orange	-0.493881	-0.592752	0.384994
MPC1	ClusterII-orange	-0.374206	-0.586998	0.323076
MPPED1	ClusterII-orange	-0.832176	-0.596735	0.148617
MRPL12	ClusterII-orange	-0.627135	-0.677877	0.164921
MRPL14	ClusterII-orange	-0.672835	-0.646973	0.324284
MRPL18	ClusterII-orange	-0.456795	-0.637926	0.165206
MRPL19	ClusterII-orange	-0.414122	-0.342034	0.491155
MRPL20	ClusterII-orange	-0.648898	-0.645777	0.260194
MRPL21	ClusterII-orange	-0.524909	-0.533287	0.331895
MRPL28	ClusterII-orange	-0.510613	-0.512931	0.0604122
MRPL32	ClusterII-orange	-0.559854	-0.730653	0.0682421
MRPL35	ClusterII-orange	-0.626314	-0.711216	0.0461215
MRPL45	ClusterII-orange	-0.38525	-0.09232	0.320075
MRPS10	ClusterII-orange	-0.478854	-0.624546	0.220643
MRPS14	ClusterII-orange	-0.468237	-0.513188	0.373251
MRPS17	ClusterII-orange	-0.576724	-0.634548	0.303487
MRPS27	ClusterII-orange	-0.750227	-0.741353	0.227365
MRPS30	ClusterII-orange	-0.480426	-0.599956	0.321593
MRPS31	ClusterII-orange	-0.538211	-0.47242	0.0776488
MRPS33	ClusterII-orange	-0.631658	-0.679405	0.12662
MRPS36	ClusterII-orange	-0.353711	-0.77529	0.0624578
MRPS9	ClusterII-orange	-0.417628	-0.751079	0.0512854
MRTO4	ClusterII-orange	-0.589633	-0.542678	-0.00742068
MSANTD1	ClusterII-orange	-0.533998	-0.37296	0.478671
MSRA	ClusterII-orange	-0.0511243	-0.470373	-0.0966718
MTCH2	ClusterII-orange	-0.597791	-0.558068	0.279121
MTERFD1	ClusterII-orange	-0.524689	-0.565934	0.376107
MTF1	ClusterII-orange	-0.150008	-0.152625	0.478333
MTNR1A	ClusterII-orange	-0.413527	-0.555083	0.131279
MTRR	ClusterII-orange	-0.282258	-0.610164	0.0659468
MTX1	ClusterII-orange	-0.70267	-0.687044	0.0110394
MTX2	ClusterII-orange	-0.364027	-0.573091	0.357362
MTX3	ClusterII-orange	-0.326304	-0.618387	0.121361
MVB12B	ClusterII-orange	-0.625074	-0.691131	-0.244562
MYCN	ClusterII-orange	-0.607997	-0.410272	0.247067
MYCT1,VIP	ClusterII-orange	-0.415898	-0.614513	0.244013
MYEOV2	ClusterII-orange	-0.474921	-0.672797	0.176447
MYO1B	ClusterII-orange	-0.52527	-0.515405	0.191578
N4BP1	ClusterII-orange	-0.358325	-0.666266	0.0844877
NABP1	ClusterII-orange	-0.259408	-0.295314	0.256821
NACA	ClusterII-orange	-0.689442	-0.622275	0.229089
NAE1	ClusterII-orange	-0.429662	-0.354237	0.357108
NAV1	ClusterII-orange	-0.778632	-0.421858	0.0104386
NAV3	ClusterII-orange	-0.635365	-0.821976	-0.111748
NBEA	ClusterII-orange	-0.109975	-0.436286	0.0902212
NCBP2	ClusterII-orange	-0.638464	-0.715219	0.230679
NDNF	ClusterII-orange	-0.605846	-0.616584	-0.0847966
NDP	ClusterII-orange	-0.548948	-0.601667	-0.181784
NDUFA1	ClusterII-orange	-0.577441	-0.633939	0.0449798
NDUFA12	ClusterII-orange	-0.410049	-0.622675	0.196087
NDUFA5	ClusterII-orange	-0.247413	-0.55533	0.163742
NDUFA6	ClusterII-orange	-0.512078	-0.714492	0.135606
NDUFAB1	ClusterII-orange	-0.398023	-0.573307	0.309211
NDUFAF1	ClusterII-orange	-0.441456	-0.742131	0.0285884
NDUFB10	ClusterII-orange	-0.604728	-0.549852	0.335186
NDUFB4-1	ClusterII-orange	-0.462018	-0.514406	0.409173
NDUFB5	ClusterII-orange	-0.447995	-0.591857	0.301376
NDUFB9	ClusterII-orange	-0.533423	-0.688207	0.0932147
NDUFS4	ClusterII-orange	-0.480241	-0.680792	0.329831
NDUFS6	ClusterII-orange	-0.222529	-0.416582	0.490596
NDUFS8	ClusterII-orange	-0.612565	-0.601888	0.271326
NDUFV2	ClusterII-orange	-0.504807	-0.554699	0.266213
NENF	ClusterII-orange	-0.412532	-0.599994	-0.00370899
NEUROD6	ClusterII-orange	-0.787711	-0.462376	0.258014
NFATC3	ClusterII-orange	-0.0917002	-0.408417	0.34949
NFYB	ClusterII-orange	-0.579188	-0.512591	0.28316
NHLRC3	ClusterII-orange	-0.2661	-0.630316	-0.0152157
NHP2	ClusterII-orange	-0.721731	-0.36111	0.215841
NID1	ClusterII-orange	-0.253976	-0.619764	-0.273448
NIM1K	ClusterII-orange	-0.161304	-0.510333	0.225359
NIPA2	ClusterII-orange	-0.500799	-0.524971	0.248766
NKAIN3	ClusterII-orange	-0.565135	-0.557838	-0.11885
NMB	ClusterII-orange	-0.602848	-0.485131	0.241895
NME2	ClusterII-orange	-0.332577	-0.615799	0.279864
NOL12	ClusterII-orange	-0.806315	-0.452689	0.295279
NOL4	ClusterII-orange	-0.502952	-0.39333	0.436489
NOP16	ClusterII-orange	-0.749318	-0.65984	0.132727
NOP58	ClusterII-orange	-0.532504	-0.709958	0.0794838
NOV	ClusterII-orange	-0.372698	-0.517832	0.283181
NPBWR2	ClusterII-orange	-0.567257	-0.544005	0.15763
NPM1	ClusterII-orange	-0.704206	-0.764194	0.158516
NPM3	ClusterII-orange	-0.00353985	-0.262864	0.42818
NPY	ClusterII-orange	-0.4878	-0.784939	0.10154
NRIP3	ClusterII-orange	-0.664009	-0.565038	0.0588828
NRXN1	ClusterII-orange	-0.558319	-0.406686	-0.0608311
NSA2	ClusterII-orange	-0.720885	-0.654775	0.0179457
NSMCE1	ClusterII-orange	-0.302375	-0.55403	0.202869
NSMCE2	ClusterII-orange	-0.527991	-0.633227	0.104474
NSUN3	ClusterII-orange	-0.778272	-0.213041	0.268989
NT5C3A	ClusterII-orange	-0.501162	-0.680245	-0.0112515
NTAN1	ClusterII-orange	-0.378988	-0.51516	0.114775
NTMT1	ClusterII-orange	-0.552116	-0.51644	0.453442
NTPCR	ClusterII-orange	-0.363864	-0.19471	-0.311797
NTS	ClusterII-orange	-0.333088	-0.515577	0.267338
NTSR1	ClusterII-orange	-0.623225	-0.111982	0.288332
NUB1	ClusterII-orange	-0.504057	-0.676529	0.0714263
NUDT1	ClusterII-orange	-0.588393	-0.65758	-0.0350763
NUDT21	ClusterII-orange	-0.577238	-0.688448	0.203377
NUDT5	ClusterII-orange	-0.298363	-0.574152	0.198665
NUDT7	ClusterII-orange	-0.557606	-0.865244	-0.263663
NUDT8	ClusterII-orange	-0.625406	-0.436453	0.11689
NUP133	ClusterII-orange	-0.568217	-0.70885	-0.0191277
NUP50	ClusterII-orange	-0.387056	-0.629449	0.244389
NUP62CL	ClusterII-orange	-0.54672	-0.662426	0.298886
NUP93	ClusterII-orange	-0.499243	-0.519708	0.388045
NWD2	ClusterII-orange	-0.54377	-0.607981	-0.144987
NXPH2	ClusterII-orange	-0.707779	-0.652553	-0.0135857
OAT	ClusterII-orange	-0.41669	-0.706806	0.138717
OAZ1	ClusterII-orange	-0.428913	-0.609354	0.325669
OCIAD1	ClusterII-orange	-0.556335	-0.688394	0.318849
ODC	ClusterII-orange	-0.523441	-0.390379	0.440331
ODZ1	ClusterII-orange	-0.63281	-0.601962	0.175713
ORAOV1	ClusterII-orange	-0.405113	-0.714556	-0.0749249
OSBPL1A	ClusterII-orange	-0.641483	-0.583763	0.0687935
OSBPL8	ClusterII-orange	0.187373	-0.283028	0.00215041
OSTC	ClusterII-orange	-0.521643	-0.651042	0.148086
OXSM	ClusterII-orange	-0.143238	-0.464287	0.178797
PACRG	ClusterII-orange	-0.649333	-0.63821	0.165414
PACRGL	ClusterII-orange	-0.529053	-0.446504	-0.0654246
PAIP2	ClusterII-orange	-0.420269	-0.478241	0.473004
PAK1IP1	ClusterII-orange	-0.69267	-0.718485	0.00316096
PANX1	ClusterII-orange	-0.489649	-0.744297	-0.19955
PARP8	ClusterII-orange	-0.544345	-0.73333	0.0809069
PBLD	ClusterII-orange	-0.444978	-0.689547	-0.0237917
PCBP2	ClusterII-orange	-0.577121	-0.463757	0.326522
PCID2	ClusterII-orange	-0.33547	-0.553204	0.293381
PDCD2	ClusterII-orange	-0.408078	-0.616661	0.159171
PDCD5	ClusterII-orange	-0.556382	-0.680927	0.259069
PDCD6	ClusterII-orange	-0.481347	-0.560905	0.425705
PDCL3	ClusterII-orange	-0.184951	-0.320158	-0.0700341
PDIA6	ClusterII-orange	-0.425404	-0.631458	0.0894643
PDLIM1	ClusterII-orange	-0.482542	-0.716716	-0.0800373
PDP1	ClusterII-orange	-0.565107	-0.624213	0.11666
PDP2	ClusterII-orange	-0.540314	-0.612112	0.407319
PDPK1	ClusterII-orange	-0.264071	-0.586564	0.115857
PDRG1	ClusterII-orange	-0.39444	-0.495813	0.295298
PDZD11	ClusterII-orange	-0.594574	-0.637533	0.152114
PDZRN3	ClusterII-orange	-0.399923	-0.390521	0.562439
PENK	ClusterII-orange	-0.270065	-0.37045	0.54158
PET112	ClusterII-orange	-0.371067	-0.485991	0.225989
PEX3	ClusterII-orange	-0.225256	-0.578882	0.237107
PFDN1	ClusterII-orange	-0.404294	-0.604341	0.319229
PFDN4	ClusterII-orange	-0.430929	-0.65394	0.0860712
PGAM5	ClusterII-orange	-0.527502	-0.721305	0.156885
PGD	ClusterII-orange	-0.465106	-0.539053	0.274476
PHACTR2	ClusterII-orange	-0.0421161	-0.38155	-0.239681
PHF5A	ClusterII-orange	-0.556595	-0.693892	0.0260412
PIGH	ClusterII-orange	-0.437278	-0.463728	-0.0144799
PIGK	ClusterII-orange	-0.200028	-0.582293	0.276042
PIN4	ClusterII-orange	-0.473851	-0.765879	0.00192401
PITHD1	ClusterII-orange	-0.563839	-0.686834	0.275277
PITPNB	ClusterII-orange	-0.201238	-0.459947	0.450722
PLA2G12A	ClusterII-orange	0.215265	-0.102183	0.489048
PLD5	ClusterII-orange	-0.491561	-0.430455	0.184777
PLEKHH1	ClusterII-orange	-0.496158	-0.418458	0.0538232
PLS1	ClusterII-orange	-0.49594	-0.64334	0.191553
PLXNB2	ClusterII-orange	-0.664612	-0.647111	-0.150408
PNO1	ClusterII-orange	-0.5292	-0.582949	0.142961
POLE4	ClusterII-orange	-0.651826	-0.578741	0.201356
POLR1C	ClusterII-orange	-0.583381	-0.5821	0.349106
POLR1E	ClusterII-orange	-0.73821	-0.576383	0.123033
POLR2D	ClusterII-orange	-0.600966	-0.44929	0.379579
POLR2L	ClusterII-orange	-0.499416	-0.684226	0.158525
POMP	ClusterII-orange	-0.544231	-0.75221	0.203505
POP4	ClusterII-orange	-0.596632	-0.734334	0.0322737
POU1F1	ClusterII-orange	0.096788	-0.483393	0.149042
PPA2	ClusterII-orange	-0.349561	-0.578499	0.227873
PPDPF	ClusterII-orange	-0.437299	-0.402819	0.121093
PPIA	ClusterII-orange	-0.577499	-0.685379	0.212868
PPIB	ClusterII-orange	-0.591198	-0.673103	0.174225
PPID	ClusterII-orange	-0.427923	-0.64526	0.146173
PPIH	ClusterII-orange	-0.771739	-0.44216	0.205848
PPP1R14C	ClusterII-orange	-0.723207	-0.81326	-0.0752038
PPP1R7	ClusterII-orange	-0.527876	-0.351173	0.382856
PPP2CB	ClusterII-orange	-0.328465	-0.450525	0.361591
PRDX1	ClusterII-orange	-0.562977	-0.781398	0.0371967
PRDX3	ClusterII-orange	-0.278932	-0.575434	0.172048
PRDX4	ClusterII-orange	-0.477706	-0.741503	0.100066
PRELID1	ClusterII-orange	-0.581397	-0.526383	0.316196
PREP	ClusterII-orange	-0.438697	-0.73065	-0.0789803
PRKAR1B	ClusterII-orange	-0.597747	-0.355714	0.307029
PRKCH	ClusterII-orange	-0.457007	-0.518268	0.00456563
PRMT8	ClusterII-orange	-0.315754	-0.586179	-0.243813
PROK2	ClusterII-orange	-0.447382	-0.47105	0.36234
PRR33	ClusterII-orange	-0.723619	-0.303209	0.038762
PRSS35	ClusterII-orange	-0.458272	-0.541936	-0.0559317
PSMA2	ClusterII-orange	-0.416485	-0.716775	0.144235
PSMA6	ClusterII-orange	-0.571273	-0.741361	0.216404
PSMA7	ClusterII-orange	-0.603279	-0.558813	0.33604
PSMB1	ClusterII-orange	-0.533631	-0.731104	0.239606
PSMB2	ClusterII-orange	-0.723598	-0.524761	0.242357
PSMB6	ClusterII-orange	-0.671398	-0.412509	0.309471
PSMB7	ClusterII-orange	-0.477164	-0.411703	0.344478
PSMC3	ClusterII-orange	-0.408251	-0.588302	0.239118
PSMD12	ClusterII-orange	-0.489493	-0.569651	0.291858
PSMD7	ClusterII-orange	-0.640825	-0.344199	0.35625
PSMG3	ClusterII-orange	-0.695895	-0.666573	0.164848
PSMG4	ClusterII-orange	-0.527946	-0.803437	0.07994
PSPC1	ClusterII-orange	-0.105351	-0.515182	-0.353441
PTCD2	ClusterII-orange	-0.254532	-0.634273	0.087647
PTER	ClusterII-orange	-0.625935	-0.684935	0.102194
PTPLB	ClusterII-orange	-0.488795	-0.763139	-0.140564
PTPMT1	ClusterII-orange	-0.695858	-0.414378	0.382652
PTPN2	ClusterII-orange	-0.546042	-0.73921	-0.179204
PTPRR	ClusterII-orange	-0.499231	-0.587967	-0.471069
PTPRZ1	ClusterII-orange	-0.382833	-0.673528	-0.0500091
PUS7	ClusterII-orange	-0.39621	-0.548986	0.100162
PUS7L	ClusterII-orange	-0.38512	-0.61093	0.0271546
PXYLP1	ClusterII-orange	-0.264712	-0.572463	-0.334632
QDPR	ClusterII-orange	-0.450901	-0.626624	0.26235
QRSL1	ClusterII-orange	-0.459012	-0.513797	0.327945
RAB11A	ClusterII-orange	-0.176403	-0.559086	0.118606
RAB11B	ClusterII-orange	-0.209154	-0.495664	0.243248
RAB28	ClusterII-orange	-0.517045	-0.17223	0.694713
RAB30	ClusterII-orange	-0.00181162	-0.129763	0.618068
RAB33A	ClusterII-orange	-0.782632	-0.470866	0.244991
RAB3GAP2	ClusterII-orange	0.257047	-0.0381619	0.543813
RAC1	ClusterII-orange	-0.271313	-0.450597	0.252159
RALGPS2	ClusterII-orange	-0.283364	-0.391948	0.165615
RALYL	ClusterII-orange	-0.279929	-0.484967	0.0607934
RANBP2	ClusterII-orange	-0.44514	-0.756525	0.0716129
RAP1B	ClusterII-orange	-0.543218	-0.780972	-0.260472
RAP1GDS1	ClusterII-orange	-0.246515	-0.665118	-0.0787086
RASGRP3	ClusterII-orange	-0.264718	-0.405861	0.347891
RASL11B	ClusterII-orange	-0.902307	-0.586783	0.0015364
RBM17	ClusterII-orange	-0.53613	-0.493976	0.0064038
RBM18	ClusterII-orange	-0.565599	-0.596611	0.313619
RBX1	ClusterII-orange	-0.40375	-0.614744	0.269796
RCN2	ClusterII-orange	-0.485128	-0.257785	-0.00844108
RCOR1	ClusterII-orange	-0.563447	-0.697075	0.115064
RDH14	ClusterII-orange	-0.507581	-0.647163	0.112598
REL	ClusterII-orange	-0.0751475	-0.215487	0.495131
REPS1	ClusterII-orange	-0.191009	-0.504357	0.270292
REXO4	ClusterII-orange	-0.463895	-0.463072	0.459446
RGPD3	ClusterII-orange	-0.775814	-0.372083	0.109501
RGS12	ClusterII-orange	-0.584869	-0.434746	0.170072
RGS20	ClusterII-orange	-0.668556	-0.607549	-0.148828
RGS7BP	ClusterII-orange	-0.297365	-0.640242	0.1578
RGS9BP	ClusterII-orange	-0.8016	-0.60407	-0.0764036
RHOA	ClusterII-orange	-0.577352	-0.687263	-0.127686
RIPK1	ClusterII-orange	-0.00380255	-0.236677	0.478974
RLIM	ClusterII-orange	-0.684682	-0.350544	0.141038
ROGDI	ClusterII-orange	-0.413038	-0.648921	0.169643
ROMO1	ClusterII-orange	-0.525607	-0.555535	0.229076
RPF1	ClusterII-orange	-0.545223	-0.710896	0.0811602
RPF2	ClusterII-orange	-0.675425	-0.596631	0.407082
RPL10A	ClusterII-orange	-0.670354	-0.637925	0.12927
RPL11	ClusterII-orange	-0.644102	-0.737039	0.160174
RPL12	ClusterII-orange	-0.615238	-0.490707	0.147085
RPL13	ClusterII-orange	-0.640566	-0.666579	0.141611
RPL14	ClusterII-orange	-0.597453	-0.586469	0.178196
RPL15	ClusterII-orange	-0.641412	-0.675845	0.0453432
RPL17	ClusterII-orange	-0.749588	-0.716787	0.0663989
RPL18A	ClusterII-orange	-0.680871	-0.660325	0.184497
RPL21	ClusterII-orange	-0.68305	-0.705461	0.00583934
RPL22	ClusterII-orange	-0.63733	-0.775953	0.0169406
RPL23	ClusterII-orange	-0.349201	-0.645256	-0.162826
RPL23A	ClusterII-orange	-0.538016	-0.643909	0.11608
RPL24	ClusterII-orange	-0.597787	-0.69875	0.127296
RPL27	ClusterII-orange	-0.598492	-0.750298	-0.0644449
RPL27A	ClusterII-orange	-0.651554	-0.774137	0.00568307
RPL29	ClusterII-orange	-0.417902	-0.578491	-0.0837485
RPL30	ClusterII-orange	-0.598667	-0.704845	-0.0465101
RPL31	ClusterII-orange	-0.308037	-0.444026	0.362548
RPL32	ClusterII-orange	-0.611836	-0.698664	0.101608
RPL34	ClusterII-orange	-0.643993	-0.638255	0.164435
RPL36	ClusterII-orange	-0.613004	-0.721722	0.14281
RPL37	ClusterII-orange	-0.510051	-0.696316	0.00847957
RPL37A	ClusterII-orange	-0.564842	-0.749633	0.143343
RPL5	ClusterII-orange	-0.374021	-0.649271	0.00203874
RPL7	ClusterII-orange	-0.59895	-0.729529	0.0858831
RPL7A	ClusterII-orange	-0.64546	-0.664282	0.0612614
RPL9	ClusterII-orange	-0.520403	-0.568578	0.235555
RPLP0	ClusterII-orange	-0.644731	-0.653246	0.192344
RPLP1	ClusterII-orange	-0.725072	-0.777239	-0.051095
RPLP2	ClusterII-orange	-0.598942	-0.668642	0.0741582
RPN2	ClusterII-orange	-0.298577	-0.581643	0.183178
RPP30	ClusterII-orange	-0.37776	-0.493796	0.322171
RPS11	ClusterII-orange	-0.561151	-0.615355	0.123466
RPS12	ClusterII-orange	-0.559332	-0.62013	0.047957
RPS13	ClusterII-orange	-0.420028	-0.730604	-0.166958
RPS14	ClusterII-orange	-0.601415	-0.635019	0.120003
RPS15	ClusterII-orange	-0.699262	-0.739141	0.0967229
RPS15A	ClusterII-orange	-0.697614	-0.697709	0.0529585
RPS16	ClusterII-orange	-0.700054	-0.789569	-0.0944748
RPS17L	ClusterII-orange	-0.525725	-0.602778	0.0439745
RPS19BP1	ClusterII-orange	-0.494783	-0.459196	0.0144981
RPS2	ClusterII-orange	-0.713464	-0.685558	0.0729525
RPS20	ClusterII-orange	-0.691867	-0.741361	-0.0158555
RPS21	ClusterII-orange	-0.6167	-0.620518	0.219359
RPS24	ClusterII-orange	-0.664914	-0.707784	0.0936681
RPS25	ClusterII-orange	-0.687628	-0.714129	-0.107309
RPS26	ClusterII-orange	-0.540999	-0.58498	0.109167
RPS27A	ClusterII-orange	-0.620257	-0.703701	0.0194523
RPS3A	ClusterII-orange	-0.699966	-0.58105	0.216299
RPS5	ClusterII-orange	-0.756173	-0.594592	-0.253497
RPS6	ClusterII-orange	-0.700002	-0.549009	0.187979
RPS6KC1	ClusterII-orange	-0.0427714	-0.556238	-0.588295
RPS7	ClusterII-orange	-0.524705	-0.606413	-0.0987343
RPS8	ClusterII-orange	-0.526839	-0.530227	0.270175
RPSA	ClusterII-orange	-0.673572	-0.686779	0.186459
RRAGD	ClusterII-orange	-0.480025	-0.719615	0.204794
RRAS2	ClusterII-orange	-0.513253	-0.342441	-0.123884
RSL1D1	ClusterII-orange	-0.505622	-0.632244	0.259558
RSL24D1	ClusterII-orange	-0.390741	-0.61691	0.125254
RSPO3	ClusterII-orange	-0.182125	-0.542486	0.145757
RSU1	ClusterII-orange	-0.743141	-0.810885	0.0666476
RTN4RL1	ClusterII-orange	-0.614767	0.0512278	0.265715
RUVBL1	ClusterII-orange	-0.578418	-0.666057	0.161112
RXFP3	ClusterII-orange	-0.43155	-0.156716	0.576871
SARNP	ClusterII-orange	-0.659312	-0.73895	-0.00742702
SATB2	ClusterII-orange	-0.384383	-0.110729	0.202862
SBNO1	ClusterII-orange	0.511438	0.155629	0.413209
SCD	ClusterII-orange	0.25751	0.0418855	0.590562
SCFD1	ClusterII-orange	-0.461937	-0.661978	0.102833
SDCBP	ClusterII-orange	-0.537261	-0.628418	0.174162
SDF2	ClusterII-orange	-0.469247	-0.424416	0.258884
SDF2L1	ClusterII-orange	-0.456925	-0.523394	0.335901
SEC11A	ClusterII-orange	-0.557476	-0.659965	0.22815
SEC14L1	ClusterII-orange	-0.928534	-0.63395	0.0519595
SEC63	ClusterII-orange	-0.135134	-0.677446	-0.114479
SEL1L3	ClusterII-orange	-0.142175	-0.663006	-0.142282
SELK	ClusterII-orange	-0.404269	-0.651948	0.21854
SELS	ClusterII-orange	-0.584159	-0.478047	0.296086
SELT	ClusterII-orange	-0.3834	-0.584926	0.273074
SERINC5	ClusterII-orange	-0.422996	-0.539363	0.268158
SERPIND1	ClusterII-orange	-0.296092	-0.670386	-0.0210736
SERTM1	ClusterII-orange	-0.409788	-0.638129	-0.0728371
SFPQ	ClusterII-orange	-0.749885	-0.349257	0.142716
SFRP2	ClusterII-orange	-0.649097	-0.882629	-0.0733699
SFXN1	ClusterII-orange	-0.558541	-0.612244	0.137372
SFXN5	ClusterII-orange	-0.297431	-0.0171498	0.569468
SH3D19	ClusterII-orange	-0.621629	-0.718558	0.227052
SH3GLB1	ClusterII-orange	-0.533311	-0.59636	0.311719
SHC4	ClusterII-orange	-0.572339	-0.745635	-0.145089
SHISA3	ClusterII-orange	-0.518083	-0.0448395	0.406407
SHISA9	ClusterII-orange	-0.228477	-0.183698	0.584313
SIPA1L2	ClusterII-orange	-0.657156	-0.782163	0.203965
SLAIN1	ClusterII-orange	-0.423002	-0.577349	0.135992
SLC18B1	ClusterII-orange	-0.274302	-0.547163	0.32005
SLC25A17	ClusterII-orange	-0.385095	-0.597186	0.224138
SLC25A4	ClusterII-orange	-0.680355	-0.440027	0.317031
SLC25A5	ClusterII-orange	-0.384702	-0.486732	0.399514
SLC2A12	ClusterII-orange	-0.0242005	0.139273	0.690165
SLC30A4	ClusterII-orange	-0.22401	-0.578919	-0.21486
SLC30A6	ClusterII-orange	-0.480152	-0.773447	0.110393
SLC35A1	ClusterII-orange	-0.716856	-0.75873	-0.000132916
SLC35B1	ClusterII-orange	-0.445514	-0.320548	0.423547
SLC41A2	ClusterII-orange	-0.578558	-0.788609	-0.439463
SLC45A1	ClusterII-orange	-0.191424	-0.510379	0.128065
SLC6A6	ClusterII-orange	-0.622659	-0.696358	-0.213003
SLC7A5	ClusterII-orange	-0.598853	-0.650193	-0.21597
SLC7A6OS	ClusterII-orange	-0.375835	-0.668437	0.12394
SLIRP	ClusterII-orange	-0.53197	-0.663595	0.0275673
SMARCAD1	ClusterII-orange	-0.552441	-0.654693	-0.0648717
SMARCB1	ClusterII-orange	-0.667589	-0.61089	0.319548
SMCO4	ClusterII-orange	-0.501011	-0.666437	0.120484
SNAP91	ClusterII-orange	-0.214234	-0.566719	0.0794943
SNCA	ClusterII-orange	-0.457964	-0.436771	0.330987
SNCAIP	ClusterII-orange	0.140447	-0.230189	0.444936
SNORA26	ClusterII-orange	-0.283017	-0.49064	-0.177694
SNORD38	ClusterII-orange	-0.542763	-0.648064	0.238557
SNRNP27	ClusterII-orange	-0.578665	-0.441725	0.0988176
SNRNP48	ClusterII-orange	-0.255119	-0.483745	0.340501
SNRPD3	ClusterII-orange	-0.270448	-0.592494	0.188601
SNTA1	ClusterII-orange	-0.562061	-0.376675	0.173169
SNX1	ClusterII-orange	-0.550087	-0.442532	0.444172
SNX2	ClusterII-orange	-0.452029	-0.609132	0.10565
SNX24	ClusterII-orange	-0.405296	-0.638305	0.229932
SNX3	ClusterII-orange	-0.413109	-0.584605	0.213819
SNX6	ClusterII-orange	-0.48812	-0.745138	0.0748231
SOD2	ClusterII-orange	-0.338919	-0.615611	0.22067
SOSTDC1	ClusterII-orange	-0.49657	-0.350446	0.00661709
SPARC	ClusterII-orange	-0.619475	-0.737198	-0.2105
SPG20	ClusterII-orange	0.172704	-0.245232	0.323747
SPSB4	ClusterII-orange	-0.396248	-0.662845	0.0455468
SQLE	ClusterII-orange	-0.0294002	-0.259525	-0.0960274
SRD5A2	ClusterII-orange	-0.411938	-0.545935	0.140046
SRFBP1	ClusterII-orange	-0.136976	-0.46042	0.108327
SRGAP1	ClusterII-orange	-0.591635	-0.611204	0.0408316
SRP19	ClusterII-orange	-0.466817	-0.648817	0.296827
SSB	ClusterII-orange	-0.401749	-0.632954	0.271692
SSBP1	ClusterII-orange	-0.586795	-0.680518	0.2834
SSU72	ClusterII-orange	-0.512653	-0.578117	0.332456
ST6GAL2	ClusterII-orange	-0.710331	-0.78722	0.0308142
ST6GALNAC5	ClusterII-orange	-0.422954	-0.354818	-0.195012
ST7L	ClusterII-orange	-0.624908	-0.706232	-0.0784866
ST8SIA2	ClusterII-orange	-0.629243	-0.255215	0.167035
ST8SIA5	ClusterII-orange	-0.182099	-0.374762	0.506253
STAC	ClusterII-orange	-0.292804	-0.403783	0.437507
STARD3NL	ClusterII-orange	-0.485844	-0.696723	0.0799691
STARD4	ClusterII-orange	-0.065763	-0.279585	0.444547
STMN2	ClusterII-orange	-0.338113	-0.593677	0.149274
STOML2	ClusterII-orange	-0.842466	-0.49494	-0.0918899
STRN3	ClusterII-orange	-0.369949	-0.783468	-0.181218
STX7	ClusterII-orange	-0.563591	-0.879476	-0.198665
SUB1	ClusterII-orange	-0.407629	-0.695105	0.206435
SUCLA2	ClusterII-orange	-0.361662	-0.674381	0.145504
SUCLG1	ClusterII-orange	-0.249359	-0.474994	0.303286
SUCO	ClusterII-orange	-0.610401	-0.746348	0.0219683
SUDS3	ClusterII-orange	-0.666824	-0.529153	-0.0789744
SUGT1	ClusterII-orange	-0.759628	-0.621852	0.248721
SUMF2	ClusterII-orange	-0.571354	-0.843681	-0.217977
SUMO1	ClusterII-orange	-0.580355	-0.601572	0.260222
SUMO3	ClusterII-orange	-0.686764	-0.607697	0.202113
SUPT4H1	ClusterII-orange	-0.486306	-0.450912	0.299027
SURF2	ClusterII-orange	-0.584417	-0.515159	0.21029
SYAP1	ClusterII-orange	-0.462914	-0.388417	0.142496
SYCP1	ClusterII-orange	-0.724551	-0.723903	0.202604
SYT11	ClusterII-orange	-0.305602	-0.586575	0.204097
SYT17	ClusterII-orange	-0.732307	-0.536035	0.036101
TAC1	ClusterII-orange	-0.583329	-0.647415	0.0550427
TACC2	ClusterII-orange	-0.329885	-0.440096	0.428211
TACC3	ClusterII-orange	-0.44421	-0.614581	-0.232007
TAF12	ClusterII-orange	-0.503034	-0.697054	0.146799
TALDO1	ClusterII-orange	-0.410832	-0.645171	0.189244
TATDN3	ClusterII-orange	-0.468923	-0.44162	0.11419
TBCA	ClusterII-orange	-0.468892	-0.732695	0.125435
TBPL1	ClusterII-orange	-0.288974	-0.690453	0.131704
TCEA1	ClusterII-orange	-0.457573	-0.337593	0.219211
TDG	ClusterII-orange	-0.446735	-0.654794	0.302578
TDP1	ClusterII-orange	-0.391283	-0.460621	0.465892
TDP2	ClusterII-orange	-0.620669	-0.615911	0.382355
TEKT1	ClusterII-orange	0.197697	-0.192229	0.371253
TET2	ClusterII-orange	-0.449738	-0.566696	0.330811
TFAM	ClusterII-orange	-0.625876	-0.715014	0.0360546
TFAP2D	ClusterII-orange	-0.563632	-0.412159	0.30878
TFDP1	ClusterII-orange	-0.406062	-0.584418	0.186134
TFPI	ClusterII-orange	-0.563086	-0.654974	0.0321612
tgu-let-7c-1,tgu-mir-125-1	ClusterII-orange	-0.508125	-0.639316	-0.0166441
tgu-mir-181a-1	ClusterII-orange	-0.271707	-0.258099	0.509159
THBS2	ClusterII-orange	-0.259859	-0.083772	0.245043
THG1L	ClusterII-orange	-0.537291	-0.655128	-0.124182
THOC7	ClusterII-orange	-0.539961	-0.737158	0.0576682
THYN1	ClusterII-orange	-0.491004	-0.536807	-0.221952
TIMM17A	ClusterII-orange	-0.699092	-0.81486	0.0535159
TK2	ClusterII-orange	-0.485778	-0.623871	0.238869
TLL1	ClusterII-orange	-0.572348	-0.599124	0.207139
TLL2	ClusterII-orange	-0.460054	-0.832695	-0.22905
TMA16	ClusterII-orange	-0.373929	-0.407211	0.264719
TMEFF2	ClusterII-orange	-0.667062	-0.239995	0.530378
TMEM111	ClusterII-orange	-0.533021	-0.638906	0.326167
TMEM120B	ClusterII-orange	-0.0764834	-0.243951	0.610693
TMEM131	ClusterII-orange	-0.559329	-0.675911	0.161804
TMEM18	ClusterII-orange	-0.491158	-0.716028	0.161144
TMEM186	ClusterII-orange	-0.376433	-0.391044	0.521633
TMEM196	ClusterII-orange	-0.32358	-0.650218	0.0623566
TMEM199	ClusterII-orange	-0.60436	-0.533818	0.306349
TMEM203	ClusterII-orange	-0.575594	-0.621683	0.00069167
TMEM208	ClusterII-orange	-0.372024	-0.586377	0.0855046
TMEM233	ClusterII-orange	-0.514282	-0.851985	-0.157513
TMEM234	ClusterII-orange	-0.627749	-0.230304	0.141087
TMEM242	ClusterII-orange	-0.266452	-0.453515	0.454302
TMEM38B	ClusterII-orange	-0.492439	-0.667002	-0.051315
TMEM50A	ClusterII-orange	-0.524011	-0.556133	0.375806
TMEM50B	ClusterII-orange	-0.533085	-0.436334	0.54522
TMEM67	ClusterII-orange	-0.41693	-0.688569	-0.188015
TMEM97	ClusterII-orange	-0.618337	-0.670577	0.184806
TMSB10	ClusterII-orange	-0.624163	-0.771089	0.195913
TMSB4X	ClusterII-orange	-0.611494	-0.582559	0.00923657
TMTC3	ClusterII-orange	-0.610823	-0.687726	-0.104944
TNNT3	ClusterII-orange	-0.289708	-0.442885	0.145882
TOR1A	ClusterII-orange	-0.278703	-0.293185	0.607681
TOX3	ClusterII-orange	-0.680499	-0.28393	0.238229
TPBG	ClusterII-orange	-0.389044	-0.308572	-0.0579731
TPT1	ClusterII-orange	-0.502091	-0.566484	0.140509
TRAF3	ClusterII-orange	0.0270742	-0.324353	0.451865
TRAF3IP2	ClusterII-orange	-0.322836	-0.488977	0.269668
TRAF5	ClusterII-orange	-0.58556	-0.685306	0.0302319
TRDMT1	ClusterII-orange	-0.172512	-0.534904	-9.74797e-05
TRIB2	ClusterII-orange	-0.732119	-0.570909	0.254718
TRIM2	ClusterII-orange	-0.22194	-0.581998	0.21285
TRIM9	ClusterII-orange	-0.742611	-0.472495	0.260443
TRIP13	ClusterII-orange	-0.51347	-0.55017	0.117425
TRMT11	ClusterII-orange	-0.589969	-0.623956	-0.0678934
TRMT61B	ClusterII-orange	-0.178083	-0.42555	0.129577
TRPC4	ClusterII-orange	-0.514611	-0.834004	-0.418176
TRPC7	ClusterII-orange	-0.400526	-0.656573	0.0664316
TRPM7	ClusterII-orange	-0.417881	-0.672496	-0.0200923
TRUB1	ClusterII-orange	-0.621227	-0.892911	-0.163577
TSEN15	ClusterII-orange	-0.514547	-0.312167	0.537188
TSG101	ClusterII-orange	-0.544308	-0.748051	-0.11247
TSHZ2	ClusterII-orange	-0.335365	-0.543862	0.221705
TSPAN13	ClusterII-orange	-0.563146	-0.744914	0.262087
TSSC1	ClusterII-orange	-0.231849	-0.650531	-0.0378282
TTC13	ClusterII-orange	-0.2006	-0.337924	0.511867
TTC27	ClusterII-orange	-0.449634	-0.68244	0.0885956
TTC28	ClusterII-orange	-0.623116	-0.565956	0.426489
TTC35	ClusterII-orange	-0.549492	-0.784679	0.187611
TTLL1	ClusterII-orange	-0.267411	-0.386187	0.588922
TTLL12	ClusterII-orange	-0.276899	-0.436041	0.318902
TTYH3	ClusterII-orange	-0.69054	-0.664574	-0.0605021
TUBB2C,TUBB8P7	ClusterII-orange	-0.748401	-0.247217	0.116909
TUSC3	ClusterII-orange	-0.381045	-0.61929	0.241804
TVP23A	ClusterII-orange	-0.104934	-0.477307	0.0378211
TWISTNB	ClusterII-orange	-0.58687	-0.546882	0.352862
TXN	ClusterII-orange	-0.576138	-0.761114	0.0684814
TXNDC17	ClusterII-orange	-0.448989	-0.76194	0.106656
TXNL1	ClusterII-orange	-0.478843	-0.518315	-0.0259002
TYRO3	ClusterII-orange	-0.500908	-0.679532	0.21114
UBAP1	ClusterII-orange	-0.307843	-0.377333	0.520141
UBB-1	ClusterII-orange	-0.670591	-0.692847	-0.183543
UBE2B	ClusterII-orange	-0.783124	-0.720761	-0.160899
UBE2D1	ClusterII-orange	-0.496153	-0.814904	-0.00817603
UBE2I	ClusterII-orange	-0.605543	-0.747723	0.0511339
UBE2QL1	ClusterII-orange	-0.598059	-0.56382	0.37957
UBE2V2	ClusterII-orange	-0.286437	-0.618765	0.202756
UCHL1	ClusterII-orange	-0.575663	-0.744211	0.0689198
UCHL3	ClusterII-orange	-0.833482	-0.688048	0.0944618
UCKL1	ClusterII-orange	-0.135383	-0.0217252	0.558258
UGDH	ClusterII-orange	-0.429558	-0.464409	0.38095
UNC50	ClusterII-orange	-0.443823	-0.629633	0.126107
UQCR10	ClusterII-orange	-0.441895	-0.614158	0.312186
UQCRC1	ClusterII-orange	-0.262029	-0.342361	0.551698
UQCRC2	ClusterII-orange	-0.310636	-0.52164	0.34482
UQCRFS1	ClusterII-orange	-0.625679	-0.582696	0.295059
UQCRQ	ClusterII-orange	-0.473626	-0.6645	0.228911
USP14	ClusterII-orange	-0.320827	-0.560333	0.271311
USPL1	ClusterII-orange	0.0664698	-0.21488	0.383774
UTP11L	ClusterII-orange	-0.50995	-0.624864	0.282232
UTP3	ClusterII-orange	-0.706881	-0.645512	-0.0244755
UTS2B	ClusterII-orange	-0.564088	-0.536249	0.378416
UTS2R	ClusterII-orange	-0.088782	-0.140559	0.419826
VAT1	ClusterII-orange	-0.544626	-0.750613	-0.194093
VCL	ClusterII-orange	-0.325027	-0.280928	0.45189
VDAC2	ClusterII-orange	-0.219373	-0.447478	0.367288
VOPP1	ClusterII-orange	-0.698061	-0.426493	-0.11099
VPS13B	ClusterII-orange	-0.708798	-0.390119	0.318057
VPS37A	ClusterII-orange	-0.258601	-0.370869	0.321483
VSTM2B	ClusterII-orange	-0.746103	-0.595313	0.0502676
VTI1B	ClusterII-orange	-0.501806	-0.611826	0.343455
WARS	ClusterII-orange	-0.365404	-0.759636	0.0367476
WASF1	ClusterII-orange	-0.523547	-0.505123	0.38107
WDR12	ClusterII-orange	-0.412227	-0.469045	0.296712
WDR66	ClusterII-orange	-0.468236	-0.708186	0.114464
WDR92	ClusterII-orange	-0.599995	-0.642043	-0.0633152
XBP1	ClusterII-orange	-0.144594	-6.44869e-05	0.623467
XKR4	ClusterII-orange	-0.529607	-0.6736	-0.309129
XPA	ClusterII-orange	-0.650625	-0.630885	0.145377
YBX1	ClusterII-orange	-0.672286	-0.824668	-0.0803223
YWHAH	ClusterII-orange	-0.393198	-0.527325	0.398604
YWHAQ	ClusterII-orange	-0.411065	-0.612651	0.195318
ZBTB18	ClusterII-orange	-0.66411	-0.398857	0.105016
ZCRB1	ClusterII-orange	-0.682518	-0.74174	-0.0219917
ZFYVE1	ClusterII-orange	0.254134	-0.172898	0.165662
ZMIZ1	ClusterII-orange	-0.724698	-0.744221	0.0922613
ZMYM6NB	ClusterII-orange	-0.500987	-0.745134	-0.367547
ZNF277	ClusterII-orange	-0.318924	-0.620864	0.0688152
ZNF330	ClusterII-orange	-0.527313	-0.73952	-0.390589
ZNF365	ClusterII-orange	-0.687941	-0.592829	0.160103
ZNF385D	ClusterII-orange	-0.0275051	-0.526035	0.10553
ZNF830	ClusterII-orange	-0.646266	-0.655531	0.298995
ZNHIT6	ClusterII-orange	-0.421953	-0.546944	0.316792
ZNRF2	ClusterII-orange	-0.628415	-0.629952	0.256239
ZSWIM6	ClusterII-orange	-0.39487	-0.629139	0.26275
AAAS	ClusterIII-blue	0.354862	0.614035	-0.00807255
AARS	ClusterIII-blue	0.461656	0.4796	-0.323222
ABAT	ClusterIII-blue	0.587384	0.445706	-0.235664
ABCB9	ClusterIII-blue	0.786009	0.49431	-0.280611
ABCC4	ClusterIII-blue	0.695541	0.553348	0.112322
ABCF3	ClusterIII-blue	0.311221	0.523073	-0.189443
ABCG4	ClusterIII-blue	-0.0619978	0.433932	-0.0870374
ABHD5	ClusterIII-blue	0.188352	0.483616	0.0893742
ABHD8	ClusterIII-blue	0.202204	0.458256	-0.0435574
ABTB1	ClusterIII-blue	0.513699	0.552495	-0.109264
ACKR3	ClusterIII-blue	0.296325	0.563729	0.278832
ACOT11	ClusterIII-blue	-0.178642	0.155424	0.186792
ACP2	ClusterIII-blue	0.669787	0.423195	-0.367806
ACSF3	ClusterIII-blue	0.261563	0.720258	0.196056
ACTR5	ClusterIII-blue	0.463956	0.608694	0.00712608
ADAM22	ClusterIII-blue	0.505317	0.500987	0.0993419
ADAM9	ClusterIII-blue	0.53017	0.715882	0.205753
ADAMTS2	ClusterIII-blue	0.332173	0.552708	0.148488
ADARB1	ClusterIII-blue	0.623917	0.490488	-0.37765
ADARB2	ClusterIII-blue	-0.0272356	0.0406572	-0.591875
ADNP2	ClusterIII-blue	0.271052	0.478055	-0.29371
AEN	ClusterIII-blue	0.480604	0.320176	-0.648683
AFF1	ClusterIII-blue	0.694562	0.4077	-0.149677
AFTPH	ClusterIII-blue	0.273801	0.562468	0.124798
AGA	ClusterIII-blue	0.50245	0.138017	-0.0861094
AGMO	ClusterIII-blue	0.680613	0.499826	0.143423
AGPAT2	ClusterIII-blue	0.473824	0.446432	0.0442465
AGTPBP1	ClusterIII-blue	0.82896	0.315959	0.0207254
AHCY	ClusterIII-blue	0.344061	0.385013	-0.291529
AHCYL1	ClusterIII-blue	0.190891	0.683881	0.154909
AHR	ClusterIII-blue	0.468606	0.564792	0.132364
AIFM3	ClusterIII-blue	0.639163	0.822818	0.252293
AJAP1	ClusterIII-blue	0.04965	0.420517	0.326244
AK4	ClusterIII-blue	0.551829	0.514104	0.327429
AKAP8	ClusterIII-blue	0.23079	0.631291	-0.0546329
ALDH5A1	ClusterIII-blue	0.410245	0.601284	-0.320222
ALPL	ClusterIII-blue	0.196597	0.176308	-0.298935
AMIGO2	ClusterIII-blue	0.578581	0.426581	-0.214459
ANK1	ClusterIII-blue	0.573914	0.764557	0.426433
ANKDD1A	ClusterIII-blue	0.755904	0.608807	0.230324
ANKRD13C	ClusterIII-blue	0.00996079	0.479546	-0.194186
ANKRD6	ClusterIII-blue	-0.0416704	0.0968553	0.00649984
ANLN	ClusterIII-blue	0.799973	0.397712	-0.0568937
ANO4	ClusterIII-blue	0.834286	0.591223	0.076414
AP1B1	ClusterIII-blue	0.132787	0.500871	-0.0081542
AP2M1	ClusterIII-blue	0.471857	0.514684	-0.249699
AP3M2	ClusterIII-blue	0.746463	0.475309	0.272384
APBA2,ENSTGUG00000005608	ClusterIII-blue	0.649676	0.349233	-0.40586
APCDD1	ClusterIII-blue	0.367836	0.519898	-0.0354618
APCDD1L	ClusterIII-blue	0.131566	0.492215	-0.142581
APEX1	ClusterIII-blue	0.140888	0.52108	-0.0707081
ARAP1	ClusterIII-blue	0.182367	0.261685	-0.431487
ARCN1	ClusterIII-blue	0.158247	0.447113	-0.201624
ARFGEF2	ClusterIII-blue	0.552069	0.623615	-0.0663364
ARFIP2	ClusterIII-blue	0.234229	0.498596	-0.258841
ARGLU1	ClusterIII-blue	0.580094	0.720823	-0.03083
ARHGEF17	ClusterIII-blue	0.115294	0.575076	0.00749111
ARHGEF3	ClusterIII-blue	0.785722	0.436478	-0.0477171
ARHGEF6	ClusterIII-blue	0.42802	0.508566	0.022943
ARHGEF9	ClusterIII-blue	0.649285	0.418261	0.197365
ARL13B	ClusterIII-blue	0.517974	0.770534	0.105178
ARL5A	ClusterIII-blue	0.618335	0.608771	-0.102771
ASAP3	ClusterIII-blue	-0.0339567	0.436374	-0.283564
ASB1	ClusterIII-blue	0.669104	0.371527	-0.0582205
ASB7	ClusterIII-blue	0.297449	0.500032	-0.424931
ASH2L	ClusterIII-blue	0.419072	0.582459	-0.196029
ATF6	ClusterIII-blue	0.500064	0.489223	0.0484937
ATG13	ClusterIII-blue	0.68645	0.695318	-0.00666251
ATG9A	ClusterIII-blue	0.540391	0.520555	-0.304656
ATP11C	ClusterIII-blue	0.769028	0.756672	0.0503728
ATP13A3	ClusterIII-blue	0.374062	0.634828	0.0107833
ATP5B	ClusterIII-blue	0.233677	0.49893	0.000958605
ATP6V1B2	ClusterIII-blue	0.278953	0.470257	-0.00348213
AXIN2	ClusterIII-blue	0.0411897	-0.0562534	-0.631806
AZIN1	ClusterIII-blue	0.320066	0.309211	0.0328648
AZIN2	ClusterIII-blue	0.466955	0.577015	-0.0458387
B4GALT2	ClusterIII-blue	0.0183729	0.315112	-0.0764386
B4GALT5	ClusterIII-blue	0.611989	0.684492	0.0134163
B4GALT6	ClusterIII-blue	0.605622	0.456889	0.0780439
B5FY78_TAEGU	ClusterIII-blue	0.785628	0.654465	-0.0163224
BACE1	ClusterIII-blue	0.00069258	0.547737	-0.0451618
BACH1	ClusterIII-blue	0.667369	0.356409	-0.498767
BAI2	ClusterIII-blue	0.215673	0.64758	-0.132335
BAIAP2	ClusterIII-blue	-0.0543836	0.459839	0.158566
BARD1	ClusterIII-blue	-0.23635	-0.260535	-0.654385
BBOX1,FIBIN	ClusterIII-blue	0.561873	0.366233	-0.091448
BCAT1	ClusterIII-blue	0.207718	0.156001	-0.344307
BCL2L1	ClusterIII-blue	0.358565	0.626055	0.0700902
BLM	ClusterIII-blue	0.258204	0.469827	0.649203
BLOC1S6	ClusterIII-blue	0.268651	0.450427	-0.301107
BMP7	ClusterIII-blue	0.506608	0.311538	-0.00579677
BMPR2	ClusterIII-blue	0.0920665	0.0428045	-0.655029
BNC1	ClusterIII-blue	0.573351	0.447577	0.0703943
BNIP2	ClusterIII-blue	0.531187	0.515247	-0.295026
BNIP3L	ClusterIII-blue	0.123534	0.403319	0.0595558
BRAT1	ClusterIII-blue	0.658415	0.299394	0.035683
BRD1	ClusterIII-blue	0.106026	0.384296	-0.262044
BRPF1	ClusterIII-blue	0.150329	0.630794	0.164252
BRWD1	ClusterIII-blue	0.0182869	0.477534	0.281167
BSDC1	ClusterIII-blue	0.240045	0.63205	-0.10425
BSN	ClusterIII-blue	0.384139	0.757097	-0.0630919
BTBD10	ClusterIII-blue	0.910344	0.622937	0.00190535
BTBD3	ClusterIII-blue	0.47044	0.449151	0.108918
BTBD9	ClusterIII-blue	0.440457	0.105434	-0.471111
C14orf37	ClusterIII-blue	0.789314	0.557603	0.346941
C15orf27	ClusterIII-blue	0.583321	0.603562	-0.193001
C16orf70	ClusterIII-blue	0.402037	0.621293	-0.0692742
C19orf10	ClusterIII-blue	-0.085359	0.283616	0.0284283
C19orf40	ClusterIII-blue	0.267789	0.454597	0.143505
C20orf194	ClusterIII-blue	0.81747	0.443778	-0.225271
C21orf2	ClusterIII-blue	0.546138	0.588064	-0.0489068
C2CD2L	ClusterIII-blue	0.536888	0.701827	-0.0417569
C2CD3	ClusterIII-blue	0.116462	0.173269	-0.0475594
C2CD5	ClusterIII-blue	0.30056	0.42663	-0.0783471
C2orf76	ClusterIII-blue	0.722905	0.516494	0.366228
C3orf18	ClusterIII-blue	0.809309	0.591073	0.169907
C5orf24	ClusterIII-blue	-0.0534248	-0.185013	-0.751726
C5orf51	ClusterIII-blue	0.413655	0.126354	0.0886763
C7	ClusterIII-blue	0.47287	0.217978	-0.16895
CABP1	ClusterIII-blue	0.494757	0.44991	0.46419
CACNA1E	ClusterIII-blue	0.574451	0.941412	0.0952831
CACNA1I	ClusterIII-blue	0.413358	0.584312	-0.250726
CACNB4	ClusterIII-blue	0.734137	0.526024	-0.0495098
CACTIN	ClusterIII-blue	0.540139	0.770928	0.0366932
CALB2	ClusterIII-blue	-0.0141844	0.317781	0.557625
CALR	ClusterIII-blue	0.101077	0.414773	-0.257507
CAMK1	ClusterIII-blue	0.304849	0.643305	0.166289
CAMK1D	ClusterIII-blue	0.477722	0.599535	0.0506162
CAMK2A	ClusterIII-blue	0.081842	0.32673	-0.238354
CAMKK1	ClusterIII-blue	0.710462	0.782017	0.101809
CAMKK2	ClusterIII-blue	0.425508	0.654999	-0.137979
CAMKV	ClusterIII-blue	0.0168034	0.497227	-0.0587179
CAMTA1	ClusterIII-blue	0.620129	0.643783	-0.0942395
CAPN11	ClusterIII-blue	0.574009	0.500959	-0.15598
CAPN15	ClusterIII-blue	0.058387	0.2889	-0.312054
CASC3	ClusterIII-blue	-0.078317	0.592323	0.126791
CASD1	ClusterIII-blue	0.559075	0.592722	-0.403426
CCDC117	ClusterIII-blue	0.434516	0.555746	-0.0700535
CCDC127	ClusterIII-blue	0.728876	0.627091	0.044395
CCDC50	ClusterIII-blue	0.555677	0.232874	-0.30411
CCDC85A	ClusterIII-blue	0.321671	0.258766	-0.0546337
CCDC92	ClusterIII-blue	0.399815	0.500317	-0.338214
CCKBR	ClusterIII-blue	0.586781	0.478891	-0.393239
CCND1	ClusterIII-blue	0.103323	0.304612	-0.361273
CCNG2	ClusterIII-blue	0.180455	0.301842	-0.262387
CCNJ	ClusterIII-blue	0.376372	0.365765	-0.217255
CCT7	ClusterIII-blue	0.323634	0.567775	0.0685463
CD276	ClusterIII-blue	-0.206925	-0.134818	-0.706075
CD99L2	ClusterIII-blue	0.0421692	0.221324	-0.285308
CDC25A	ClusterIII-blue	0.293001	0.569999	-0.220429
CDC34	ClusterIII-blue	0.609015	0.492297	-0.389733
CDH19	ClusterIII-blue	0.669124	0.33411	0.0367631
CDIP1	ClusterIII-blue	0.359468	0.805972	0.220202
CDK14	ClusterIII-blue	0.664353	0.518507	-0.391289
CDK6	ClusterIII-blue	-0.196749	-0.0146833	-0.179772
CDKL2	ClusterIII-blue	0.338097	0.617624	-0.329595
CDKL5	ClusterIII-blue	0.545476	0.507545	0.0859093
CDKN1B	ClusterIII-blue	-0.169581	0.396638	0.0252452
CDKN2C	ClusterIII-blue	0.372671	0.532052	-0.142802
CDS1	ClusterIII-blue	0.324878	0.482905	-0.0666565
CDYL2	ClusterIII-blue	0.470103	0.284606	-0.448579
CEBPB	ClusterIII-blue	-0.121969	0.318424	0.139564
CECR2	ClusterIII-blue	0.532553	0.472392	-0.101397
CELF1	ClusterIII-blue	0.28669	0.409788	-0.193319
CEP170B	ClusterIII-blue	0.203696	0.242399	-0.459133
CEP350	ClusterIII-blue	0.288622	0.750851	0.169057
CEP68	ClusterIII-blue	0.424285	0.546277	-0.295865
CERS2	ClusterIII-blue	0.144193	0.601647	-0.0606508
CGN	ClusterIII-blue	0.58685	0.705453	0.249315
CHD2	ClusterIII-blue	0.659467	0.77969	0.0763355
CHD7	ClusterIII-blue	0.261841	0.340516	-0.524175
CHGA	ClusterIII-blue	-0.0620543	-0.0914563	-0.222327
CHMP2A	ClusterIII-blue	-0.0915801	-0.123324	-0.477466
CHMP7	ClusterIII-blue	0.359845	0.59308	-0.164656
CHRM4	ClusterIII-blue	0.839713	0.558618	0.380185
CHTOP	ClusterIII-blue	-0.326321	0.287761	0.323947
CIITA	ClusterIII-blue	0.571932	0.48383	0.082628
CLCN7	ClusterIII-blue	0.326274	0.394809	-0.359193
CLDN11	ClusterIII-blue	0.598197	0.669544	0.0609302
CLINT1	ClusterIII-blue	0.362085	0.459985	-0.231282
CLSTN1	ClusterIII-blue	0.543208	0.701376	-0.303134
CLSTN2	ClusterIII-blue	0.743126	0.428245	-0.086292
CMPK1	ClusterIII-blue	0.314837	0.491901	-0.295853
CMTM6	ClusterIII-blue	0.459965	0.558596	-0.327079
CMTR2	ClusterIII-blue	0.382091	-0.0331956	-0.43345
CNNM1	ClusterIII-blue	0.622516	0.764533	0.242456
CNNM2	ClusterIII-blue	0.373833	0.333767	-0.47671
CNOT4	ClusterIII-blue	0.0952773	0.465216	0.121526
CNP	ClusterIII-blue	0.544588	0.399916	-0.3231
CNTNAP1	ClusterIII-blue	0.743453	0.61914	-0.380954
COG4	ClusterIII-blue	0.599337	0.843103	0.126756
COG6	ClusterIII-blue	0.727607	0.425598	0.195549
COL19A1	ClusterIII-blue	0.69776	0.363047	-0.0813179
COL26A1	ClusterIII-blue	0.266092	0.038032	-0.188364
COL27A1	ClusterIII-blue	0.607927	0.561515	-0.357861
COL4A5	ClusterIII-blue	0.656791	0.442994	0.0799336
COL4A6,PSMD10	ClusterIII-blue	0.72714	0.537915	-0.0141064
COLEC11	ClusterIII-blue	0.197937	0.431682	-0.23437
COPA	ClusterIII-blue	0.0934134	0.554625	-0.119473
COPB2	ClusterIII-blue	0.444311	0.389988	-0.450428
CORO1B	ClusterIII-blue	0.294057	0.576705	-0.0698975
CORO1C	ClusterIII-blue	0.331164	0.366583	-0.208391
CORO2B	ClusterIII-blue	0.096117	0.367152	-0.253766
CORO6	ClusterIII-blue	0.653258	0.798656	0.355715
CPEB3	ClusterIII-blue	0.602221	0.616742	-0.306401
CPNE3	ClusterIII-blue	0.134475	0.318122	-0.0380438
CPNE9	ClusterIII-blue	0.738555	0.488963	0.222282
CRB2	ClusterIII-blue	-0.342632	0.0726574	-0.43504
CREB3	ClusterIII-blue	0.505518	0.407475	-0.214029
CREB3L2	ClusterIII-blue	0.480481	0.61631	0.149715
CREBL2	ClusterIII-blue	0.343415	0.389587	0.269195
CREBRF	ClusterIII-blue	0.436527	0.617944	-0.0155256
CRIP2	ClusterIII-blue	-0.481422	-0.258782	-0.401413
CRISPLD1	ClusterIII-blue	0.637698	0.203479	0.0404759
CRTAC1	ClusterIII-blue	0.524261	0.825023	0.178379
CRTC1	ClusterIII-blue	0.447038	0.798876	0.209114
CRY2	ClusterIII-blue	0.811538	0.628712	-0.148786
CSAD	ClusterIII-blue	0.247971	0.464126	0.145674
CSMD1	ClusterIII-blue	0.649665	0.152083	-0.245059
CSMD2	ClusterIII-blue	0.162981	0.450428	-0.0373131
CSTF3	ClusterIII-blue	0.511255	0.366543	0.284114
CTCF	ClusterIII-blue	0.144614	0.363441	-0.284389
CTNNAL1	ClusterIII-blue	0.597556	0.555685	-0.19505
CTNNBIP1	ClusterIII-blue	0.186444	0.527584	0.384798
CTSB	ClusterIII-blue	0.661334	0.663444	0.0990819
CYP46A1	ClusterIII-blue	0.621856	0.565194	-0.0387841
CYP4V2	ClusterIII-blue	0.662349	0.356423	0.369754
DAAM1	ClusterIII-blue	0.00206865	0.284434	-0.265388
DAAM2	ClusterIII-blue	0.539539	0.680183	0.39357
DAB2IP	ClusterIII-blue	0.565895	0.709629	-0.185044
DACT2	ClusterIII-blue	0.490384	0.310252	0.119065
DAGLB	ClusterIII-blue	0.464993	0.596178	0.0124897
DAK	ClusterIII-blue	0.49224	0.689403	0.0644606
DAPK3	ClusterIII-blue	-0.0436207	0.334845	-0.408207
DBN1	ClusterIII-blue	0.00260267	0.223188	-0.276906
DBNL	ClusterIII-blue	0.346804	0.505772	0.229844
DCAF10	ClusterIII-blue	-0.109172	0.209315	-0.354707
DCX	ClusterIII-blue	-0.438636	-0.0684257	-0.160217
DDR2	ClusterIII-blue	0.261808	0.24671	-0.101761
DENND2A	ClusterIII-blue	0.342693	0.640622	-0.109186
DENND2D	ClusterIII-blue	0.73007	0.608683	0.0859439
DENND6B	ClusterIII-blue	0.262713	0.411889	-0.298678
DGKE	ClusterIII-blue	0.268039	0.375322	-0.431919
DGKG	ClusterIII-blue	0.607513	0.64289	-0.270009
DGKH	ClusterIII-blue	0.611948	0.338591	-0.375039
DGKK	ClusterIII-blue	0.409301	0.78672	0.0735434
DGKQ	ClusterIII-blue	0.639982	0.539111	0.0499573
DGKZ	ClusterIII-blue	0.841225	0.74603	-0.089197
DHCR24	ClusterIII-blue	0.802875	0.525303	-0.200545
DHCR7	ClusterIII-blue	0.687564	0.341859	0.0912247
DHX33	ClusterIII-blue	0.368353	0.59471	0.143249
DIP2A	ClusterIII-blue	0.239067	0.220724	-0.292401
DIS3L	ClusterIII-blue	0.0729231	0.417867	0.0429464
DISP1	ClusterIII-blue	0.633425	0.495219	-0.303789
DKC1	ClusterIII-blue	0.268501	0.282718	-0.207383
DLGAP3	ClusterIII-blue	0.0121113	0.542929	0.0820719
DLST	ClusterIII-blue	0.299632	0.514513	-0.21819
DMXL1	ClusterIII-blue	0.466139	0.735537	0.358015
DNAJB14	ClusterIII-blue	0.804424	0.359333	-0.178666
DNAJC10	ClusterIII-blue	0.588083	0.403498	-0.307865
DNAJC18	ClusterIII-blue	0.310309	0.630937	-0.0623189
DNAJC28	ClusterIII-blue	0.224442	0.636559	0.530774
DNAJC5	ClusterIII-blue	0.801155	0.648045	-0.249147
DNM1	ClusterIII-blue	0.412229	0.579488	-0.184297
DOC2B	ClusterIII-blue	-0.337534	-0.072004	-0.461503
DOPEY2	ClusterIII-blue	0.308395	0.401677	-0.335155
DPH7	ClusterIII-blue	0.197766	0.316313	-0.273938
DPYSL2	ClusterIII-blue	0.62601	0.752893	-0.0760718
DUSP15	ClusterIII-blue	0.641274	0.695027	-0.11286
DUSP16	ClusterIII-blue	0.671959	0.770294	-0.032173
DUSP22	ClusterIII-blue	0.385458	0.518236	-0.197751
DUSP4	ClusterIII-blue	-0.107273	-0.124463	-0.344903
DYRK1A	ClusterIII-blue	0.442837	0.659289	-0.251073
E2F7	ClusterIII-blue	0.637227	0.489209	0.429003
ECE1	ClusterIII-blue	0.377545	0.673179	-0.070002
ECE2	ClusterIII-blue	0.291681	0.552668	-0.158717
EDC4	ClusterIII-blue	0.442352	0.770061	0.155693
EDEM2	ClusterIII-blue	0.360748	0.584888	0.0384109
EED	ClusterIII-blue	0.477302	0.160762	0.365492
EEF2	ClusterIII-blue	0.458744	0.559609	-0.210335
EFCAB14	ClusterIII-blue	0.684869	0.694526	-0.246795
EFCAB4A,ENSTGUG00000009776	ClusterIII-blue	0.668118	0.544017	-0.216022
EFR3A	ClusterIII-blue	0.288034	0.609904	0.0484877
EFTUD2	ClusterIII-blue	0.598145	0.537624	-0.252256
EHBP1	ClusterIII-blue	0.250134	0.508754	-0.0616355
EIF4B	ClusterIII-blue	0.170769	0.502897	-0.338748
EIF6	ClusterIII-blue	0.0458592	-0.223446	-0.743376
ELL	ClusterIII-blue	0.619343	0.434652	0.265696
EMCN	ClusterIII-blue	0.676941	0.427706	0.12503
ENGASE	ClusterIII-blue	0.182393	0.631087	-0.105628
ENO2	ClusterIII-blue	0.788866	0.696985	0.00216198
ENOPH1	ClusterIII-blue	0.290702	0.406405	-0.43149
ENOX2	ClusterIII-blue	0.415827	0.67812	0.100781
ENPP6	ClusterIII-blue	0.591818	0.361128	-0.302693
ENPP7	ClusterIII-blue	0.35174	0.680352	-0.200166
ENSTGUG00000000022	ClusterIII-blue	0.307751	0.823026	0.200669
ENSTGUG00000000034	ClusterIII-blue	0.10184	0.461673	-0.039026
ENSTGUG00000000085	ClusterIII-blue	0.0569159	0.459464	-0.301641
ENSTGUG00000000098	ClusterIII-blue	0.260741	0.390495	0.389751
ENSTGUG00000000111	ClusterIII-blue	0.0817641	0.539206	0.103373
ENSTGUG00000000112	ClusterIII-blue	0.601013	0.750856	-0.143367
ENSTGUG00000000116	ClusterIII-blue	0.154184	0.668084	0.19111
ENSTGUG00000000141	ClusterIII-blue	0.505449	0.681077	0.0450487
ENSTGUG00000000148	ClusterIII-blue	0.00347785	0.357923	0.162971
ENSTGUG00000000170	ClusterIII-blue	0.401829	0.520697	-0.0674027
ENSTGUG00000000202	ClusterIII-blue	-0.52812	-0.12659	-0.402299
ENSTGUG00000000231,PPARGC1B	ClusterIII-blue	0.0271832	0.09162	-0.327098
ENSTGUG00000000241	ClusterIII-blue	0.482581	0.500068	0.421056
ENSTGUG00000000283	ClusterIII-blue	0.241333	0.537141	0.00231264
ENSTGUG00000000363	ClusterIII-blue	0.13491	0.222886	0.5353
ENSTGUG00000000375	ClusterIII-blue	0.0733494	0.277644	-0.501484
ENSTGUG00000000416	ClusterIII-blue	0.572378	0.601963	0.457907
ENSTGUG00000000489	ClusterIII-blue	0.314833	0.75685	0.188156
ENSTGUG00000000497	ClusterIII-blue	0.0938078	0.480614	0.275807
ENSTGUG00000000526,IFNAR2	ClusterIII-blue	0.150116	0.00997254	-0.244941
ENSTGUG00000000605	ClusterIII-blue	0.538895	0.520853	-0.26411
ENSTGUG00000000632	ClusterIII-blue	0.289535	0.523803	-0.353338
ENSTGUG00000000717	ClusterIII-blue	0.280674	0.374945	-0.484805
ENSTGUG00000000721	ClusterIII-blue	0.443795	0.486595	-0.00868556
ENSTGUG00000000739	ClusterIII-blue	0.658907	0.636125	-0.309894
ENSTGUG00000000756	ClusterIII-blue	0.209551	0.434712	-0.284273
ENSTGUG00000000758	ClusterIII-blue	0.679246	0.64672	0.415524
ENSTGUG00000000782	ClusterIII-blue	0.399331	0.47127	-0.225803
ENSTGUG00000000805	ClusterIII-blue	0.265487	0.619789	-0.229316
ENSTGUG00000000811	ClusterIII-blue	0.390261	0.566408	-0.281283
ENSTGUG00000000837	ClusterIII-blue	0.144871	0.449495	0.0209867
ENSTGUG00000000847	ClusterIII-blue	0.261919	0.581003	0.140426
ENSTGUG00000000867	ClusterIII-blue	0.0505437	0.234337	-0.462949
ENSTGUG00000000871	ClusterIII-blue	0.56868	0.341805	-0.432593
ENSTGUG00000000878	ClusterIII-blue	0.194455	0.465207	-0.134279
ENSTGUG00000001013	ClusterIII-blue	0.522175	0.435598	-0.103854
ENSTGUG00000001120	ClusterIII-blue	0.190605	0.347776	-0.199739
ENSTGUG00000001167	ClusterIII-blue	0.20341	0.319904	-0.282041
ENSTGUG00000001204	ClusterIII-blue	0.378056	0.36434	0.188814
ENSTGUG00000001269	ClusterIII-blue	0.563179	0.359112	-0.53208
ENSTGUG00000001284	ClusterIII-blue	0.380369	0.761974	0.25979
ENSTGUG00000001433	ClusterIII-blue	0.854277	0.765902	0.138726
ENSTGUG00000001454	ClusterIII-blue	0.377649	0.608552	0.141627
ENSTGUG00000001461	ClusterIII-blue	0.636833	0.320059	-0.0126643
ENSTGUG00000001539	ClusterIII-blue	0.243185	0.384476	0.0313962
ENSTGUG00000001659	ClusterIII-blue	0.0802553	0.40605	-0.396168
ENSTGUG00000001707	ClusterIII-blue	0.263228	0.328083	0.210947
ENSTGUG00000001731	ClusterIII-blue	0.642091	0.563942	-0.389989
ENSTGUG00000001973	ClusterIII-blue	0.866169	0.581476	0.0872824
ENSTGUG00000002055,ENSTGUG00000002059	ClusterIII-blue	0.424386	0.377001	-0.410788
ENSTGUG00000002075	ClusterIII-blue	0.394154	0.748181	0.225729
ENSTGUG00000002133	ClusterIII-blue	0.770588	0.310644	0.039159
ENSTGUG00000002140	ClusterIII-blue	0.620502	0.717011	0.171724
ENSTGUG00000002158	ClusterIII-blue	0.58784	0.399352	0.235763
ENSTGUG00000002160	ClusterIII-blue	0.552845	0.0897098	-0.0783318
ENSTGUG00000002163	ClusterIII-blue	0.344034	0.180737	-0.236314
ENSTGUG00000002185	ClusterIII-blue	0.46545	0.29477	-0.394262
ENSTGUG00000002209,ENSTGUG00000002217	ClusterIII-blue	-0.0391137	0.323083	0.0174652
ENSTGUG00000002229	ClusterIII-blue	0.484664	0.288096	0.0764907
ENSTGUG00000002247	ClusterIII-blue	0.387884	0.670895	0.103798
ENSTGUG00000002342	ClusterIII-blue	0.595279	0.77761	0.135219
ENSTGUG00000002377	ClusterIII-blue	0.59043	0.545748	-0.170164
ENSTGUG00000002547	ClusterIII-blue	0.718304	0.663858	-0.118054
ENSTGUG00000002570	ClusterIII-blue	0.301976	0.63624	0.224224
ENSTGUG00000002572	ClusterIII-blue	0.376812	0.711276	0.0388949
ENSTGUG00000002595	ClusterIII-blue	0.301986	0.426499	-0.22683
ENSTGUG00000002641	ClusterIII-blue	0.0126993	0.314911	-0.166571
ENSTGUG00000002658	ClusterIII-blue	0.295389	0.60372	0.160794
ENSTGUG00000002680	ClusterIII-blue	-0.0845289	-0.193327	-0.642069
ENSTGUG00000002713	ClusterIII-blue	0.353614	0.0666182	-0.554275
ENSTGUG00000002758	ClusterIII-blue	0.426405	0.480081	0.126255
ENSTGUG00000002896	ClusterIII-blue	0.314812	0.240184	-0.663134
ENSTGUG00000002985	ClusterIII-blue	0.327461	0.64764	-0.292791
ENSTGUG00000003009	ClusterIII-blue	0.305738	0.569008	-0.1799
ENSTGUG00000003066	ClusterIII-blue	0.697778	0.365498	-0.519985
ENSTGUG00000003117	ClusterIII-blue	0.392985	0.525024	-0.166265
ENSTGUG00000003178	ClusterIII-blue	0.726878	0.560548	0.107923
ENSTGUG00000003283	ClusterIII-blue	0.258164	0.427916	-0.292101
ENSTGUG00000003312	ClusterIII-blue	0.857518	0.477677	-0.186227
ENSTGUG00000003339	ClusterIII-blue	0.210045	0.424625	-0.197782
ENSTGUG00000003429	ClusterIII-blue	0.329932	0.625584	0.0347736
ENSTGUG00000003456	ClusterIII-blue	0.0761424	0.558276	0.202942
ENSTGUG00000003461	ClusterIII-blue	0.415268	0.590352	0.20605
ENSTGUG00000003535	ClusterIII-blue	0.580407	0.432032	-0.180917
ENSTGUG00000003579,ENSTGUG00000003581	ClusterIII-blue	0.566419	0.77099	0.120726
ENSTGUG00000003608	ClusterIII-blue	0.321183	0.559444	-0.0220729
ENSTGUG00000003615	ClusterIII-blue	0.419495	0.652021	-0.211641
ENSTGUG00000003631	ClusterIII-blue	0.418561	0.716572	0.181405
ENSTGUG00000003641	ClusterIII-blue	0.348845	0.657802	-0.132012
ENSTGUG00000003701	ClusterIII-blue	0.0624671	0.490191	0.380922
ENSTGUG00000003713	ClusterIII-blue	-0.0432167	0.0450653	-0.407794
ENSTGUG00000003722	ClusterIII-blue	0.381093	0.473836	-0.280225
ENSTGUG00000003725	ClusterIII-blue	0.703177	0.628771	-0.121785
ENSTGUG00000003744	ClusterIII-blue	0.135226	0.48275	0.0148802
ENSTGUG00000003939,ENSTGUG00000003970	ClusterIII-blue	0.490383	0.284332	-0.326931
ENSTGUG00000003950	ClusterIII-blue	0.697127	0.655987	-0.0614268
ENSTGUG00000003956	ClusterIII-blue	0.172164	0.271077	-0.376581
ENSTGUG00000003958	ClusterIII-blue	0.266748	0.527321	-0.356214
ENSTGUG00000003963	ClusterIII-blue	0.190475	0.30685	-0.253183
ENSTGUG00000003984	ClusterIII-blue	0.461131	0.545725	0.476768
ENSTGUG00000003987	ClusterIII-blue	0.709438	0.353467	-0.168686
ENSTGUG00000004026	ClusterIII-blue	0.0883252	0.432587	-0.33166
ENSTGUG00000004034	ClusterIII-blue	0.329136	0.590117	0.198302
ENSTGUG00000004038	ClusterIII-blue	0.185284	0.430769	-0.0695556
ENSTGUG00000004052	ClusterIII-blue	0.199362	0.539708	-0.0530763
ENSTGUG00000004082	ClusterIII-blue	0.224032	0.437659	-0.445301
ENSTGUG00000004140	ClusterIII-blue	0.49945	0.522466	-0.258556
ENSTGUG00000004175	ClusterIII-blue	0.514327	0.565789	-0.436374
ENSTGUG00000004195	ClusterIII-blue	0.318646	0.588498	-0.112351
ENSTGUG00000004239	ClusterIII-blue	0.816632	0.70868	0.198116
ENSTGUG00000004258	ClusterIII-blue	0.408604	0.460376	-0.140737
ENSTGUG00000004278	ClusterIII-blue	0.23311	0.536499	-0.243055
ENSTGUG00000004306	ClusterIII-blue	0.580347	0.72558	-0.0854044
ENSTGUG00000004316	ClusterIII-blue	0.609234	0.841063	0.296591
ENSTGUG00000004360	ClusterIII-blue	0.549353	0.34001	-0.407219
ENSTGUG00000004386	ClusterIII-blue	0.459551	0.321927	-0.0953132
ENSTGUG00000004408	ClusterIII-blue	0.424212	0.608713	0.346899
ENSTGUG00000004409	ClusterIII-blue	0.581912	0.463703	-0.167883
ENSTGUG00000004432	ClusterIII-blue	0.341862	0.355436	-0.298184
ENSTGUG00000004498	ClusterIII-blue	0.5391	0.526307	-0.12803
ENSTGUG00000004512	ClusterIII-blue	0.229039	0.406692	0.0404901
ENSTGUG00000004555	ClusterIII-blue	0.525056	0.549145	0.0183674
ENSTGUG00000004556	ClusterIII-blue	-0.0700762	0.471132	0.0319391
ENSTGUG00000004564	ClusterIII-blue	0.139355	0.617454	0.608603
ENSTGUG00000004620	ClusterIII-blue	0.750015	0.569198	-0.162793
ENSTGUG00000004725	ClusterIII-blue	-0.30572	-0.458567	-0.521216
ENSTGUG00000004752	ClusterIII-blue	0.512821	0.434614	0.164835
ENSTGUG00000004842	ClusterIII-blue	-0.0120175	0.550185	0.237273
ENSTGUG00000004848	ClusterIII-blue	0.585566	0.657985	0.0357734
ENSTGUG00000004918	ClusterIII-blue	0.505557	0.756389	0.221044
ENSTGUG00000005039	ClusterIII-blue	0.636581	0.744271	-0.109125
ENSTGUG00000005120	ClusterIII-blue	-0.51394	-0.19751	-0.156922
ENSTGUG00000005126	ClusterIII-blue	0.467772	0.419021	-0.0484521
ENSTGUG00000005207	ClusterIII-blue	0.652299	0.605427	-0.246559
ENSTGUG00000005222	ClusterIII-blue	0.764193	0.419851	0.0204398
ENSTGUG00000005229,ENSTGUG00000005322	ClusterIII-blue	0.799598	0.306083	0.0199154
ENSTGUG00000005249	ClusterIII-blue	0.731548	0.411255	-0.112926
ENSTGUG00000005263	ClusterIII-blue	0.248213	0.281202	0.104847
ENSTGUG00000005351	ClusterIII-blue	-0.0937699	0.532967	0.099085
ENSTGUG00000005387	ClusterIII-blue	0.301041	0.38417	-0.221795
ENSTGUG00000005422,NOL8	ClusterIII-blue	0.325145	0.462384	-0.489004
ENSTGUG00000005443	ClusterIII-blue	0.480431	0.132396	0.141068
ENSTGUG00000005468,ENSTGUG00000005473	ClusterIII-blue	0.408108	0.625297	0.0338041
ENSTGUG00000005477	ClusterIII-blue	0.304949	0.482387	-0.0584094
ENSTGUG00000005518	ClusterIII-blue	-0.0651105	0.0255534	-0.490663
ENSTGUG00000005529	ClusterIII-blue	0.478049	0.459617	-0.143738
ENSTGUG00000005541	ClusterIII-blue	0.62809	0.492969	-0.59349
ENSTGUG00000005547	ClusterIII-blue	0.437469	0.297869	0.0614375
ENSTGUG00000005567	ClusterIII-blue	-0.371729	-0.343688	-0.668062
ENSTGUG00000005612	ClusterIII-blue	0.765488	0.617456	0.299746
ENSTGUG00000005677	ClusterIII-blue	-0.177815	0.319533	-0.145911
ENSTGUG00000005714	ClusterIII-blue	0.601583	0.614531	-0.265549
ENSTGUG00000005748	ClusterIII-blue	0.283112	0.646638	0.0427072
ENSTGUG00000005769	ClusterIII-blue	-0.244245	0.260599	0.0906087
ENSTGUG00000005770	ClusterIII-blue	0.429566	0.619019	-0.084609
ENSTGUG00000005790	ClusterIII-blue	0.705122	0.305538	-0.275089
ENSTGUG00000005797	ClusterIII-blue	0.288853	0.155419	-0.46054
ENSTGUG00000005895	ClusterIII-blue	0.388256	0.398972	0.360099
ENSTGUG00000005897	ClusterIII-blue	0.648436	0.496956	-0.368679
ENSTGUG00000005914	ClusterIII-blue	0.374584	0.686931	-0.0834717
ENSTGUG00000005981	ClusterIII-blue	0.470107	0.313934	-0.618317
ENSTGUG00000006070	ClusterIII-blue	0.213844	0.41638	-0.0431421
ENSTGUG00000006187	ClusterIII-blue	0.656948	0.507643	-0.221234
ENSTGUG00000006196	ClusterIII-blue	0.661661	0.587522	-0.24999
ENSTGUG00000006213	ClusterIII-blue	0.229753	0.44023	-0.563753
ENSTGUG00000006225	ClusterIII-blue	0.324286	0.371151	-0.400348
ENSTGUG00000006245	ClusterIII-blue	0.396711	0.200337	-0.281832
ENSTGUG00000006273,ENSTGUG00000006295	ClusterIII-blue	0.0063651	0.433628	0.0210174
ENSTGUG00000006312	ClusterIII-blue	0.144292	0.528455	0.191864
ENSTGUG00000006400	ClusterIII-blue	0.587732	0.657453	-0.144581
ENSTGUG00000006472	ClusterIII-blue	0.555505	0.489109	-0.0721333
ENSTGUG00000006494	ClusterIII-blue	0.162954	0.342713	-0.368356
ENSTGUG00000006527	ClusterIII-blue	0.350932	0.710752	0.437499
ENSTGUG00000006576	ClusterIII-blue	0.445948	0.428049	0.218106
ENSTGUG00000006646	ClusterIII-blue	0.231573	0.681887	0.240117
ENSTGUG00000006748	ClusterIII-blue	0.701339	0.64418	-0.199954
ENSTGUG00000006767	ClusterIII-blue	0.645082	0.597954	-0.336175
ENSTGUG00000006770	ClusterIII-blue	0.367224	0.674754	0.113297
ENSTGUG00000006775	ClusterIII-blue	0.398385	0.764804	0.0544818
ENSTGUG00000006858	ClusterIII-blue	0.375472	0.427307	0.548673
ENSTGUG00000006958	ClusterIII-blue	0.398231	0.45215	-0.240369
ENSTGUG00000006965	ClusterIII-blue	0.246798	0.53952	-0.000988149
ENSTGUG00000007036	ClusterIII-blue	0.695545	0.531364	0.18877
ENSTGUG00000007056	ClusterIII-blue	0.607315	0.385398	-0.436786
ENSTGUG00000007128	ClusterIII-blue	0.172247	0.680828	-0.0355397
ENSTGUG00000007143	ClusterIII-blue	0.165154	0.645662	-0.0540011
ENSTGUG00000007165	ClusterIII-blue	0.636521	0.680095	-0.112724
ENSTGUG00000007204	ClusterIII-blue	0.391562	0.618875	0.040524
ENSTGUG00000007241	ClusterIII-blue	0.465363	0.534108	-0.382236
ENSTGUG00000007246	ClusterIII-blue	0.346776	0.641978	0.211743
ENSTGUG00000007258	ClusterIII-blue	0.574859	0.766766	-0.0082575
ENSTGUG00000007390	ClusterIII-blue	0.305253	0.18412	-0.410651
ENSTGUG00000007413	ClusterIII-blue	0.552574	0.0859807	-0.379312
ENSTGUG00000007432	ClusterIII-blue	0.551203	0.304982	-0.47143
ENSTGUG00000007466	ClusterIII-blue	-0.0413756	0.232317	-0.143151
ENSTGUG00000007468	ClusterIII-blue	-0.0589747	0.232608	-0.0989206
ENSTGUG00000007518	ClusterIII-blue	0.5318	0.584743	0.191575
ENSTGUG00000007537	ClusterIII-blue	-0.0545056	0.345932	-0.102586
ENSTGUG00000007541	ClusterIII-blue	-0.0386208	0.54222	0.21481
ENSTGUG00000007563	ClusterIII-blue	0.309384	0.490506	-0.106463
ENSTGUG00000007577	ClusterIII-blue	0.400801	0.787427	0.130571
ENSTGUG00000007678	ClusterIII-blue	0.328023	0.318779	-0.18284
ENSTGUG00000007738	ClusterIII-blue	0.541915	0.373409	-0.407481
ENSTGUG00000007810	ClusterIII-blue	0.433591	0.393163	-0.0744184
ENSTGUG00000007902	ClusterIII-blue	0.549796	0.4256	-0.541094
ENSTGUG00000008008	ClusterIII-blue	-0.209475	0.00282713	-0.108618
ENSTGUG00000008013,ENSTGUG00000008026	ClusterIII-blue	0.0619873	0.341214	-0.27927
ENSTGUG00000008261	ClusterIII-blue	0.617517	0.278635	-0.54278
ENSTGUG00000008305	ClusterIII-blue	0.387632	0.377402	-0.393672
ENSTGUG00000008313	ClusterIII-blue	0.45641	0.381666	0.529587
ENSTGUG00000008402	ClusterIII-blue	0.545861	0.62922	-0.111208
ENSTGUG00000008704	ClusterIII-blue	0.143815	-0.0597487	-0.859595
ENSTGUG00000008714	ClusterIII-blue	0.189015	0.549126	-0.294896
ENSTGUG00000008737	ClusterIII-blue	0.529728	0.497732	-0.418307
ENSTGUG00000008771	ClusterIII-blue	0.612517	0.533031	-0.448282
ENSTGUG00000008799	ClusterIII-blue	0.449272	0.46943	-0.433248
ENSTGUG00000008841	ClusterIII-blue	0.720125	0.490146	-0.216749
ENSTGUG00000008855	ClusterIII-blue	0.456119	0.649754	-0.060059
ENSTGUG00000008865	ClusterIII-blue	0.464476	0.731791	-0.0847138
ENSTGUG00000008926	ClusterIII-blue	0.672292	0.716433	0.226026
ENSTGUG00000009029	ClusterIII-blue	0.295553	0.150611	-0.563122
ENSTGUG00000009053	ClusterIII-blue	0.393995	0.436309	-0.218224
ENSTGUG00000009082	ClusterIII-blue	0.592517	0.275041	-0.00886618
ENSTGUG00000009162	ClusterIII-blue	0.666816	0.507481	-0.314157
ENSTGUG00000009179	ClusterIII-blue	0.391833	0.635862	-0.138239
ENSTGUG00000009180	ClusterIII-blue	0.446393	0.538178	0.382364
ENSTGUG00000009276,ENSTGUG00000009280	ClusterIII-blue	0.0236901	-0.261694	-0.098514
ENSTGUG00000009336	ClusterIII-blue	0.275807	0.563027	-0.390641
ENSTGUG00000009352	ClusterIII-blue	0.539665	0.00977024	0.0777923
ENSTGUG00000009375	ClusterIII-blue	0.468489	0.328623	0.0789557
ENSTGUG00000009497	ClusterIII-blue	0.254741	0.392438	-0.389355
[truncated: 1,216 more rows]

## Sheet: Fig 2D
		correlation
gene_short_name	Cluster-color	Singing experience	Age	Singing induction
ADAMTS1	ClusterI-red	-0.422856	0.184323	0.487375
ADAMTS15	ClusterI-red	-0.497045	-0.493556	0.321609
ANGPTL4	ClusterI-red	-0.606965	-0.0118188	0.44105
ANKRD34C	ClusterI-red	-0.27816	0.231691	0.665058
ANKRD9	ClusterI-red	-0.365585	0.0831535	0.721921
ARC	ClusterI-red	-0.579104	0.0426594	0.498359
ARHGAP6	ClusterI-red	-0.621064	-0.739729	0.0825426
ATF3	ClusterI-red	-0.52618	0.205608	0.537908
AUTS2	ClusterI-red	-0.621514	-0.536752	0.0738572
B3GALT2	ClusterI-red	-0.316794	-0.0321058	0.81425
B3GNT7	ClusterI-red	-0.251972	-0.133722	0.0971395
BAALC	ClusterI-red	-0.320912	-0.0564758	0.645459
BTG1	ClusterI-red	-0.480256	0.160595	0.621119
CA2	ClusterI-red	-0.524298	-0.0682714	0.667212
CCDC146	ClusterI-red	-0.393907	-0.224948	0.327078
CENPV	ClusterI-red	-0.0487071	0.215517	0.620775
CHIC2	ClusterI-red	-0.510989	-0.0271868	0.490463
CHORDC1	ClusterI-red	-0.680623	-0.595229	0.247357
COMTD1	ClusterI-red	-0.560551	-0.314025	0.297055
CPN1	ClusterI-red	-0.258383	-0.274181	0.300955
CREM	ClusterI-red	-0.53492	0.0343794	0.691469
CRHR1	ClusterI-red	-0.56659	-0.500925	0.278974
CROT	ClusterI-red	-0.0945865	-0.161572	0.636436
CXCR4	ClusterI-red	-0.711823	-0.147037	0.224521
CYR61	ClusterI-red	-0.388237	0.083382	0.427324
DNAJA4	ClusterI-red	-0.38335	0.0962031	0.775956
DNAJB5	ClusterI-red	-0.61478	0.0467124	0.380764
DUSP1	ClusterI-red	-0.418058	0.15694	0.449013
DUSP10	ClusterI-red	-0.316881	0.17395	0.704461
DUSP5	ClusterI-red	-0.408981	-0.12687	0.768082
DUSP6	ClusterI-red	-0.575289	-0.0513324	0.679655
ENSTGUG00000000363	ClusterI-red	-0.48517	-0.153917	0.307045
ENSTGUG00000000571	ClusterI-red	-0.0939061	0.527465	0.477608
ENSTGUG00000000598	ClusterI-red	-0.564425	-0.166675	0.541707
ENSTGUG00000001350	ClusterI-red	-0.8209	-0.43048	0.306961
ENSTGUG00000002135	ClusterI-red	-0.231492	-0.145704	0.771294
ENSTGUG00000002314	ClusterI-red	-0.296699	0.210559	0.760544
ENSTGUG00000002465	ClusterI-red	-0.608601	-0.237714	0.548464
ENSTGUG00000003292	ClusterI-red	-0.385923	-0.277294	0.641297
ENSTGUG00000003396,SLC25A25	ClusterI-red	-0.261702	0.0536571	0.839117
ENSTGUG00000003874	ClusterI-red	-0.694934	-0.175866	0.0979808
ENSTGUG00000004664	ClusterI-red	-0.457661	-0.0171797	0.507672
ENSTGUG00000005884	ClusterI-red	-0.469831	-0.161001	0.400428
ENSTGUG00000007481	ClusterI-red	-0.334752	0.130986	0.750407
ENSTGUG00000007905	ClusterI-red	-0.299557	0.15495	0.731446
ENSTGUG00000008407	ClusterI-red	-0.461871	-0.0528454	0.44853
ENSTGUG00000011181	ClusterI-red	-0.475515	-0.276333	0.377288
ENSTGUG00000011509	ClusterI-red	-0.287678	0.250479	0.615476
ENSTGUG00000012865	ClusterI-red	-0.210072	0.256322	0.621449
ENSTGUG00000013309	ClusterI-red	-0.0230839	0.42494	0.701393
ENSTGUG00000013855	ClusterI-red	-0.2363	0.0371348	0.439813
ENSTGUG00000014883	ClusterI-red	-0.48374	-0.0255891	0.580004
ENSTGUG00000015692	ClusterI-red	-0.248413	-0.227152	0.513813
ENSTGUG00000016253	ClusterI-red	-0.767375	-0.649357	0.016431
ENSTGUG00000017458	ClusterI-red	-0.476891	0.180225	0.55048
F2RL2	ClusterI-red	-0.505769	-0.056976	0.580372
FGL2	ClusterI-red	-0.394263	-0.377004	0.224267
FOS	ClusterI-red	-0.483588	0.10314	0.588807
FOSL2	ClusterI-red	-0.0799319	0.0903862	0.862315
FOXF1	ClusterI-red	-0.0571124	0.253433	0.702828
GPR3	ClusterI-red	-0.42417	0.190236	0.480158
H1F0	ClusterI-red	-0.217283	0.488666	0.39457
HBA2,HBAD	ClusterI-red	-0.113028	0.512088	0.479634
HERPUD1	ClusterI-red	-0.523273	-0.297716	0.304655
HIST2H2AC-5	ClusterI-red	-0.522765	-0.0914653	0.415175
HSPA8	ClusterI-red	-0.695972	-0.545944	0.291045
HSPH1	ClusterI-red	-0.576462	-0.362527	0.563997
ID3	ClusterI-red	-0.202154	0.233226	0.63099
IFRD1	ClusterI-red	-0.672804	-0.205957	0.276136
ING1	ClusterI-red	-0.373237	0.135028	0.641221
IRF8	ClusterI-red	-0.550461	-0.0136424	0.333578
JUN	ClusterI-red	-0.545665	0.140251	0.471071
KCNJ2	ClusterI-red	-0.0868231	0.286087	0.623229
KIF26B	ClusterI-red	-0.514196	-0.310057	0.32992
KLF2	ClusterI-red	0.0116812	0.569264	0.725258
LBH	ClusterI-red	-0.734078	-0.205004	0.428531
LRRC3C	ClusterI-red	-0.56703	-0.0284724	0.0707677
MFSD2A	ClusterI-red	-0.576717	-0.311107	0.207764
MKNK2	ClusterI-red	-0.252099	0.403887	0.620397
MRPL14	ClusterI-red	-0.0794829	0.234036	0.731058
MSANTD1	ClusterI-red	-0.553093	-0.270534	0.673141
NFIL3	ClusterI-red	-0.227518	0.116969	0.91202
NPM3	ClusterI-red	-0.0556189	0.320015	0.64335
NR4A1	ClusterI-red	-0.48671	0.119311	0.629731
NR4A3	ClusterI-red	-0.357741	0.0397214	0.809111
NT5DC2	ClusterI-red	-0.680025	-0.352561	0.454942
NTS	ClusterI-red	-0.605733	-0.270617	0.132308
ODC	ClusterI-red	-0.660545	-0.409584	0.466193
P4HA2	ClusterI-red	-0.329997	0.0201034	0.728036
PDGFB	ClusterI-red	-0.517753	0.041744	0.204452
PDIA6	ClusterI-red	-0.544887	-0.579117	0.28974
POPDC3	ClusterI-red	-0.13337	0.0653412	0.270282
PPDPF	ClusterI-red	-0.514709	-0.355253	0.200904
PPFIA2	ClusterI-red	-0.48948	-0.390624	-0.0124293
PROK2	ClusterI-red	-0.443213	-0.101198	0.287707
PTGS2	ClusterI-red	-0.445722	-0.0944498	0.406762
RASD1	ClusterI-red	-0.208004	0.395274	0.560133
RASD2	ClusterI-red	-0.108107	0.139517	0.692751
RASL11A	ClusterI-red	-0.358965	0.258175	0.620083
REEP1	ClusterI-red	-0.351938	-0.154595	-0.1303
RGS8	ClusterI-red	-0.597116	-0.46663	0.234962
SDF2L1	ClusterI-red	-0.400612	-0.260588	0.494524
SGK1	ClusterI-red	-0.47931	-0.0135898	0.54755
SOX18	ClusterI-red	-0.211353	-0.158765	0.709829
STIM2	ClusterI-red	-0.312231	-0.00759365	0.532793
STK16	ClusterI-red	-0.256057	0.0878932	0.74152
STMN4	ClusterI-red	-0.507749	-0.0170323	0.20935
SYT4	ClusterI-red	-0.13266	0.199573	0.796499
tgu-mir-221	ClusterI-red	-0.279753	0.336568	0.632264
tgu-mir-30d	ClusterI-red	-0.00497448	0.217343	0.767164
THBS2	ClusterI-red	-0.550092	-0.440251	0.176032
TRIB1	ClusterI-red	-0.48609	0.00715011	0.587557
UBE2D2	ClusterI-red	-0.651328	-0.508329	0.405129
UBXN2A	ClusterI-red	-0.27849	-0.0376299	0.585511
VASH2	ClusterI-red	-0.567217	-0.283667	0.359245
VCL	ClusterI-red	-0.14186	-0.347113	0.382105
ZBTB38	ClusterI-red	0.104909	0.0427409	0.75739
ZENK	ClusterI-red	-0.519345	-0.0298622	0.693835
ZFP36L1	ClusterI-red	-0.170038	0.393506	0.672326
ABCC3	ClusterII-orange	-0.420762	-0.60492	-0.22426
ABHD17C	ClusterII-orange	-0.639184	-0.856622	-0.12192
ABLIM3	ClusterII-orange	-0.590453	-0.609093	-0.0466084
ACLY	ClusterII-orange	-0.255043	-0.646875	0.210016
ACO1	ClusterII-orange	-0.543825	-0.719161	-0.215352
ACTN1	ClusterII-orange	-0.491791	-0.836658	-0.1392
ACTR2	ClusterII-orange	-0.525302	-0.89159	-0.240066
ADAM10	ClusterII-orange	-0.330076	-0.738988	-0.220108
ADAM19	ClusterII-orange	-0.711477	-0.483314	0.166265
ADAM8	ClusterII-orange	-0.54278	-0.436505	-0.0968096
ADAMTS20	ClusterII-orange	-0.321643	-0.550836	-0.0915664
ADAMTS7	ClusterII-orange	-0.595432	-0.794987	-0.0808124
ADAMTS9	ClusterII-orange	-0.698971	-0.867081	-0.104526
ADARB2	ClusterII-orange	-0.287659	-0.50203	-0.283658
ADCYAP1	ClusterII-orange	-0.498702	-0.524715	0.287305
ADD2	ClusterII-orange	-0.164291	-0.275608	-0.742398
ADD3	ClusterII-orange	-0.649657	-0.617832	-0.294221
ADPRHL2	ClusterII-orange	-0.64614	-0.737198	-0.170644
ADRA2A	ClusterII-orange	-0.512664	-0.569744	-0.264869
ADSS	ClusterII-orange	-0.345602	-0.693626	-0.451281
AKAP7	ClusterII-orange	-0.420474	-0.720734	-0.211316
AKAP9	ClusterII-orange	-0.267031	-0.673585	0.0789508
AKIRIN2	ClusterII-orange	-0.483577	-0.629737	0.0592432
AKR1D1	ClusterII-orange	-0.572649	-0.743693	0.100563
ALDH18A1	ClusterII-orange	-0.295079	-0.335508	-0.584198
ALDH1A2	ClusterII-orange	-0.463229	-0.57703	0.0942628
ALG11	ClusterII-orange	-0.491979	-0.547587	-0.194966
AMMECR1L	ClusterII-orange	-0.553755	-0.588373	0.0553977
ANGPT2	ClusterII-orange	-0.616409	-0.718356	-0.0539318
ANGPTL2	ClusterII-orange	-0.342613	-0.717027	-0.0823137
ANKRD50	ClusterII-orange	-0.367364	-0.653573	-0.342614
AP2B1	ClusterII-orange	-0.344355	-0.765607	-0.388136
AP3M1	ClusterII-orange	-0.442746	-0.687818	-0.161788
APC	ClusterII-orange	-0.366546	-0.794337	-0.322315
ARFGAP3	ClusterII-orange	-0.597058	-0.484909	0.0990612
ARFIP1	ClusterII-orange	-0.352168	-0.417001	-0.280332
ARID5B	ClusterII-orange	-0.74836	-0.657022	0.082848
ARPC5	ClusterII-orange	-0.681343	-0.765375	0.0403867
ARPP21	ClusterII-orange	-0.492264	-0.731044	-0.29065
ASTN1	ClusterII-orange	-0.239217	-0.730624	-0.230842
ATAD5	ClusterII-orange	-0.467879	-0.363525	0.405196
ATP2B1	ClusterII-orange	-0.609724	-0.784327	-0.134341
ATP6V0A2	ClusterII-orange	-0.651393	-0.638978	-0.094699
ATP8A2	ClusterII-orange	-0.479392	-0.690952	-0.396269
B3GALNT2	ClusterII-orange	-0.0791771	-0.0714074	0.308917
B3GALT1	ClusterII-orange	-0.421724	-0.789418	-0.433
B4GALT5	ClusterII-orange	-0.321225	-0.687941	-0.17738
B5G0N1_TAEGU,ENSTGUG00000018449	ClusterII-orange	-0.471062	-0.277478	0.29495
BBS2	ClusterII-orange	-0.54476	-0.581503	-0.089033
BCL7A	ClusterII-orange	-0.51694	-0.551649	-0.164266
BLMH	ClusterII-orange	-0.636415	-0.869631	-0.100883
BPHL	ClusterII-orange	-0.640537	-0.438526	0.263202
BRINP1	ClusterII-orange	-0.443082	-0.786963	-0.0765484
BRINP2	ClusterII-orange	-0.56054	-0.723993	-0.0877001
C10orf54	ClusterII-orange	-0.617902	-0.646222	-0.221886
C11orf54	ClusterII-orange	-0.421991	-0.380858	-0.0976198
C11orf87	ClusterII-orange	-0.246938	-0.701031	-0.218697
C15orf41	ClusterII-orange	-0.417204	-0.75218	-0.0785588
C16orf72	ClusterII-orange	-0.700607	-0.628984	0.115881
C1orf95	ClusterII-orange	-0.6074	-0.862382	-0.546899
C1QL2	ClusterII-orange	-0.509012	-0.601822	0.118631
C1QL3	ClusterII-orange	-0.574471	-0.757186	-0.344029
C1QTNF4	ClusterII-orange	-0.295602	-0.237712	-0.122883
C1S	ClusterII-orange	-0.235619	-0.0689868	-0.268764
C2orf43	ClusterII-orange	-0.467435	-0.791768	-0.152975
C2orf44	ClusterII-orange	0.113831	-0.297152	-0.714005
C4orf32	ClusterII-orange	-0.558176	-0.513895	0.203247
C6orf89	ClusterII-orange	-0.517062	-0.325456	-0.463287
CABLES1	ClusterII-orange	-0.600589	-0.483509	-0.155854
CACNA1D	ClusterII-orange	-0.378832	-0.730548	-0.167176
CADPS2	ClusterII-orange	-0.654848	-0.600767	-0.00110633
CALB1	ClusterII-orange	-0.500153	-0.707492	-0.305547
CAMKV	ClusterII-orange	-0.480891	0.00526412	-0.218108
CAMSAP1	ClusterII-orange	-0.292195	-0.694002	-0.166684
CAPRIN2	ClusterII-orange	-0.415931	-0.658545	0.012203
CASP3	ClusterII-orange	-0.530562	-0.454639	0.344169
CBLB	ClusterII-orange	-0.49742	-0.794935	-0.328626
CCDC109B	ClusterII-orange	-0.667601	-0.758415	-0.0868299
CCDC28B	ClusterII-orange	-0.575258	-0.694341	-0.158699
CCDC80	ClusterII-orange	-0.587024	-0.840876	-0.021333
CCDC88A	ClusterII-orange	-0.510693	-0.767463	-0.0278655
CCDC93	ClusterII-orange	-0.0491742	-0.185676	-0.699146
CCNK	ClusterII-orange	-0.373888	-0.281553	0.504466
CCT2	ClusterII-orange	-0.547942	-0.600916	0.231211
CCT4	ClusterII-orange	-0.484187	-0.675062	0.109221
CCT5	ClusterII-orange	-0.642046	-0.678332	0.101589
CD44	ClusterII-orange	-0.629373	-0.704135	0.0620438
CD80	ClusterII-orange	-0.456632	-0.595482	0.344075
CD81	ClusterII-orange	-0.658372	-0.550638	0.0411995
CD9	ClusterII-orange	-0.384222	-0.0895847	-0.26738
CDC16	ClusterII-orange	-0.524775	-0.462339	0.248441
CDC42	ClusterII-orange	-0.379083	-0.646539	-0.0436715
CDC42SE2	ClusterII-orange	-0.449566	-0.856071	-0.275994
CDH10	ClusterII-orange	-0.435715	-0.715882	0.159859
CDH7	ClusterII-orange	-0.498516	-0.667265	-0.37272
CDH8	ClusterII-orange	-0.461225	-0.640942	-0.317214
CDK14	ClusterII-orange	-0.417633	-0.609892	-0.298131
CELF5	ClusterII-orange	-0.417804	-0.742394	-0.427131
CEP170B	ClusterII-orange	-0.396657	-0.696936	-0.420769
CEP63	ClusterII-orange	-0.0984264	-0.0337673	0.48042
CHEK1	ClusterII-orange	-0.542973	-0.62292	-0.0474171
CHPT1	ClusterII-orange	-0.236851	-0.462814	-0.0516943
CHRDL2	ClusterII-orange	-0.741636	-0.518439	0.145727
CHST15	ClusterII-orange	-0.516305	-0.815293	-0.378487
CHST8	ClusterII-orange	-0.762158	-0.795909	-0.178016
CHSY3	ClusterII-orange	-0.609457	-0.563689	-0.21177
CIT	ClusterII-orange	-0.290203	-0.775074	-0.122206
CLCN5	ClusterII-orange	-0.557804	-0.711487	-0.268098
CLDND1	ClusterII-orange	-0.584629	-0.728546	-0.138654
CLN6	ClusterII-orange	-0.715494	-0.375364	0.170309
CNGA2	ClusterII-orange	-0.439632	-0.548253	-0.321011
CNN3	ClusterII-orange	-0.549494	-0.497076	0.360493
CNRIP1	ClusterII-orange	-0.374263	-0.724746	-0.0378674
COL1A2	ClusterII-orange	-0.534041	-0.55497	0.00616618
COL24A1	ClusterII-orange	-0.56005	-0.331928	0.190972
COL3A1	ClusterII-orange	-0.489194	-0.519585	0.145481
COL4A1	ClusterII-orange	-0.600021	-0.881818	-0.083274
COL4A2,ENSTGUG00000008766	ClusterII-orange	-0.522505	-0.701571	0.0122274
COL5A1	ClusterII-orange	-0.3949	-0.583758	-0.00832693
COL6A3	ClusterII-orange	-0.701631	-0.790839	0.068037
CORO2A	ClusterII-orange	-0.656222	-0.756431	0.135983
CPNE2	ClusterII-orange	-0.622895	-0.625872	0.0755802
CPT1A	ClusterII-orange	0.0353506	-0.40891	-0.755402
CREBBP	ClusterII-orange	0.0309581	-0.071738	0.529738
CRHR2	ClusterII-orange	-0.41635	-0.678703	-0.728369
CRIM1	ClusterII-orange	-0.173432	-0.131506	-0.591194
CRIP2	ClusterII-orange	-0.412559	-0.191278	-0.344433
CRTAP	ClusterII-orange	-0.317857	-0.485084	0.320947
CRYM	ClusterII-orange	-0.572109	-0.78478	-0.0884533
CTH	ClusterII-orange	-0.570117	-0.366975	0.185243
CTTNBP2	ClusterII-orange	-0.411884	-0.798393	-0.343385
CTXN1	ClusterII-orange	-0.580734	-0.600252	-0.432771
CYFIP2	ClusterII-orange	-0.449168	-0.485958	-0.2621
CYP51A1	ClusterII-orange	-0.455061	-0.741024	-0.197562
CYP7B1	ClusterII-orange	-0.644646	-0.628781	-0.0156281
CYTH3	ClusterII-orange	0.0225152	-0.0378092	-0.495407
D1AR	ClusterII-orange	-0.762746	-0.890735	-0.244391
DACT2	ClusterII-orange	-0.652175	-0.776463	-0.14166
DAPK2	ClusterII-orange	-0.285852	-0.607315	-0.662925
DARS	ClusterII-orange	-0.544031	-0.533464	-0.130818
DCAF7	ClusterII-orange	-0.23371	-0.645865	-0.0752856
DCHS2	ClusterII-orange	-0.530062	-0.717744	-0.129845
DCLK3	ClusterII-orange	-0.320646	-0.57212	-0.58048
DCLRE1A	ClusterII-orange	-0.0351742	-0.39119	-0.708518
DCP2	ClusterII-orange	-0.528665	-0.761484	-0.180606
DCTD	ClusterII-orange	-0.611326	-0.695654	-0.0586994
DCX	ClusterII-orange	-0.35803	-0.0456036	-0.145643
DDHD1	ClusterII-orange	-0.431743	-0.760975	-0.0232933
DDIT4	ClusterII-orange	-0.244149	-0.181645	-0.510193
DDX58	ClusterII-orange	-0.551022	-0.803349	-0.44093
DFNA5	ClusterII-orange	-0.452387	-0.838182	-0.265432
DICER1	ClusterII-orange	-0.173828	-0.790018	-0.382526
DIRAS2	ClusterII-orange	-0.532026	-0.743088	-0.244603
DISP2	ClusterII-orange	-0.36839	-0.552174	0.299883
DLG2	ClusterII-orange	-0.650316	-0.890537	-0.330429
DLG3	ClusterII-orange	-0.54983	-0.560551	-0.173318
DLGAP2	ClusterII-orange	-0.579078	-0.842298	-0.0767935
DLK1	ClusterII-orange	-0.50035	-0.599146	0.211791
DOCK9	ClusterII-orange	-0.263811	-0.631479	-0.211629
DOK4	ClusterII-orange	-0.64332	-0.790128	-0.387817
DPYSL3	ClusterII-orange	-0.704162	-0.821643	-0.379141
DR1	ClusterII-orange	-0.353585	-0.673693	-0.183424
DRD3	ClusterII-orange	-0.519713	-0.634373	0.00223494
DRD5	ClusterII-orange	-0.594286	-0.779125	-0.401774
DSCR3	ClusterII-orange	-0.546072	-0.739832	-0.154653
DTD1	ClusterII-orange	-0.546098	-0.747356	-0.225529
DUSP26	ClusterII-orange	-0.571591	-0.53978	-0.204168
DUSP7	ClusterII-orange	-0.092301	-0.337811	-0.767114
DYNC1LI1	ClusterII-orange	-0.600227	-0.653875	-0.0755762
EDNRA	ClusterII-orange	-0.441359	-0.567087	0.18785
EIF2D	ClusterII-orange	-0.664489	-0.670465	0.113084
EIF3M	ClusterII-orange	-0.709679	-0.408397	0.0837207
EIF4E	ClusterII-orange	-0.634433	-0.601172	0.152288
EIF4G2	ClusterII-orange	-0.458832	-0.680429	0.0192318
ELF1	ClusterII-orange	-0.267374	-0.558546	-0.148838
ENOX1	ClusterII-orange	-0.406775	-0.735137	-0.153653
ENSTGUG00000000128	ClusterII-orange	-0.516881	-0.429322	-0.0783232
ENSTGUG00000000219	ClusterII-orange	-0.550479	-0.74987	-0.174853
ENSTGUG00000000335	ClusterII-orange	-0.52599	-0.570934	0.253201
ENSTGUG00000000419	ClusterII-orange	-0.562353	-0.85358	-0.282118
ENSTGUG00000000475,ENSTGUG00000000478	ClusterII-orange	-0.373512	-0.646449	0.0251095
ENSTGUG00000000533	ClusterII-orange	-0.596421	-0.624905	-0.114698
ENSTGUG00000000546	ClusterII-orange	-0.0653505	-0.26544	-0.494258
ENSTGUG00000000746	ClusterII-orange	-0.214042	-0.576159	-0.428884
ENSTGUG00000000754	ClusterII-orange	-0.380625	-0.615106	-0.00247151
ENSTGUG00000000784	ClusterII-orange	-0.510148	-0.69272	0.126198
ENSTGUG00000001006	ClusterII-orange	-0.930176	-0.770435	0.0509272
ENSTGUG00000001074	ClusterII-orange	-0.487643	-0.246396	-0.514647
ENSTGUG00000001252	ClusterII-orange	-0.620524	-0.495783	-0.522552
ENSTGUG00000001385	ClusterII-orange	-0.335949	-0.71796	-0.0135186
ENSTGUG00000001577	ClusterII-orange	-0.59012	-0.681396	-0.164289
ENSTGUG00000001593	ClusterII-orange	-0.551779	-0.753404	-0.00219984
ENSTGUG00000001640	ClusterII-orange	-0.547687	-0.581547	0.235257
ENSTGUG00000001656	ClusterII-orange	0.362947	-0.176036	0.305076
ENSTGUG00000001767	ClusterII-orange	-0.540737	-0.462428	0.184245
ENSTGUG00000001814	ClusterII-orange	-0.5167	-0.560097	0.426172
ENSTGUG00000001967	ClusterII-orange	-0.510921	-0.669194	-0.062176
ENSTGUG00000002082,ENSTGUG00000018534	ClusterII-orange	-0.00188961	-0.0933372	-0.584166
ENSTGUG00000002315	ClusterII-orange	-0.318657	-0.792783	-0.271344
ENSTGUG00000002325	ClusterII-orange	-0.271813	-0.438594	0.202942
ENSTGUG00000002393	ClusterII-orange	-0.480917	-0.316245	0.26441
ENSTGUG00000002567	ClusterII-orange	-0.561142	-0.633914	0.201615
ENSTGUG00000002692	ClusterII-orange	-0.494869	-0.578881	-0.393598
ENSTGUG00000002773	ClusterII-orange	-0.588233	-0.774128	-0.118079
ENSTGUG00000002875	ClusterII-orange	-0.383243	-0.53003	0.299532
ENSTGUG00000002964	ClusterII-orange	-0.213951	-0.316518	-0.172175
ENSTGUG00000002975	ClusterII-orange	-0.40541	-0.701751	0.066811
ENSTGUG00000003076,ENSTGUG00000003080	ClusterII-orange	-0.435445	-0.680996	-0.0751545
ENSTGUG00000003112	ClusterII-orange	-0.543496	-0.556069	-0.237842
ENSTGUG00000003139	ClusterII-orange	-0.497926	-0.339153	-0.267399
ENSTGUG00000003217	ClusterII-orange	-0.572726	-0.629251	-0.405605
ENSTGUG00000003291	ClusterII-orange	-0.559809	-0.376253	-0.0957214
ENSTGUG00000003347	ClusterII-orange	-0.517444	-0.758946	-0.117438
ENSTGUG00000003365	ClusterII-orange	-0.633798	-0.455288	0.0251912
ENSTGUG00000003394	ClusterII-orange	-0.578128	-0.677733	0.142608
ENSTGUG00000003416	ClusterII-orange	-0.360644	-0.672288	0.0832425
ENSTGUG00000003519	ClusterII-orange	-0.538554	-0.888345	-0.349336
ENSTGUG00000003523	ClusterII-orange	-0.41179	-0.672068	-0.314978
ENSTGUG00000003663	ClusterII-orange	-0.562308	-0.464436	-0.0473623
ENSTGUG00000003756	ClusterII-orange	0.0392362	-0.173005	0.377929
ENSTGUG00000003826	ClusterII-orange	-0.496282	-0.684695	-0.157423
ENSTGUG00000003839	ClusterII-orange	-0.674101	-0.645894	-0.0750837
ENSTGUG00000003842	ClusterII-orange	-0.743952	-0.53777	-0.132195
ENSTGUG00000003975	ClusterII-orange	-0.533822	-0.584126	-0.133561
ENSTGUG00000003982	ClusterII-orange	-0.64175	-0.691352	-0.330917
ENSTGUG00000004082	ClusterII-orange	0.0400868	-0.0354862	-0.709209
ENSTGUG00000004192	ClusterII-orange	-0.348635	-0.652873	-0.145551
ENSTGUG00000004421	ClusterII-orange	-0.577835	-0.648275	-0.00373289
ENSTGUG00000004435	ClusterII-orange	-0.486405	-0.46225	0.147144
ENSTGUG00000004638	ClusterII-orange	-0.516405	-0.280735	-0.173113
ENSTGUG00000004648	ClusterII-orange	-0.55085	-0.107208	0.0523041
ENSTGUG00000004725	ClusterII-orange	-0.167601	-0.422307	-0.63902
ENSTGUG00000004868	ClusterII-orange	-0.597734	-0.534624	-0.134766
ENSTGUG00000004914	ClusterII-orange	-0.609539	-0.845069	-0.211691
ENSTGUG00000004952	ClusterII-orange	-0.252825	-0.259007	-0.409022
ENSTGUG00000005000	ClusterII-orange	-0.345152	-0.646178	0.192278
ENSTGUG00000005068	ClusterII-orange	-0.544279	-0.732627	-0.16326
ENSTGUG00000005111	ClusterII-orange	-0.414871	-0.573943	-0.157023
ENSTGUG00000005120	ClusterII-orange	-0.59338	-0.29682	-0.0183146
ENSTGUG00000005249	ClusterII-orange	-0.568808	-0.324703	-0.220642
ENSTGUG00000005346	ClusterII-orange	-0.538066	-0.75615	-0.205286
ENSTGUG00000005432	ClusterII-orange	-0.387606	-0.714543	0.0732097
ENSTGUG00000005441	ClusterII-orange	-0.554144	-0.776315	-0.0930297
ENSTGUG00000005466	ClusterII-orange	-0.598357	-0.843073	0.0424264
ENSTGUG00000005499	ClusterII-orange	-0.368774	-0.672426	-0.318027
ENSTGUG00000005567	ClusterII-orange	-0.67447	-0.714249	-0.157626
ENSTGUG00000005781	ClusterII-orange	-0.798838	-0.492555	0.122294
ENSTGUG00000005863	ClusterII-orange	-0.629494	-0.603601	-0.127615
ENSTGUG00000005965	ClusterII-orange	-0.356791	-0.800514	-0.164981
ENSTGUG00000006250	ClusterII-orange	-0.476016	-0.630693	-0.203629
ENSTGUG00000006316	ClusterII-orange	-0.56164	-0.687772	-0.122536
ENSTGUG00000006699	ClusterII-orange	-0.343795	-0.692228	-0.284567
ENSTGUG00000006784	ClusterII-orange	-0.292438	-0.591921	-0.0941349
ENSTGUG00000006871,LRP2BP	ClusterII-orange	-0.439146	-0.6923	-0.142359
ENSTGUG00000006982	ClusterII-orange	-0.394733	-0.551938	0.168697
ENSTGUG00000007017	ClusterII-orange	-0.493936	-0.618333	0.039731
ENSTGUG00000007035	ClusterII-orange	0.0874894	0.0160952	-0.529259
ENSTGUG00000007103	ClusterII-orange	-0.682166	-0.694679	-0.0182341
ENSTGUG00000007152	ClusterII-orange	-0.491256	-0.747193	-0.024045
ENSTGUG00000007233	ClusterII-orange	-0.68596	-0.802726	-0.115263
ENSTGUG00000007390	ClusterII-orange	-0.629	-0.345703	-0.143313
ENSTGUG00000007460	ClusterII-orange	-0.350094	-0.77501	-0.307013
ENSTGUG00000007597	ClusterII-orange	-0.358076	-0.605216	-0.143152
ENSTGUG00000007622	ClusterII-orange	-0.336149	-0.315994	0.511226
ENSTGUG00000007671	ClusterII-orange	-0.560647	-0.50315	0.0894824
ENSTGUG00000007876	ClusterII-orange	-0.358689	-0.648256	-0.460998
ENSTGUG00000008008	ClusterII-orange	-0.35541	-0.565646	-0.380683
ENSTGUG00000008013,ENSTGUG00000008026	ClusterII-orange	-0.168442	-0.262526	-0.404896
ENSTGUG00000008122	ClusterII-orange	-0.301138	-0.510475	0.148269
ENSTGUG00000008322	ClusterII-orange	-0.476182	-0.627512	0.0336
ENSTGUG00000008405	ClusterII-orange	-0.391617	-0.199492	-0.458877
ENSTGUG00000008445	ClusterII-orange	-0.512497	-0.88396	-0.463725
ENSTGUG00000008631	ClusterII-orange	-0.723154	-0.880636	-0.202393
ENSTGUG00000008685	ClusterII-orange	-0.588238	-0.637502	0.0606598
ENSTGUG00000008737	ClusterII-orange	-0.486341	-0.606641	-0.331126
ENSTGUG00000008985	ClusterII-orange	-0.452929	-0.462311	-0.286235
ENSTGUG00000009099	ClusterII-orange	-0.483667	-0.661957	-0.269396
ENSTGUG00000009118	ClusterII-orange	-0.276736	-0.678684	-0.0620436
ENSTGUG00000009123	ClusterII-orange	-0.677292	-0.543237	0.276547
ENSTGUG00000009131	ClusterII-orange	-0.398208	-0.551216	0.146773
ENSTGUG00000009224	ClusterII-orange	-0.652034	-0.492276	0.143259
ENSTGUG00000009276,ENSTGUG00000009280	ClusterII-orange	-0.0699208	-0.483378	-0.311868
ENSTGUG00000009402	ClusterII-orange	-0.766102	-0.555183	0.209026
ENSTGUG00000009419	ClusterII-orange	-0.546927	-0.394384	-0.326248
ENSTGUG00000009538	ClusterII-orange	-0.643423	-0.887234	-0.317635
ENSTGUG00000009596	ClusterII-orange	-0.437644	-0.580972	-0.0290996
ENSTGUG00000009619	ClusterII-orange	-0.54788	-0.392905	0.105938
ENSTGUG00000009678	ClusterII-orange	-0.400742	-0.576913	0.142493
ENSTGUG00000009724	ClusterII-orange	-0.343947	-0.489608	0.268699
ENSTGUG00000009733	ClusterII-orange	-0.916136	-0.637398	-0.211304
ENSTGUG00000009787	ClusterII-orange	-0.634183	-0.521234	-0.059024
ENSTGUG00000009868	ClusterII-orange	-0.537158	-0.418025	0.0193006
ENSTGUG00000010075	ClusterII-orange	-0.273146	-0.52412	0.326844
ENSTGUG00000010262	ClusterII-orange	-0.166208	-0.214098	-0.0619446
ENSTGUG00000010602	ClusterII-orange	0.238905	-0.0417168	0.0303283
ENSTGUG00000010696	ClusterII-orange	-0.514717	-0.668237	-0.0645337
ENSTGUG00000010918	ClusterII-orange	-0.294485	-0.537238	0.213976
ENSTGUG00000011001	ClusterII-orange	-0.259227	-0.798235	-0.27111
ENSTGUG00000011102	ClusterII-orange	-0.49625	-0.823631	-0.0729859
ENSTGUG00000011192	ClusterII-orange	-0.514677	-0.878476	-0.227414
ENSTGUG00000011330	ClusterII-orange	-0.611921	-0.502866	-0.188154
ENSTGUG00000011387	ClusterII-orange	-0.342756	-0.446935	0.251611
ENSTGUG00000011393	ClusterII-orange	0.121736	-0.187613	-0.774388
ENSTGUG00000011409,ENSTGUG00000011413	ClusterII-orange	-0.505388	-0.666868	0.203265
ENSTGUG00000011421	ClusterII-orange	-0.454085	-0.670286	-0.114012
ENSTGUG00000011560	ClusterII-orange	-0.439568	-0.577491	-0.142093
ENSTGUG00000011669	ClusterII-orange	-0.665606	-0.649314	-0.200541
ENSTGUG00000011759	ClusterII-orange	-0.234864	-0.739723	-0.221807
ENSTGUG00000011866,MAN1A1	ClusterII-orange	-0.580841	-0.586624	-0.226508
ENSTGUG00000012021	ClusterII-orange	-0.691255	-0.933681	-0.328441
ENSTGUG00000012056	ClusterII-orange	-0.633359	-0.734373	-0.261052
ENSTGUG00000012078	ClusterII-orange	-0.437347	-0.607655	0.132752
ENSTGUG00000012114	ClusterII-orange	-0.289303	-0.751095	-0.0385002
ENSTGUG00000012173	ClusterII-orange	-0.773315	-0.712832	0.0388149
ENSTGUG00000012398	ClusterII-orange	-0.550091	-0.486169	-0.173264
ENSTGUG00000012753	ClusterII-orange	-0.668118	-0.571433	0.0113846
ENSTGUG00000012759	ClusterII-orange	-0.760372	-0.71344	-0.0602094
ENSTGUG00000012826	ClusterII-orange	-0.149015	-0.669897	0.013858
ENSTGUG00000012972	ClusterII-orange	-0.0616316	-0.425294	-0.634062
ENSTGUG00000013005	ClusterII-orange	-0.584609	-0.890056	-0.268778
ENSTGUG00000013386	ClusterII-orange	-0.671172	-0.666912	-0.326014
ENSTGUG00000013538	ClusterII-orange	-0.190871	-0.469102	-0.111931
ENSTGUG00000013547	ClusterII-orange	-0.692737	-0.739809	-0.300857
ENSTGUG00000013553	ClusterII-orange	-0.705886	-0.739598	-0.0786926
ENSTGUG00000013640	ClusterII-orange	-0.352498	-0.448435	0.0359601
ENSTGUG00000013803	ClusterII-orange	-0.384743	-0.483939	-0.618103
ENSTGUG00000014074	ClusterII-orange	-0.358842	-0.00357549	0.338904
ENSTGUG00000014226	ClusterII-orange	-0.31154	-0.763785	-0.389336
ENSTGUG00000014399	ClusterII-orange	-0.211043	-0.213988	-0.0674864
ENSTGUG00000014515	ClusterII-orange	-0.500879	-0.624791	0.0997262
ENSTGUG00000014543	ClusterII-orange	-0.62182	-0.495204	-0.271686
ENSTGUG00000014829	ClusterII-orange	-0.341366	-0.310018	-0.513525
ENSTGUG00000014889	ClusterII-orange	-0.313112	-0.860009	-0.263517
ENSTGUG00000014896	ClusterII-orange	-0.277141	-0.50451	-0.196918
ENSTGUG00000015148	ClusterII-orange	-0.646058	-0.529835	0.0564172
ENSTGUG00000015433	ClusterII-orange	-0.678049	-0.81768	-0.438405
ENSTGUG00000015455	ClusterII-orange	-0.223943	-0.198974	-0.620766
ENSTGUG00000016269	ClusterII-orange	-0.520562	-0.527462	-0.346409
ENSTGUG00000016346	ClusterII-orange	-0.510003	-0.468043	-0.458866
ENSTGUG00000016366	ClusterII-orange	-0.447796	-0.644109	-0.25992
ENSTGUG00000016406	ClusterII-orange	-0.584951	-0.687735	-0.563052
ENSTGUG00000016437	ClusterII-orange	-0.40555	-0.813341	-0.243617
ENSTGUG00000016538	ClusterII-orange	-0.532267	-0.720745	-0.189337
ENSTGUG00000017158	ClusterII-orange	-0.553692	-0.383592	0.00465898
ENSTGUG00000017233	ClusterII-orange	-0.352064	-0.613793	-0.221724
ENSTGUG00000017338	ClusterII-orange	-0.652194	-0.540966	0.102921
ENSTGUG00000017385	ClusterII-orange	-0.611605	-0.728559	-0.226373
ENSTGUG00000017389	ClusterII-orange	0.0123146	-0.25966	0.0298569
ENSTGUG00000018026	ClusterII-orange	-0.460038	-0.809646	-0.187308
ENSTGUG00000018535	ClusterII-orange	-0.602718	-0.789811	-0.0144472
ENSTGUG00000018567	ClusterII-orange	-0.771662	-0.508805	-0.196146
EPHA5	ClusterII-orange	-0.375708	-0.692749	-0.538238
EPHA7	ClusterII-orange	-0.380615	-0.378531	0.386397
EPHA8	ClusterII-orange	-0.413103	-0.709423	-0.347999
EPHB1	ClusterII-orange	-0.560399	-0.439392	-0.216233
EPHB3	ClusterII-orange	-0.778276	-0.793135	-0.323857
EPSTI1	ClusterII-orange	-0.634099	-0.620151	-0.419369
ERC1	ClusterII-orange	-0.417044	-0.697632	-0.251523
ERICH1	ClusterII-orange	-0.638559	-0.330668	0.312659
EVL	ClusterII-orange	-0.469952	-0.856126	-0.299071
EXOC3	ClusterII-orange	-0.443311	-0.744318	-0.268523
EXT1	ClusterII-orange	-0.603234	-0.60533	-0.102068
FABP5	ClusterII-orange	-0.667643	-0.525654	0.0841428
FAM105A	ClusterII-orange	-0.397084	-0.777807	-0.0693843
FAM117B	ClusterII-orange	-0.517167	-0.603562	0.299567
FAM151B	ClusterII-orange	-0.473148	-0.696136	-0.232843
FAM19A1	ClusterII-orange	-0.54092	-0.533554	-0.195155
FAM19A5	ClusterII-orange	-0.497175	-0.647164	-0.129569
FAM26E	ClusterII-orange	-0.618134	-0.441396	0.0572849
FAM49A	ClusterII-orange	-0.724514	-0.938741	-0.317717
FAM73B	ClusterII-orange	-0.228394	-0.347301	0.178256
FAM84A	ClusterII-orange	-0.454604	-0.704181	-0.253453
FAM96B	ClusterII-orange	-0.542877	-0.572812	-0.00365223
FBN2	ClusterII-orange	-0.380554	-0.430029	-0.28697
FBXO15	ClusterII-orange	-0.576154	-0.674302	-0.138673
FGFR1OP	ClusterII-orange	-0.664225	-0.826594	-0.271641
FH	ClusterII-orange	-0.470829	-0.682687	-0.147425
FILIP1L	ClusterII-orange	0.0339069	-0.185311	0.419364
FNDC1	ClusterII-orange	-0.618092	-0.561277	-0.151808
FNDC3A	ClusterII-orange	-0.273047	-0.486857	0.432451
FNDC3B	ClusterII-orange	-0.547897	-0.749657	-0.44586
FNIP2	ClusterII-orange	-0.366688	-0.559444	-0.207835
FRMD4A	ClusterII-orange	-0.547972	-0.47969	-0.57858
FSCN1	ClusterII-orange	-0.500974	-0.577324	0.0547312
FSTL5	ClusterII-orange	-0.502042	-0.642341	-0.150152
FUT8	ClusterII-orange	-0.447616	-0.711308	-0.0385534
FXR1	ClusterII-orange	-0.141234	-0.17306	0.669649
FYN	ClusterII-orange	-0.323788	-0.283517	-0.585086
FZD1	ClusterII-orange	-0.393315	-0.566106	-0.140112
FZD10	ClusterII-orange	-0.542338	-0.388195	-0.291543
FZD8	ClusterII-orange	-0.535789	-0.372733	0.090685
GABRA5	ClusterII-orange	-0.584714	-0.854508	-0.22714
GABRB3	ClusterII-orange	-0.586201	-0.806764	-0.155634
GABRG3	ClusterII-orange	-0.717391	-0.501002	-0.0911358
GALNT14	ClusterII-orange	-0.618615	-0.721843	-0.189255
GALNT2	ClusterII-orange	-0.32147	-0.743373	-0.564948
GAP43	ClusterII-orange	-0.825611	-0.585856	-0.0954413
GARNL3	ClusterII-orange	-0.426345	-0.827777	-0.280621
GCAT	ClusterII-orange	-0.641116	-0.323559	0.136474
GDA	ClusterII-orange	-0.466531	-0.599605	0.069772
GDNF	ClusterII-orange	-0.362566	-0.451615	0.198864
GDPD5	ClusterII-orange	-0.412249	-0.440783	-0.0131725
GLB1	ClusterII-orange	-0.425796	-0.680473	-0.112291
GLRA3	ClusterII-orange	-0.371335	-0.590329	0.116111
GLT8D1	ClusterII-orange	-0.587764	-0.863749	-0.213159
GMDS	ClusterII-orange	-0.449273	-0.681968	-0.233243
GNAI3	ClusterII-orange	-0.440801	-0.285509	0.169739
GNAQ	ClusterII-orange	-0.605344	-0.735169	0.126669
GOLT1B	ClusterII-orange	-0.610786	-0.750687	-0.232959
GORASP2	ClusterII-orange	-0.731039	-0.843998	-0.18434
GPATCH11	ClusterII-orange	-0.284121	-0.172446	-0.546516
GPC6	ClusterII-orange	-0.361875	-0.762176	-0.402726
GPHN	ClusterII-orange	-0.276986	-0.695531	-0.0430791
GPIHBP1	ClusterII-orange	-0.543129	-0.717939	-0.0876846
GPR137B	ClusterII-orange	-0.532544	-0.439679	0.316285
GPR158	ClusterII-orange	-0.442209	-0.763139	-0.332154
GPR26	ClusterII-orange	-0.353285	-0.585142	-0.025684
GPR6	ClusterII-orange	-0.400387	-0.693615	-0.276939
GPR63	ClusterII-orange	-0.556809	-0.831482	-0.389673
GPR78	ClusterII-orange	-0.571184	-0.792607	0.0246945
GPSM2	ClusterII-orange	-0.531315	-0.677074	-0.193248
GPX1	ClusterII-orange	-0.662125	-0.50735	0.0737918
GRIA2	ClusterII-orange	-0.43301	-0.50671	-0.133391
GRM3	ClusterII-orange	-0.345752	-0.608963	-0.0757563
GRM8	ClusterII-orange	-0.370402	-0.62045	-0.180227
GRPEL2	ClusterII-orange	-0.431203	-0.753028	-0.339566
GSG1L	ClusterII-orange	-0.650472	-0.822736	-0.235588
GTF2E2	ClusterII-orange	-0.477378	-0.658377	-0.0442067
GTF2H3	ClusterII-orange	-0.696305	-0.529583	0.35613
GUCY1A3	ClusterII-orange	-0.604036	-0.747662	-0.342278
GULP1	ClusterII-orange	-0.433833	-0.69382	-0.226274
HCN1	ClusterII-orange	-0.351413	-0.70331	-0.58925
HCN4	ClusterII-orange	-0.219666	-0.439423	-0.667344
HEATR1	ClusterII-orange	-0.250381	-0.469184	0.183003
HECA	ClusterII-orange	-0.576044	-0.777643	-0.482743
HECTD2	ClusterII-orange	-0.304748	-0.44584	-0.318554
HES6	ClusterII-orange	-0.452172	-0.387862	-0.0509061
HIVEP3	ClusterII-orange	-0.362157	-0.660424	-0.122572
HMGN1	ClusterII-orange	-0.247168	-0.363208	-0.597699
HMMR	ClusterII-orange	-0.541364	-0.707743	-0.0104921
HN1	ClusterII-orange	-0.655738	-0.687858	-0.0459318
HNRNPU	ClusterII-orange	-0.634234	-0.495899	-0.0191407
HOOK3	ClusterII-orange	-0.415903	-0.412327	-0.527652
HRH3	ClusterII-orange	-0.366508	-0.57967	0.208285
HS3ST1	ClusterII-orange	-0.490212	-0.806576	-0.587308
HS3ST5	ClusterII-orange	-0.492349	-0.619532	0.032744
HS6ST1	ClusterII-orange	-0.330555	-0.566138	-0.234964
HSP90AA1	ClusterII-orange	-0.659256	-0.485304	0.482467
HSPA14	ClusterII-orange	-0.40856	-0.654758	-0.226521
HSPA2	ClusterII-orange	-0.557386	-0.102049	0.048748
HTR2A	ClusterII-orange	-0.264043	-0.654803	0.0732415
HTR7	ClusterII-orange	-0.642354	-0.857051	-0.489242
IDNK	ClusterII-orange	0.29292	-0.0718788	0.465149
IFT81	ClusterII-orange	-0.470128	-0.623746	-0.486204
IGF1	ClusterII-orange	-0.60735	-0.563576	-0.186183
IL1RAPL2	ClusterII-orange	-0.631604	-0.840603	-0.324833
ILK	ClusterII-orange	-0.615182	-0.198833	-0.14229
INSIG2	ClusterII-orange	-0.561918	-0.541798	-0.461733
IQCB1	ClusterII-orange	-0.142563	-0.518685	-0.213715
IQGAP2	ClusterII-orange	-0.526927	-0.493631	0.342659
IREB2	ClusterII-orange	-0.394628	-0.702761	-0.229721
IRS2	ClusterII-orange	-0.386245	-0.361149	0.662693
ISG12	ClusterII-orange	-0.374733	-0.297218	-0.555734
ISOC1	ClusterII-orange	-0.144706	-0.0559923	0.653253
ITGA4	ClusterII-orange	-0.62017	-0.814241	-0.130148
JPH1	ClusterII-orange	-0.685261	-0.586439	0.00947404
KAL1	ClusterII-orange	-0.542895	-0.477459	-0.027937
KATNB1	ClusterII-orange	0.139365	-0.267501	-0.845003
KAZALD1	ClusterII-orange	-0.284268	-0.294053	-0.602097
KCNA1	ClusterII-orange	-0.313062	-0.786867	-0.121817
KCNA4	ClusterII-orange	-0.577315	-0.490964	-0.126328
KCNIP1	ClusterII-orange	-0.58206	-0.576718	-0.614775
KCNIP2	ClusterII-orange	-0.722452	-0.408536	-0.172684
KCNJ3	ClusterII-orange	0.107654	-0.405399	-0.774788
KCNJ6	ClusterII-orange	-0.525489	-0.422658	-0.000366574
KCNK10	ClusterII-orange	-0.533179	-0.700351	-0.163032
KCNK12	ClusterII-orange	-0.586329	-0.737486	-0.313157
KCNT2	ClusterII-orange	-0.348179	-0.674368	-0.311506
KDM1B	ClusterII-orange	-0.293564	-0.720034	-0.0343357
KDR	ClusterII-orange	-0.602498	-0.585833	-0.330615
KHDRBS3	ClusterII-orange	-0.24694	-0.769636	-0.193224
KIAA1107	ClusterII-orange	-0.273937	-0.661185	0.0585807
KIAA1211	ClusterII-orange	-0.30613	-0.696294	-0.507865
KIAA1549	ClusterII-orange	-0.524115	-0.643175	-0.219965
KIAA1598	ClusterII-orange	-0.465309	-0.648231	-0.298177
KIF26A	ClusterII-orange	-0.401019	-0.580389	-0.274993
KITLG	ClusterII-orange	-0.708078	-0.596849	0.170116
KLF4	ClusterII-orange	-0.608796	-0.650235	-0.160814
KLHL1	ClusterII-orange	-0.678869	-0.769083	-0.378306
KLHL29	ClusterII-orange	-0.494517	-0.695922	-0.116869
LAMA4	ClusterII-orange	-0.424254	-0.78816	-0.279462
LARP1	ClusterII-orange	-0.56046	-0.837702	-0.19748
LCLAT1	ClusterII-orange	-0.410127	-0.605992	-0.0563379
LDHA	ClusterII-orange	-0.546286	-0.431217	0.244557
LGR5	ClusterII-orange	0.156649	-0.371907	-0.653403
LHFP	ClusterII-orange	-0.643335	-0.382164	-0.156407
LHFPL3	ClusterII-orange	-0.774275	-0.715055	-0.258733
LHX9	ClusterII-orange	-0.639055	-0.65619	-0.204363
LINGO1	ClusterII-orange	-0.571508	-0.714264	-0.0999942
LINGO2	ClusterII-orange	-0.294371	-0.737822	-0.0578358
LMNB2	ClusterII-orange	-0.652793	-0.8693	-0.332378
LMO7	ClusterII-orange	-0.20552	-0.529719	0.0456203
LRR1	ClusterII-orange	-0.598622	-0.254556	-0.108352
LRRC34	ClusterII-orange	-0.49108	-0.869367	-0.316049
LRRC8B	ClusterII-orange	-0.539725	-0.594787	0.0710754
LRRK1	ClusterII-orange	-0.777535	-0.944709	-0.201405
LRRN3	ClusterII-orange	-0.101165	-0.500823	0.139781
LRRN4	ClusterII-orange	-0.333247	-0.570445	-0.263297
LRRTM3	ClusterII-orange	-0.700713	-0.645775	0.0878378
LSM11	ClusterII-orange	-0.637371	-0.897236	-0.194236
LSP1	ClusterII-orange	-0.422364	-0.628416	-0.307264
LYN	ClusterII-orange	-0.455675	-0.371196	-0.284467
MAFB	ClusterII-orange	-0.562142	-0.575578	0.00637523
MAMLD1	ClusterII-orange	-0.340704	-0.392432	0.545113
MAN2B2	ClusterII-orange	-0.460994	-0.669692	-0.0974235
MAP3K1	ClusterII-orange	-0.0550012	-0.231524	-0.812335
MBOAT2	ClusterII-orange	-0.639714	-0.796787	-0.375019
MC1R	ClusterII-orange	-0.277063	-0.216971	-0.529844
MC5R	ClusterII-orange	-0.48386	-0.760311	-0.444189
MCF2	ClusterII-orange	-0.512066	-0.76182	-0.0526288
MCF2L2	ClusterII-orange	-0.457213	-0.690005	-0.345427
MCPH1	ClusterII-orange	-0.285519	-0.433994	-0.0264997
MDH1B	ClusterII-orange	-0.604122	-0.694981	-0.414061
MEGF11	ClusterII-orange	-0.199305	-0.671264	0.118008
MEMO1	ClusterII-orange	-0.725847	-0.612098	0.137326
MESDC2	ClusterII-orange	-0.478682	-0.698716	-0.353318
MFSD7	ClusterII-orange	-0.470768	-0.80978	-0.327651
MFSD9	ClusterII-orange	-0.540516	-0.673979	-0.0906038
MICAL3	ClusterII-orange	-0.232926	-0.41008	-0.385485
MIEF1	ClusterII-orange	-0.652073	-0.332087	0.0189161
MINPP1	ClusterII-orange	-0.280261	-0.713541	-0.378223
MKX,MPP7	ClusterII-orange	-0.572053	-0.798699	-0.0498888
MLC1	ClusterII-orange	-0.500249	-0.279862	-0.00711298
MMD2	ClusterII-orange	-0.834984	-0.683839	-0.0543632
MMP11	ClusterII-orange	-0.488839	-0.532776	-0.121862
MMP15	ClusterII-orange	-0.611844	-0.41939	-0.301772
MMP17	ClusterII-orange	-0.538193	-0.822667	0.078352
MMP2	ClusterII-orange	-0.30577	-0.634535	-0.385841
MMRN2	ClusterII-orange	-0.364819	-0.642288	-0.0613819
MOGAT1	ClusterII-orange	-0.650895	-0.485547	-0.131546
MRPL35	ClusterII-orange	-0.493657	-0.407853	0.00354144
MS4A15	ClusterII-orange	-0.814589	-0.661703	-0.112351
MSANTD3	ClusterII-orange	-0.0945017	-0.4913	-0.351057
MTA3	ClusterII-orange	-0.471415	-0.506656	-0.233155
MTERFD1	ClusterII-orange	-0.0237547	-0.0677865	0.692988
MTG2	ClusterII-orange	-0.54718	-0.575501	0.00300382
MTNR1B	ClusterII-orange	-0.21752	-0.684502	0.0467607
MVB12B	ClusterII-orange	-0.736059	-0.770017	-0.14776
MYCBP2	ClusterII-orange	-0.223078	-0.685326	-0.215858
MYO16	ClusterII-orange	-0.512144	-0.818927	-0.602632
MYO18A	ClusterII-orange	0.125514	0.0526197	-0.465095
NAA15	ClusterII-orange	-0.330175	-0.607777	-0.330778
NANS	ClusterII-orange	-0.499521	-0.776319	-0.594293
NAV1	ClusterII-orange	-0.692702	-0.860014	-0.0976267
NAV2	ClusterII-orange	-0.418083	-0.570132	-0.39243
NAV3	ClusterII-orange	-0.710142	-0.85062	-0.0583048
NCBP2	ClusterII-orange	-0.747716	-0.589534	0.323713
NCEH1	ClusterII-orange	-0.488794	-0.818773	-0.330739
NECAB2	ClusterII-orange	-0.525946	-0.445377	-0.224285
NEFM	ClusterII-orange	-0.202897	-0.689898	-0.184769
NEGR1	ClusterII-orange	-0.622762	-0.484437	0.275862
NEK7	ClusterII-orange	-0.375923	-0.44891	-0.218317
NELL2	ClusterII-orange	-0.437903	-0.519137	-0.145546
NEUROD6	ClusterII-orange	-0.719647	-0.776441	-0.422989
NFATC1	ClusterII-orange	-0.141138	-0.567881	-0.441083
NFATC3	ClusterII-orange	0.0665489	-0.245644	0.461743
NFYB	ClusterII-orange	-0.68803	-0.728905	0.0260345
NHLRC3	ClusterII-orange	-0.309163	-0.78566	-0.230371
NID1	ClusterII-orange	-0.485462	-0.855231	-0.301933
NKD1	ClusterII-orange	-0.6264	-0.269943	-0.0763165
NOL10	ClusterII-orange	-0.355492	-0.644755	-0.0516412
NOTUM	ClusterII-orange	-0.327824	-0.571454	-0.224666
NPBWR2	ClusterII-orange	-0.439909	-0.590192	-0.0245547
NPFFR1	ClusterII-orange	-0.537424	-0.256152	0.0827784
NPLOC4	ClusterII-orange	-0.396298	-0.0774084	-0.278655
NPY1R	ClusterII-orange	-0.324921	-0.440675	0.104641
NPY2R	ClusterII-orange	-0.339718	-0.719717	-0.505929
NRG3	ClusterII-orange	-0.466489	-0.52974	-0.0448618
NRIP3	ClusterII-orange	-0.66799	-0.590475	-0.0920195
NRP1	ClusterII-orange	-0.421376	-0.79312	-0.0916793
NSMF	ClusterII-orange	-0.373613	-0.503936	-0.686128
NT5DC1	ClusterII-orange	-0.449788	-0.199057	0.268897
NTN1	ClusterII-orange	-0.47237	-0.708555	0.0339101
NTNG1	ClusterII-orange	-0.244461	-0.706513	-0.153602
NUAK1	ClusterII-orange	-0.630294	-0.635529	-0.16794
NUDT7	ClusterII-orange	-0.545015	-0.679223	-0.0797983
NUP50	ClusterII-orange	-0.315126	-0.619512	0.0597581
NUP54	ClusterII-orange	-0.610628	-0.537188	0.0642503
NUP62CL	ClusterII-orange	-0.390467	-0.454198	0.152326
NWD2	ClusterII-orange	-0.47698	-0.697305	-0.264711
NXPH2	ClusterII-orange	-0.341093	-0.585521	-0.323748
NXT2	ClusterII-orange	-0.32758	-0.752787	-0.578164
ODZ1	ClusterII-orange	-0.36608	-0.701905	-0.127211
OPTN	ClusterII-orange	-0.744455	-0.509378	0.195298
ORAOV1	ClusterII-orange	-0.397392	-0.624665	-0.0138529
OXSR1	ClusterII-orange	-0.676488	-0.219575	0.169628
PANK3	ClusterII-orange	-0.644278	-0.840719	-0.322678
PARP1	ClusterII-orange	-0.345564	-0.695723	-0.0435552
PARP8	ClusterII-orange	-0.53719	-0.748328	-0.0692977
PAXIP1	ClusterII-orange	-0.00784752	-0.373861	-0.561475
PBX1	ClusterII-orange	-0.595073	-0.213092	0.187332
PCDH15	ClusterII-orange	-0.649228	-0.808255	-0.45998
PCGF3	ClusterII-orange	-0.62502	-0.55408	0.11778
PDGFA	ClusterII-orange	-0.553024	-0.600048	-0.279375
PDHX	ClusterII-orange	-0.465015	-0.644601	-0.100715
PDP2	ClusterII-orange	-0.612035	-0.625035	0.33947
PDZRN3	ClusterII-orange	-0.727737	-0.891505	-0.202233
PEMT	ClusterII-orange	-0.693269	-0.264752	-0.10911
PENK	ClusterII-orange	-0.513062	-0.491706	0.122593
PEPD	ClusterII-orange	-0.604587	-0.703499	-0.156065
PGAM5	ClusterII-orange	-0.597981	-0.740841	-0.0332702
PHYHIPL	ClusterII-orange	-0.417302	-0.530249	0.120037
PIGG	ClusterII-orange	-0.532697	-0.72717	-0.235364
PLA2G4A	ClusterII-orange	0.119286	-0.250347	-0.137086
PLCL2	ClusterII-orange	-0.65048	-0.767254	-0.457379
PLD1	ClusterII-orange	-0.396287	-0.442894	-0.561416
PLD5	ClusterII-orange	-0.368409	-0.711438	-0.197274
PLEKHA5	ClusterII-orange	-0.639862	-0.594984	-0.288742
PLIN2	ClusterII-orange	-0.132931	-0.128611	0.690337
PLK3	ClusterII-orange	-0.490292	-0.305027	0.0855866
PLS1	ClusterII-orange	-0.345628	-0.597797	0.0387515
PLXNA2	ClusterII-orange	-0.509375	-0.548349	0.0532168
PLXNB2	ClusterII-orange	-0.448451	-0.622827	-0.0171891
PLXND1	ClusterII-orange	-0.554344	-0.772406	-0.276051
POFUT1	ClusterII-orange	-0.524518	-0.801994	-0.258039
POLD3	ClusterII-orange	-0.409041	-0.456393	0.095307
POLR3E	ClusterII-orange	-0.256477	-0.0961983	-0.694091
PPFIBP1	ClusterII-orange	-0.575192	-0.676889	-0.182233
PPIP5K2	ClusterII-orange	-0.311791	-0.797774	-0.452062
PPP1R14C	ClusterII-orange	-0.539387	-0.690571	0.101399
PPP2R2B	ClusterII-orange	-0.392678	-0.752231	-0.0913814
PRKAR1B	ClusterII-orange	-0.477775	-0.686649	0.0504708
PRKCI	ClusterII-orange	-0.267799	-0.771569	-0.118155
PRKCZ	ClusterII-orange	-0.672513	-0.617924	-0.272412
PRKX	ClusterII-orange	-0.142863	-0.316632	-0.56184
PRR5	ClusterII-orange	-0.39891	-0.613129	-0.0131264
PRSS12	ClusterII-orange	-0.43781	-0.723916	-0.219218
PRSS35	ClusterII-orange	-0.706335	-0.750163	-0.0355632
PRTFDC1	ClusterII-orange	-0.464749	-0.557408	0.0847736
PTCD2	ClusterII-orange	-0.356692	-0.635929	0.0215284
PTCHD1	ClusterII-orange	-0.485142	-0.570014	0.293985
PTER	ClusterII-orange	-0.771656	-0.842238	-0.245953
PTN	ClusterII-orange	-0.359848	-0.702208	-0.164634
PTPLB	ClusterII-orange	-0.625422	-0.826544	-0.347546
PTPRO	ClusterII-orange	-0.567593	-0.610349	-0.053328
PTPRR	ClusterII-orange	-0.448698	-0.559221	-0.36375
PTPRU	ClusterII-orange	-0.212702	-0.095823	-0.535563
PXDN	ClusterII-orange	-0.623602	-0.748496	-0.0541797
PXYLP1	ClusterII-orange	-0.601349	-0.844999	-0.22454
QDPR	ClusterII-orange	-0.430714	-0.625551	0.139717
R3HCC1	ClusterII-orange	-0.427949	-0.663761	-0.134745
R3HDM1	ClusterII-orange	-0.538138	-0.729991	-0.19526
RAB11FIP2	ClusterII-orange	-0.396241	-0.616608	0.127272
RAB12	ClusterII-orange	-0.69864	-0.627034	-0.100845
RALA	ClusterII-orange	-0.562037	-0.681397	-0.154813
RALB	ClusterII-orange	-0.486688	-0.566756	-0.221136
RAP1B	ClusterII-orange	-0.743058	-0.585636	-0.00223485
RAP1GDS1	ClusterII-orange	-0.2887	-0.647762	-0.146177
RAP2A	ClusterII-orange	-0.476023	-0.602707	-0.29481
RAPGEF5	ClusterII-orange	-0.362596	-0.626327	-0.184391
RASA3	ClusterII-orange	-0.481104	-0.68672	0.143872
RASGRP3	ClusterII-orange	0.0415416	-0.370114	0.327012
RASL10B	ClusterII-orange	-0.691726	-0.67673	0.0138461
RBM22	ClusterII-orange	-0.590651	-0.40021	0.0603311
RBM5	ClusterII-orange	0.0928238	-0.299487	0.442433
RGS9BP	ClusterII-orange	-0.513139	-0.693952	-0.049597
RHOA	ClusterII-orange	-0.653739	-0.606166	0.0416396
RHOBTB2	ClusterII-orange	-0.719128	-0.210421	0.0843173
RIT2	ClusterII-orange	-0.253571	-0.426899	-0.525945
RND3	ClusterII-orange	-0.629313	-0.50564	-0.391036
RNF185	ClusterII-orange	-0.0743886	-0.509276	-0.382698
RNFT1	ClusterII-orange	-0.747053	-0.62193	-0.111143
RPS2	ClusterII-orange	-0.718346	-0.472997	-0.0152276
RPS6KC1	ClusterII-orange	0.0547236	-0.311576	-0.528374
RPS6KL1	ClusterII-orange	-0.412434	-0.707783	-0.331902
RTKN2	ClusterII-orange	-0.544403	-0.692779	-0.385153
SBK1	ClusterII-orange	-0.683913	-0.442627	0.143402
SCAMP3	ClusterII-orange	-0.517918	-0.513889	-0.0913394
SCFD1	ClusterII-orange	-0.484519	-0.822575	-0.169337
SEC14L1	ClusterII-orange	-0.590878	-0.780248	0.00246315
SEMA5A	ClusterII-orange	-0.558743	-0.844627	-0.234992
SEMA6D	ClusterII-orange	-0.555737	-0.643814	0.052957
SERINC5	ClusterII-orange	-0.481702	-0.750366	0.0495113
SERPINB1	ClusterII-orange	-0.611041	-0.517831	-0.223155
SERPINB5	ClusterII-orange	-0.562749	-0.70225	-0.37517
SERPIND1	ClusterII-orange	-0.425818	-0.798103	-0.0806164
SERPINE2	ClusterII-orange	-0.702103	-0.8874	-0.250439
SF3A1	ClusterII-orange	0.153932	-0.19196	0.411531
SGCE	ClusterII-orange	-0.201245	-0.533555	-0.176296
SHC3	ClusterII-orange	-0.401305	-0.566423	-0.263339
SHC4	ClusterII-orange	-0.524191	-0.585777	-0.229676
SHISA3	ClusterII-orange	-0.551788	-0.724395	-0.0749878
SHROOM2	ClusterII-orange	-0.474865	-0.783636	-0.0477134
SIPA1L2	ClusterII-orange	-0.391155	-0.682959	-0.0381895
SLC16A14	ClusterII-orange	-0.0397864	-0.283011	-0.0551706
SLC1A3	ClusterII-orange	-0.848912	-0.616929	-0.11162
SLC25A13	ClusterII-orange	-0.409409	-0.836746	-0.3557
SLC25A29	ClusterII-orange	-0.396242	-0.505395	-0.268028
SLC25A4	ClusterII-orange	-0.470703	-0.515761	-0.181277
SLC30A6	ClusterII-orange	-0.615153	-0.703241	-0.210438
SLC35E3	ClusterII-orange	-0.573759	-0.554529	-0.351142
SLC35F1	ClusterII-orange	-0.544675	-0.531859	-0.500441
SLC39A6	ClusterII-orange	-0.530198	-0.726546	-0.22214
SLC41A2	ClusterII-orange	-0.450154	-0.646711	-0.4944
SLC41A3	ClusterII-orange	-0.47354	-0.67327	0.0356974
SLC46A1	ClusterII-orange	-0.82013	-0.368292	0.292633
SLC6A7	ClusterII-orange	-0.36154	-0.560615	0.0165366
SLC7A5	ClusterII-orange	-0.433371	-0.61148	-0.063553
SLC9A6	ClusterII-orange	-0.646502	-0.825087	-0.176918
SLITRK3	ClusterII-orange	-0.271764	-0.304083	-0.48567
SLMO1	ClusterII-orange	-0.660273	-0.344204	0.294376
SMAP1	ClusterII-orange	-0.475241	-0.535614	0.188491
SMARCA5	ClusterII-orange	-0.347831	-0.631294	0.101203
SMC5	ClusterII-orange	-0.367178	-0.683288	-0.194258
SMEK1	ClusterII-orange	-0.466569	-0.750794	-0.168611
SMNDC1	ClusterII-orange	-0.382061	-0.0502292	0.698706
SMPD3	ClusterII-orange	-0.591713	-0.52663	-0.32938
SNORA26	ClusterII-orange	-0.054027	-0.224533	-0.344307
SNX4	ClusterII-orange	-0.481276	-0.769576	-0.41459
SNX5	ClusterII-orange	-0.695181	-0.502046	-0.172272
SORCS1	ClusterII-orange	-0.282712	-0.59851	-0.158027
SPARC	ClusterII-orange	-0.787626	-0.713251	-0.310866
SPAST	ClusterII-orange	-0.387987	-0.687408	0.0355044
SPATA7	ClusterII-orange	-0.45306	-0.833035	-0.563758
SQLE	ClusterII-orange	-0.256099	-0.510283	-0.58214
SREK1	ClusterII-orange	-0.581729	-0.666284	0.0751095
SRGAP1	ClusterII-orange	-0.497839	-0.664397	-0.00591544
SSTR1	ClusterII-orange	-0.585459	-0.781093	-0.230882
SSU72	ClusterII-orange	-0.577119	-0.487204	0.252479
ST6GAL2	ClusterII-orange	-0.297016	-0.576596	0.0264865
ST6GALNAC5	ClusterII-orange	-0.257933	-0.547719	-0.240332
STC2	ClusterII-orange	-0.428323	-0.543393	-0.180911
STMN2	ClusterII-orange	-0.433417	-0.584172	-0.0194873
STRN	ClusterII-orange	-0.527505	-0.520991	-0.382103
STRN3	ClusterII-orange	-0.416721	-0.863689	-0.498915
STX7	ClusterII-orange	-0.390372	-0.67667	0.0469372
STXBP5	ClusterII-orange	-0.566268	-0.649132	-0.406605
SUB1	ClusterII-orange	-0.232603	-0.38413	0.0602613
SUSD4	ClusterII-orange	-0.783481	-0.782532	-0.329706
SYT6	ClusterII-orange	-0.660823	-0.884662	-0.279405
TACC3	ClusterII-orange	-0.276303	-0.436199	-0.269423
TAF5L	ClusterII-orange	0.0894823	0.0343099	-0.597214
TAGLN3	ClusterII-orange	-0.40374	-0.324439	-0.093073
TBC1D13	ClusterII-orange	-0.790206	-0.847359	-0.00321963
TBC1D30	ClusterII-orange	-0.222667	-0.712906	-0.213501
TBCCD1	ClusterII-orange	0.160998	0.0314867	-0.739072
TCEA1	ClusterII-orange	-0.505774	-0.240878	0.169405
TCEANC2	ClusterII-orange	-0.536926	-0.682494	0.0544732
TDG	ClusterII-orange	-0.695481	-0.807843	0.174714
TENM1	ClusterII-orange	-0.478058	-0.486838	-0.191741
TET2	ClusterII-orange	-0.602884	-0.321169	0.242299
TET3	ClusterII-orange	-0.619317	-0.431179	0.00819056
TGFB3	ClusterII-orange	-0.596119	-0.165725	-0.255208
TGFBR1	ClusterII-orange	-0.324582	-0.620474	-0.246754
tgu-mir-1788	ClusterII-orange	-0.607566	-0.271679	0.167842
THOC7	ClusterII-orange	-0.500809	-0.412229	0.202509
TMEM120B	ClusterII-orange	-0.626556	-0.587721	0.221384
TMEM121	ClusterII-orange	-0.6081	-0.63543	0.010323
TMEM131	ClusterII-orange	-0.292191	-0.722989	-0.010965
TMEM132D	ClusterII-orange	-0.627728	-0.792245	-0.140994
TMEM144	ClusterII-orange	-0.407139	-0.824011	-0.37237
TMEM163	ClusterII-orange	-0.3516	-0.739702	-0.228624
TMEM169	ClusterII-orange	-0.489259	-0.575807	-0.0711869
TMEM196	ClusterII-orange	-0.41966	-0.54449	0.0671904
TMEM233	ClusterII-orange	-0.56745	-0.764576	-0.00089415
TMEM234	ClusterII-orange	-0.653837	-0.179803	0.212137
TMEM260	ClusterII-orange	-0.674789	-0.729285	-0.156022
TMEM38B	ClusterII-orange	-0.55827	-0.385663	0.0914035
TMEM41A	ClusterII-orange	-0.617681	-0.39217	-0.0574922
TMEM50B	ClusterII-orange	-0.321844	-0.0347323	0.64221
TMEM8A	ClusterII-orange	-0.196074	-0.107261	-0.58564
TMTC2	ClusterII-orange	-0.062378	-0.317579	-0.737164
TPBG	ClusterII-orange	-0.485526	-0.735958	-0.378804
TPM1	ClusterII-orange	-0.480102	-0.606985	0.118285
TPM3	ClusterII-orange	-0.766315	-0.48264	0.02314
TRAF5	ClusterII-orange	-0.309599	-0.645935	-0.25288
TRAIP	ClusterII-orange	-0.618057	-0.666024	-0.318378
TRAPPC3L	ClusterII-orange	-0.703434	-0.661767	-0.00403849
TRIB2	ClusterII-orange	-0.692049	-0.429213	0.148107
TRIL	ClusterII-orange	-0.486288	-0.596956	-0.403544
TRIM2	ClusterII-orange	-0.402523	-0.687361	-0.0704454
TRIM36	ClusterII-orange	-0.394441	-0.7623	-0.241525
TRIM47	ClusterII-orange	-0.520639	-0.459933	-0.0914545
TRIO	ClusterII-orange	-0.268319	-0.699036	-0.163391
TRIP13	ClusterII-orange	-0.360567	-0.425899	0.344094
TRMT11	ClusterII-orange	-0.0188745	-0.262816	-0.312417
TRPC3	ClusterII-orange	-0.21241	-0.456027	0.15891
TRPM7	ClusterII-orange	-0.483913	-0.804809	-0.104021
TSPAN12	ClusterII-orange	-0.496637	-0.272246	-0.110694
TSPAN13	ClusterII-orange	-0.856261	-0.466868	0.277016
TSPAN2	ClusterII-orange	-0.488816	-0.381844	-0.177345
TTC28	ClusterII-orange	-0.511765	-0.533412	0.124212
TTC9	ClusterII-orange	-0.557044	-0.451497	0.111134
TTL	ClusterII-orange	-0.637149	-0.848844	-0.329623
TTLL4	ClusterII-orange	-0.608844	-0.468699	0.147324
TTYH3	ClusterII-orange	-0.46986	-0.733856	-0.200025
TUBB2C,TUBB8P7	ClusterII-orange	-0.698114	-0.87708	-0.318587
TUBB6	ClusterII-orange	-0.535741	-0.628774	-0.282079
TUSC5	ClusterII-orange	-0.568903	-0.421805	-0.0369713
UBR3	ClusterII-orange	-0.43941	-0.878933	-0.431944
UCHL3	ClusterII-orange	-0.397955	-0.815411	-0.261408
UHRF1BP1L	ClusterII-orange	-0.290079	-0.632535	-0.0688978
UNC119	ClusterII-orange	-0.330224	-0.356449	0.18621
UNC5C	ClusterII-orange	-0.731272	-0.873772	-0.424455
VAT1	ClusterII-orange	-0.447089	-0.537623	-0.310983
VAT1L	ClusterII-orange	-0.482568	-0.804065	-0.265837
VAV3	ClusterII-orange	-0.308542	-0.583579	-0.182211
VCP	ClusterII-orange	-0.500904	-0.755775	-0.205945
VDAC2	ClusterII-orange	-0.650541	-0.809472	0.0496913
VOPP1	ClusterII-orange	-0.681501	-0.358155	0.25508
VTN	ClusterII-orange	-0.602751	-0.580914	-0.470816
VWC2	ClusterII-orange	-0.432019	-0.661387	-0.159554
WARS	ClusterII-orange	-0.365313	-0.848357	-0.163011
WBP4	ClusterII-orange	-0.749699	-0.795233	-0.101284
WDR25	ClusterII-orange	-0.711669	-0.618705	-0.185104
WDR3	ClusterII-orange	-0.421914	-0.581934	-0.304852
WDR36	ClusterII-orange	-0.159803	-0.634059	-0.375938
WLS	ClusterII-orange	-0.580916	-0.415445	-0.264414
WNK2	ClusterII-orange	-0.433279	-0.785803	-0.234787
WRB	ClusterII-orange	-0.286507	-0.5462	-0.63115
XKR4	ClusterII-orange	-0.549679	-0.758097	-0.361064
XYLT1	ClusterII-orange	-0.393744	-0.756064	-0.304035
YAE1D1	ClusterII-orange	-0.506671	-0.7044	-0.0332032
YBX1	ClusterII-orange	-0.779584	-0.619552	-0.169296
YIPF6	ClusterII-orange	-0.552891	-0.679708	-0.145584
ZBTB1	ClusterII-orange	-0.599465	-0.657249	0.154408
ZBTB18	ClusterII-orange	-0.564657	-0.43511	-0.00494689
ZCCHC14	ClusterII-orange	-0.580335	-0.201026	-0.215696
ZCCHC9	ClusterII-orange	0.0952816	-0.0331946	-0.636804
ZCRB1	ClusterII-orange	-0.458066	-0.639032	-0.205156
ZFAND5	ClusterII-orange	-0.345039	-0.640189	-0.0278293
ZFAT	ClusterII-orange	-0.421931	-0.738199	-0.152071
ZMIZ1	ClusterII-orange	-0.629763	-0.597353	0.0727728
ZNF148	ClusterII-orange	-0.472963	-0.608206	-0.221036
ZNF365	ClusterII-orange	-0.70061	-0.864134	-0.13405
ZNF804A	ClusterII-orange	-0.189254	-0.730274	-0.690861
ABCG2	ClusterIII-blue	0.584904	0.330089	0.155357
ACD	ClusterIII-blue	0.201054	0.314391	0.641391
ADAM9	ClusterIII-blue	0.531491	0.734862	0.373426
ADAMTS2	ClusterIII-blue	0.634557	0.741588	-0.0205393
ADCY1	ClusterIII-blue	0.527028	0.251974	0.411867
ADORA1	ClusterIII-blue	0.473545	0.70962	0.366444
AGMO	ClusterIII-blue	0.684469	0.708818	-0.094391
AGPAT2	ClusterIII-blue	0.781733	0.50854	-0.0250639
AHR	ClusterIII-blue	0.561989	0.543973	0.141526
AIF1L	ClusterIII-blue	0.559991	0.718234	0.182933
ANGPTL7	ClusterIII-blue	0.541395	0.529681	0.40034
ANK1	ClusterIII-blue	0.37804	0.806981	0.42205
ANLN	ClusterIII-blue	0.785193	0.559711	-0.258588
ANXA11	ClusterIII-blue	0.5396	0.444096	-0.126605
AOAH	ClusterIII-blue	0.600695	0.332351	0.0884539
AP5Z1	ClusterIII-blue	0.561086	0.558037	-0.0567317
APLP2	ClusterIII-blue	0.514797	0.447745	-0.0150086
ARHGAP18	ClusterIII-blue	0.540083	0.736219	0.450527
ARHGAP24	ClusterIII-blue	0.420139	0.583041	0.159033
ARHGEF10	ClusterIII-blue	0.204577	-0.131749	-0.567117
ARHGEF3	ClusterIII-blue	0.76352	0.594253	-0.12064
ARL13B	ClusterIII-blue	0.605653	0.591212	0.35169
ARL4A	ClusterIII-blue	0.231425	0.586984	0.151499
ARL5A	ClusterIII-blue	0.633689	0.539804	-0.0962885
ARL6IP1	ClusterIII-blue	0.161966	0.263527	0.0982721
ARMC3	ClusterIII-blue	0.714114	0.374939	0.154682
ARSK	ClusterIII-blue	0.611676	0.381611	-0.364777
ASB1	ClusterIII-blue	0.602555	0.372321	-0.0492956
ASB2	ClusterIII-blue	0.633032	0.301275	-0.183946
ASPH	ClusterIII-blue	0.83713	0.740686	0.0545602
ATG9A	ClusterIII-blue	0.672268	0.469446	-0.182961
ATIC	ClusterIII-blue	0.157242	0.654581	0.369272
ATP13A3	ClusterIII-blue	0.727543	0.599419	0.320027
AURKA	ClusterIII-blue	0.420713	0.54336	0.0329475
AZI2	ClusterIII-blue	0.30123	0.475157	0.37119
B5FY01_TAEGU	ClusterIII-blue	0.732509	0.261926	-0.330827
B5KFQ7_TAEGU	ClusterIII-blue	0.158586	0.0366185	-0.0990348
B9D1	ClusterIII-blue	-0.10949	0.357331	0.159463
BAG5	ClusterIII-blue	0.662974	0.172193	-0.372178
BARX2	ClusterIII-blue	0.327096	0.359379	0.547529
BCAP29	ClusterIII-blue	0.0902796	0.484493	0.0145138
BHLHE41	ClusterIII-blue	0.571108	0.594658	0.058736
BMP4	ClusterIII-blue	0.750366	0.465712	-0.0620752
BMP7	ClusterIII-blue	0.699472	0.506365	0.274199
BNIP3	ClusterIII-blue	0.420369	0.772485	0.333499
BNIP3L	ClusterIII-blue	0.175094	0.412491	0.270171
BRD1	ClusterIII-blue	0.383811	0.553855	-0.200052
BRINP3	ClusterIII-blue	0.478813	0.39064	0.124065
BSDC1	ClusterIII-blue	0.337077	0.797997	0.161843
BSN	ClusterIII-blue	0.439838	0.574682	0.0617866
BTBD3	ClusterIII-blue	0.892726	0.541779	-0.0118977
BTBD6	ClusterIII-blue	0.558227	0.600571	0.629207
C14orf37	ClusterIII-blue	0.618285	0.486091	0.495647
C16orf70	ClusterIII-blue	0.631502	0.45565	0.108793
C19orf40	ClusterIII-blue	0.541981	0.512402	-0.208244
C21orf2	ClusterIII-blue	0.654164	0.616107	-0.0362437
C2ORF64	ClusterIII-blue	0.585506	0.433173	0.0786788
C3orf18	ClusterIII-blue	0.671609	0.723391	0.0782315
C4orf27	ClusterIII-blue	0.204326	0.642921	-0.0166774
C5orf51	ClusterIII-blue	0.902109	0.674198	-0.0420085
C7	ClusterIII-blue	0.500209	0.52157	0.223806
CAB39L	ClusterIII-blue	0.446686	0.386394	0.106018
CABP1	ClusterIII-blue	0.719619	0.842623	0.232274
CACNB4	ClusterIII-blue	0.686478	0.311137	0.0873329
CACNG3	ClusterIII-blue	0.51589	0.627458	0.00757313
CALD1	ClusterIII-blue	0.216503	0.212021	0.012827
CAMK1	ClusterIII-blue	0.198132	0.631844	0.201464
CAMK1D	ClusterIII-blue	0.655881	0.568421	0.00024409
CAMKK1	ClusterIII-blue	0.433697	0.0828257	0.346906
CAMTA1	ClusterIII-blue	0.461226	0.645893	0.476851
CC2D1B	ClusterIII-blue	0.610667	0.669766	0.44083
CCDC50	ClusterIII-blue	0.572576	0.390278	-0.455509
CCDC92	ClusterIII-blue	0.367587	0.380634	-0.245041
CCKBR	ClusterIII-blue	0.322562	-0.0155555	-0.51227
CCNE1	ClusterIII-blue	0.203791	0.102892	-0.208931
CD59	ClusterIII-blue	0.483261	0.502597	0.0802097
CD74	ClusterIII-blue	0.258989	0.507059	0.00559674
CDH18	ClusterIII-blue	0.858345	0.461133	-0.19668
CDH19	ClusterIII-blue	0.802813	0.752824	0.257419
CDH6	ClusterIII-blue	0.678046	0.602605	0.302854
CDHR1	ClusterIII-blue	0.263344	0.00791761	0.0542611
CDIP1	ClusterIII-blue	0.132292	0.722488	0.229926
CDK6	ClusterIII-blue	0.360388	0.184713	0.489969
CDKN1B	ClusterIII-blue	-0.0269297	0.436139	-0.0564197
CDKN2C	ClusterIII-blue	0.738914	0.800479	0.18281
CENPW	ClusterIII-blue	0.636026	0.69302	-0.0143065
CEP41	ClusterIII-blue	0.429225	0.220863	-0.598708
CFD	ClusterIII-blue	0.182905	0.65443	0.036361
CGN	ClusterIII-blue	0.628318	0.648272	0.154907
CHD6	ClusterIII-blue	0.77289	0.363188	-0.0791798
CIITA	ClusterIII-blue	0.688205	0.773455	0.0683885
CIRBP	ClusterIII-blue	0.481781	0.546119	0.635297
CKB	ClusterIII-blue	0.636654	0.816813	0.528558
CLIC6	ClusterIII-blue	0.352649	0.418651	0.582318
CLSTN2	ClusterIII-blue	0.557314	0.227857	0.294688
CMYA5	ClusterIII-blue	0.655683	0.417085	-0.163094
CNKSR2	ClusterIII-blue	0.629916	0.303295	-0.0762043
CNNM1	ClusterIII-blue	0.343298	0.643002	0.404841
COG4	ClusterIII-blue	0.561288	0.700761	-0.0106457
COG6	ClusterIII-blue	0.604602	0.524513	-0.0908086
COL4A5	ClusterIII-blue	0.786156	0.747665	0.0644691
COL5A2	ClusterIII-blue	0.140882	-0.0439343	-0.31342
COQ4	ClusterIII-blue	0.420003	0.542557	0.229765
COQ7	ClusterIII-blue	0.0577709	0.154064	0.541505
CORO6	ClusterIII-blue	0.594636	0.629452	0.521126
COTL1	ClusterIII-blue	0.211569	0.560104	0.25243
CPEB3	ClusterIII-blue	0.654186	0.654655	0.165388
CPLX1	ClusterIII-blue	0.769909	0.624346	0.125917
CPNE3	ClusterIII-blue	0.477314	0.494579	0.187091
CPNE4	ClusterIII-blue	0.528305	0.486291	-0.0300942
CRCP,ENSTGUG00000005366	ClusterIII-blue	0.583182	0.604654	0.248553
CREG1	ClusterIII-blue	0.282818	0.604216	0.235998
CRISPLD1	ClusterIII-blue	0.667729	0.393752	0.0515581
CRYBG3	ClusterIII-blue	0.405414	0.618212	0.173631
CST7	ClusterIII-blue	0.567224	0.39326	0.0645995
CTNNAL1	ClusterIII-blue	0.664179	0.382077	-0.332458
CTNNBIP1	ClusterIII-blue	-0.0331184	0.371967	0.382116
CUL4A	ClusterIII-blue	0.776862	0.456165	-0.0915489
D2HGDH	ClusterIII-blue	0.622735	0.426372	-0.0875506
DAAM2	ClusterIII-blue	0.513224	0.759028	0.34524
DAB1	ClusterIII-blue	0.466488	0.534164	-0.0490948
DAK	ClusterIII-blue	0.510225	0.701066	0.157766
DBNL	ClusterIII-blue	0.300381	0.544302	0.108936
DCN	ClusterIII-blue	0.795662	0.579073	0.172077
DCP1A	ClusterIII-blue	0.611844	0.199993	-0.149234
DDX25	ClusterIII-blue	0.490187	0.420919	0.0557421
DENND2D	ClusterIII-blue	0.673601	0.851457	0.254817
DHRS11	ClusterIII-blue	0.314825	0.486783	-0.249813
DHX40	ClusterIII-blue	0.689613	0.702396	0.16369
DLC1	ClusterIII-blue	0.78126	0.366494	-0.256052
DLGAP1	ClusterIII-blue	0.685681	0.409402	0.00769169
DMXL1	ClusterIII-blue	0.763591	0.595898	0.440633
DNAJB14	ClusterIII-blue	0.736003	0.467218	-0.0109498
DNAJC28	ClusterIII-blue	0.38043	0.727998	0.533991
DNM1	ClusterIII-blue	0.482597	0.0841858	0.0415633
DOCK11	ClusterIII-blue	0.654199	0.358704	-0.0573158
DOK5	ClusterIII-blue	-0.28826	0.337015	0.0308843
DPF3	ClusterIII-blue	0.455804	0.808338	0.448708
DUS1L	ClusterIII-blue	0.147472	0.29152	0.454939
ECE1	ClusterIII-blue	0.623849	0.789013	-0.0348366
ECI2	ClusterIII-blue	0.430323	0.458631	0.210724
EDARADD	ClusterIII-blue	0.803411	0.628553	-0.0380861
EFCAB10	ClusterIII-blue	0.227179	0.708924	0.179368
EFCAB4A,ENSTGUG00000009776	ClusterIII-blue	0.529399	0.495027	-0.0591806
EFEMP1	ClusterIII-blue	0.838948	0.509556	-0.176277
EFR3A	ClusterIII-blue	0.520968	0.669618	0.389953
ELL	ClusterIII-blue	0.786601	0.501605	0.200026
ELMOD1	ClusterIII-blue	0.69208	0.691494	0.0813975
EML4	ClusterIII-blue	0.398444	0.49217	0.359646
ENGASE	ClusterIII-blue	0.237117	0.757767	0.126661
ENO2	ClusterIII-blue	0.78991	0.474471	-0.0626504
ENPP2	ClusterIII-blue	0.719659	0.516562	0.131285
ENPP4	ClusterIII-blue	0.768463	0.473503	0.262285
ENSTGUG00000000021	ClusterIII-blue	0.539121	0.626337	0.423114
ENSTGUG00000000072	ClusterIII-blue	0.511312	0.518682	0.175724
ENSTGUG00000000135	ClusterIII-blue	0.440157	0.807064	0.29591
ENSTGUG00000000148	ClusterIII-blue	0.68201	0.60395	-0.132129
ENSTGUG00000000159	ClusterIII-blue	0.490636	0.3465	0.282663
ENSTGUG00000000409	ClusterIII-blue	0.389579	0.55032	0.219448
ENSTGUG00000000482	ClusterIII-blue	0.614788	0.584575	0.31911
ENSTGUG00000000562	ClusterIII-blue	0.613113	0.293794	-0.356127
ENSTGUG00000000581	ClusterIII-blue	0.699273	0.0994899	-0.00739008
ENSTGUG00000000658	ClusterIII-blue	0.136201	0.418583	-0.134053
ENSTGUG00000000758	ClusterIII-blue	0.571943	0.517548	0.389509
ENSTGUG00000000920	ClusterIII-blue	0.263075	0.667143	0.371254
ENSTGUG00000001162	ClusterIII-blue	0.518539	0.481686	0.111749
ENSTGUG00000001220	ClusterIII-blue	0.522069	0.356416	-0.0562209
ENSTGUG00000001284	ClusterIII-blue	0.373399	0.652883	0.402124
ENSTGUG00000001688	ClusterIII-blue	0.837896	0.638785	0.00599517
ENSTGUG00000001901	ClusterIII-blue	0.332282	0.165249	0.496404
ENSTGUG00000002075	ClusterIII-blue	0.557425	0.855745	0.20636
ENSTGUG00000002095	ClusterIII-blue	0.688946	0.591553	-0.117005
ENSTGUG00000002229	ClusterIII-blue	0.776289	0.604754	0.351084
ENSTGUG00000002246	ClusterIII-blue	0.545961	0.490752	0.159399
ENSTGUG00000002342	ClusterIII-blue	0.408013	0.613015	0.317315
ENSTGUG00000002430	ClusterIII-blue	0.37223	0.344454	0.175702
ENSTGUG00000002439	ClusterIII-blue	-0.136997	0.309461	0.18269
ENSTGUG00000002518	ClusterIII-blue	0.806758	0.217998	-0.236871
ENSTGUG00000002547	ClusterIII-blue	0.836416	0.457575	-0.209284
ENSTGUG00000002563	ClusterIII-blue	0.116062	0.178559	-0.555878
ENSTGUG00000002572	ClusterIII-blue	-0.173208	0.412359	0.287232
ENSTGUG00000002671	ClusterIII-blue	0.65657	0.436665	0.218139
ENSTGUG00000002758	ClusterIII-blue	0.432852	0.798081	0.229307
ENSTGUG00000002763	ClusterIII-blue	0.686932	0.739582	0.179066
ENSTGUG00000002814	ClusterIII-blue	0.723311	0.707424	0.244229
ENSTGUG00000002907	ClusterIII-blue	0.381323	0.326357	0.163848
ENSTGUG00000002933	ClusterIII-blue	0.174508	0.440581	-0.191438
ENSTGUG00000002965	ClusterIII-blue	0.578935	0.509088	-0.253858
ENSTGUG00000003000	ClusterIII-blue	0.0568612	0.412425	0.0815497
ENSTGUG00000003178	ClusterIII-blue	0.526723	0.786176	0.203798
ENSTGUG00000003631	ClusterIII-blue	0.435893	0.774252	0.0939367
ENSTGUG00000003673	ClusterIII-blue	0.683332	0.547652	-0.0852818
ENSTGUG00000003729	ClusterIII-blue	0.528158	0.644863	0.0696858
ENSTGUG00000003919	ClusterIII-blue	0.280071	0.71844	0.0213737
ENSTGUG00000003939,ENSTGUG00000003970	ClusterIII-blue	0.467132	0.240839	-0.121306
ENSTGUG00000003950	ClusterIII-blue	0.894508	0.688164	0.177106
ENSTGUG00000003984	ClusterIII-blue	0.494841	0.654371	0.739794
ENSTGUG00000004175	ClusterIII-blue	0.529698	0.207865	-0.429219
ENSTGUG00000004239	ClusterIII-blue	0.752131	0.773098	0.362739
ENSTGUG00000004255	ClusterIII-blue	0.374137	0.531419	0.100534
ENSTGUG00000004265	ClusterIII-blue	0.106348	0.702627	0.333823
ENSTGUG00000004316	ClusterIII-blue	0.579006	0.746294	0.245248
ENSTGUG00000004328,ENSTGUG00000004341	ClusterIII-blue	0.736587	0.805699	0.0732506
ENSTGUG00000004360	ClusterIII-blue	0.683393	0.430323	-0.293483
ENSTGUG00000004404	ClusterIII-blue	0.111069	0.481954	0.279515
ENSTGUG00000004415,MCU	ClusterIII-blue	0.661363	0.422477	0.162443
ENSTGUG00000004452	ClusterIII-blue	0.379501	0.33624	0.776797
ENSTGUG00000004544	ClusterIII-blue	0.267058	0.232619	-0.370062
ENSTGUG00000004564	ClusterIII-blue	0.373901	0.805171	0.719589
ENSTGUG00000004620	ClusterIII-blue	0.566233	0.441115	-0.25836
ENSTGUG00000004768	ClusterIII-blue	0.627484	0.568479	0.29922
ENSTGUG00000004848	ClusterIII-blue	0.611032	0.74576	-0.0166822
ENSTGUG00000004864	ClusterIII-blue	0.554344	0.605498	0.246995
ENSTGUG00000004897	ClusterIII-blue	0.302183	0.41245	0.359448
ENSTGUG00000005031	ClusterIII-blue	0.652946	0.412245	-0.052952
ENSTGUG00000005150	ClusterIII-blue	0.386085	0.620161	-0.01973
ENSTGUG00000005229,ENSTGUG00000005322	ClusterIII-blue	0.843409	0.333857	-0.0666608
ENSTGUG00000005300	ClusterIII-blue	0.397416	0.232339	-0.414401
ENSTGUG00000005357	ClusterIII-blue	0.298753	0.0937113	0.599065
ENSTGUG00000005422,NOL8	ClusterIII-blue	0.720194	0.337866	-0.275428
ENSTGUG00000005518	ClusterIII-blue	-0.0991387	0.140309	-0.585419
ENSTGUG00000005522	ClusterIII-blue	-0.0798736	0.367041	-0.220938
ENSTGUG00000005589	ClusterIII-blue	0.776149	0.39119	0.182041
ENSTGUG00000005594	ClusterIII-blue	0.624263	0.754041	-0.109692
ENSTGUG00000005619	ClusterIII-blue	0.53813	0.292525	-0.156958
ENSTGUG00000005714	ClusterIII-blue	0.65244	0.655903	0.236618
ENSTGUG00000005741	ClusterIII-blue	0.538217	0.356624	0.444973
ENSTGUG00000005790	ClusterIII-blue	0.737698	0.575088	-0.0473631
ENSTGUG00000005914	ClusterIII-blue	0.525702	0.824987	0.219756
ENSTGUG00000006196	ClusterIII-blue	0.901298	0.647655	0.0296015
ENSTGUG00000006374	ClusterIII-blue	0.598604	0.829913	0.454728
ENSTGUG00000006399	ClusterIII-blue	0.746169	0.676698	-0.0760815
ENSTGUG00000006400	ClusterIII-blue	0.609476	0.619199	-0.166714
ENSTGUG00000006411	ClusterIII-blue	0.25809	0.182483	-0.27509
ENSTGUG00000006673	ClusterIII-blue	0.436393	0.71888	0.31391
ENSTGUG00000006725	ClusterIII-blue	0.538011	0.577047	0.516254
ENSTGUG00000006760,HAGH	ClusterIII-blue	0.159302	0.582004	0.166185
ENSTGUG00000006775	ClusterIII-blue	0.475839	0.588016	0.0598628
ENSTGUG00000006844	ClusterIII-blue	0.669144	0.362076	-0.198441
ENSTGUG00000006858	ClusterIII-blue	0.360739	0.686381	0.64618
ENSTGUG00000007036	ClusterIII-blue	0.790354	0.519973	-0.11053
ENSTGUG00000007106	ClusterIII-blue	0.500995	0.461243	-0.173607
ENSTGUG00000007129	ClusterIII-blue	0.300564	0.309321	0.662557
ENSTGUG00000007143	ClusterIII-blue	0.449164	0.572994	0.1209
ENSTGUG00000007251	ClusterIII-blue	0.704875	0.817801	-0.00781644
ENSTGUG00000007255	ClusterIII-blue	0.477972	0.124243	0.124106
ENSTGUG00000007314	ClusterIII-blue	0.635067	0.519699	0.0707718
ENSTGUG00000007749	ClusterIII-blue	0.435731	0.678381	0.319299
ENSTGUG00000007975	ClusterIII-blue	0.351794	0.586084	-0.191174
ENSTGUG00000008058	ClusterIII-blue	0.417559	0.545042	0.355824
ENSTGUG00000008100	ClusterIII-blue	0.60937	0.650777	0.226262
ENSTGUG00000008215	ClusterIII-blue	0.571786	0.438403	0.201738
ENSTGUG00000008249	ClusterIII-blue	0.306736	0.715573	0.457021
ENSTGUG00000008261	ClusterIII-blue	0.723717	0.550118	-0.198861
ENSTGUG00000008300	ClusterIII-blue	0.352152	0.313445	-0.057027
ENSTGUG00000008313	ClusterIII-blue	0.510499	0.428997	0.370641
ENSTGUG00000008354	ClusterIII-blue	-0.482067	0.105871	0.00214004
ENSTGUG00000008628	ClusterIII-blue	0.674869	0.455458	-0.0139286
ENSTGUG00000008785	ClusterIII-blue	0.542482	0.446187	-0.265336
ENSTGUG00000008841	ClusterIII-blue	0.848338	0.552008	0.0240542
ENSTGUG00000008865	ClusterIII-blue	0.700004	0.885682	0.147306
ENSTGUG00000009134	ClusterIII-blue	0.105309	0.563252	0.339884
ENSTGUG00000009337	ClusterIII-blue	0.45213	0.563999	-0.0422071
ENSTGUG00000009375	ClusterIII-blue	0.372178	0.261237	-0.0351258
ENSTGUG00000009722	ClusterIII-blue	0.724506	0.668545	0.211947
ENSTGUG00000010033	ClusterIII-blue	0.35931	0.734019	0.411891
ENSTGUG00000010038	ClusterIII-blue	0.0523056	0.199068	-0.0484905
ENSTGUG00000010064	ClusterIII-blue	0.0650598	0.44281	0.344294
ENSTGUG00000010200	ClusterIII-blue	0.669362	0.487045	-0.306954
ENSTGUG00000010271	ClusterIII-blue	0.552084	0.822407	0.0649164
ENSTGUG00000010313,ENSTGUG00000010315	ClusterIII-blue	0.624634	0.743342	0.0135731
ENSTGUG00000010334	ClusterIII-blue	0.305942	0.694899	0.272893
ENSTGUG00000010382,ENSTGUG00000010396	ClusterIII-blue	0.531018	0.419463	0.17724
ENSTGUG00000010475	ClusterIII-blue	0.518874	0.64554	0.0691875
ENSTGUG00000010481	ClusterIII-blue	0.678612	0.481804	-0.121718
ENSTGUG00000010497	ClusterIII-blue	0.559091	0.611039	0.255252
ENSTGUG00000010545	ClusterIII-blue	0.524506	0.399564	0.0275008
ENSTGUG00000010597	ClusterIII-blue	0.28099	0.688481	0.206774
ENSTGUG00000010598	ClusterIII-blue	0.22087	0.553545	0.161151
ENSTGUG00000010652	ClusterIII-blue	0.743352	0.633678	-0.326413
ENSTGUG00000010748	ClusterIII-blue	0.699075	0.570123	0.138992
ENSTGUG00000010789	ClusterIII-blue	0.76445	0.539405	0.133982
ENSTGUG00000010894	ClusterIII-blue	0.457849	0.421168	0.122566
ENSTGUG00000010955	ClusterIII-blue	0.519764	0.58739	0.0614617
ENSTGUG00000010968	ClusterIII-blue	0.642012	0.667684	0.274475
ENSTGUG00000010988	ClusterIII-blue	0.550119	0.619736	-0.0519082
ENSTGUG00000011027	ClusterIII-blue	0.592216	0.774947	0.235358
ENSTGUG00000011052	ClusterIII-blue	0.706458	0.627532	0.0982744
ENSTGUG00000011053	ClusterIII-blue	0.4895	0.746352	-0.0305706
ENSTGUG00000011240	ClusterIII-blue	0.716289	0.810113	0.0757415
ENSTGUG00000011253	ClusterIII-blue	0.731433	0.803495	0.114841
ENSTGUG00000011283	ClusterIII-blue	0.784872	0.508834	-0.0814251
ENSTGUG00000011310	ClusterIII-blue	0.410065	0.0756424	0.366495
ENSTGUG00000011314	ClusterIII-blue	0.121025	0.69514	0.556418
ENSTGUG00000011451	ClusterIII-blue	0.282721	0.403338	0.434613
ENSTGUG00000011453,ENSTGUG00000011462	ClusterIII-blue	0.866521	0.630066	0.150409
ENSTGUG00000011511	ClusterIII-blue	0.859682	0.753755	0.139658
ENSTGUG00000011705	ClusterIII-blue	0.385581	0.615808	0.431029
ENSTGUG00000011886	ClusterIII-blue	0.2888	0.582707	0.688283
ENSTGUG00000012074	ClusterIII-blue	0.682405	0.525034	-0.00484441
ENSTGUG00000012095,ENSTGUG00000012097	ClusterIII-blue	0.442238	0.239608	0.139121
ENSTGUG00000012214	ClusterIII-blue	-0.026826	0.463041	-0.0130095
ENSTGUG00000012243	ClusterIII-blue	0.217068	0.0773436	0.446891
ENSTGUG00000012248	ClusterIII-blue	0.466949	0.704479	0.218052
ENSTGUG00000012386	ClusterIII-blue	0.710205	0.671684	0.105138
ENSTGUG00000012424	ClusterIII-blue	0.695781	0.561838	0.180561
ENSTGUG00000012426	ClusterIII-blue	0.435232	0.685044	0.240692
ENSTGUG00000012530	ClusterIII-blue	0.709419	0.529252	-0.234675
ENSTGUG00000012579	ClusterIII-blue	0.628523	0.663167	-0.309711
ENSTGUG00000012580	ClusterIII-blue	0.827713	0.603788	0.163376
ENSTGUG00000012639	ClusterIII-blue	0.65812	0.513558	-0.146551
ENSTGUG00000012700	ClusterIII-blue	-0.177312	0.329047	-0.246837
ENSTGUG00000012769	ClusterIII-blue	0.72268	0.458308	0.115379
ENSTGUG00000012822	ClusterIII-blue	0.456229	0.0743906	-0.66685
ENSTGUG00000012863	ClusterIII-blue	0.620949	0.396622	-0.295825
ENSTGUG00000012884	ClusterIII-blue	0.551727	0.526812	0.0925357
ENSTGUG00000012898	ClusterIII-blue	0.64318	0.703692	0.0907043
ENSTGUG00000013000	ClusterIII-blue	0.367326	0.637196	0.191426
ENSTGUG00000013084	ClusterIII-blue	0.820449	0.551943	0.165489
ENSTGUG00000013134	ClusterIII-blue	0.198561	0.479523	0.586293
ENSTGUG00000013254	ClusterIII-blue	0.51825	0.557023	0.31021
ENSTGUG00000013282	ClusterIII-blue	0.464846	0.433286	-0.00533567
ENSTGUG00000013381	ClusterIII-blue	0.417956	0.115649	0.0852741
ENSTGUG00000013513	ClusterIII-blue	0.249594	0.472512	-0.218721
ENSTGUG00000013752	ClusterIII-blue	0.530368	0.623856	0.189079
ENSTGUG00000013851	ClusterIII-blue	0.560303	0.4401	0.311052
ENSTGUG00000014055	ClusterIII-blue	0.775953	0.722933	0.473162
ENSTGUG00000014072	ClusterIII-blue	0.78379	0.57386	0.0350259
ENSTGUG00000014685	ClusterIII-blue	0.471605	0.637709	0.00589465
ENSTGUG00000014929	ClusterIII-blue	0.557902	0.668133	0.373239
ENSTGUG00000014961	ClusterIII-blue	0.716055	0.385799	0.0279042
ENSTGUG00000014971	ClusterIII-blue	0.53718	0.362732	-0.055515
ENSTGUG00000015005	ClusterIII-blue	0.374672	0.574357	-0.0901236
ENSTGUG00000015402	ClusterIII-blue	0.371348	0.615693	0.403293
ENSTGUG00000015482	ClusterIII-blue	0.685674	0.660054	-0.153003
ENSTGUG00000015629	ClusterIII-blue	0.495137	0.43005	-0.025069
ENSTGUG00000015636	ClusterIII-blue	0.535956	0.638463	0.189255
ENSTGUG00000015647	ClusterIII-blue	0.417449	0.44465	0.532903
ENSTGUG00000015884	ClusterIII-blue	0.34506	0.687372	0.019412
ENSTGUG00000016003	ClusterIII-blue	0.397331	0.584016	0.144464
ENSTGUG00000016515	ClusterIII-blue	0.73066	0.577033	0.247351
ENSTGUG00000016536	ClusterIII-blue	0.339186	0.61129	0.414112
ENSTGUG00000016724	ClusterIII-blue	0.381262	0.582452	0.312672
ENSTGUG00000016783	ClusterIII-blue	0.771567	0.693111	0.0213412
ENSTGUG00000016830	ClusterIII-blue	0.589082	0.61257	-0.0651778
ENSTGUG00000016836	ClusterIII-blue	0.710442	0.467748	-0.359946
ENSTGUG00000017007	ClusterIII-blue	0.500086	0.631703	0.238011
ENSTGUG00000017016	ClusterIII-blue	0.297156	0.57628	0.141142
ENSTGUG00000017043	ClusterIII-blue	0.420699	0.231508	0.541506
ENSTGUG00000017077	ClusterIII-blue	0.654103	0.738777	0.0302697
ENSTGUG00000017153	ClusterIII-blue	0.622385	0.555477	0.0207259
ENSTGUG00000017268,ENSTGUG00000017269	ClusterIII-blue	0.509996	0.653616	-0.120813
ENSTGUG00000017278	ClusterIII-blue	0.710937	0.496816	-0.12591
ENSTGUG00000017403	ClusterIII-blue	0.645697	0.468161	0.117181
ENSTGUG00000018199	ClusterIII-blue	0.679821	0.513471	-0.00207869
ENSTGUG00000018401	ClusterIII-blue	-0.25257	0.345472	0.121629
ENTPD3	ClusterIII-blue	0.592864	0.380359	-0.0370585
EPDR1	ClusterIII-blue	0.673139	0.703187	-0.0274552
ESR1	ClusterIII-blue	0.664661	0.317193	-0.202814
EXOSC5	ClusterIII-blue	0.557883	0.628142	-0.0342217
EXTL2	ClusterIII-blue	0.292372	-0.0774231	-0.403998
EXTL3	ClusterIII-blue	0.534404	0.534844	0.476385
FAM107A	ClusterIII-blue	0.534567	0.757831	0.0594607
FAM13A1	ClusterIII-blue	0.676438	0.383468	0.0171793
FAM196B	ClusterIII-blue	0.778563	0.592118	0.150894
FAM210B	ClusterIII-blue	0.515393	0.557774	-0.013848
FAM214B	ClusterIII-blue	0.576949	0.872812	0.333409
FAM217B	ClusterIII-blue	0.744157	0.652503	0.114624
FAM221A	ClusterIII-blue	0.606114	0.706552	0.0195359
FAM222A	ClusterIII-blue	0.0150226	0.617106	0.315636
FAN1	ClusterIII-blue	0.414326	0.537522	-0.048267
FARSA	ClusterIII-blue	0.19908	0.450907	-0.108445
FAT3	ClusterIII-blue	0.664321	0.414209	0.223606
FBXL21	ClusterIII-blue	0.295407	0.355868	-0.605028
FBXO2	ClusterIII-blue	0.249679	0.492343	0.375434
FBXO21	ClusterIII-blue	0.600124	0.48977	0.290159
FBXO32	ClusterIII-blue	0.529751	0.569106	-0.341119
FBXO7	ClusterIII-blue	0.682676	0.418308	-0.376022
FDPS	ClusterIII-blue	0.0516605	0.48327	0.558695
FDXR	ClusterIII-blue	0.478607	0.787339	0.427474
FGF1	ClusterIII-blue	0.649691	0.4857	0.156623
FGF16	ClusterIII-blue	0.633846	0.498274	0.235925
FGF6	ClusterIII-blue	0.517305	0.39955	-0.161799
FGFR2	ClusterIII-blue	0.678991	0.707594	0.26139
FHOD3	ClusterIII-blue	0.758208	0.390399	0.019489
FKBP5	ClusterIII-blue	0.0543091	0.341159	-0.133813
FLT1	ClusterIII-blue	0.0854276	0.679261	0.46715
FN3K	ClusterIII-blue	0.553542	0.612695	-0.0386723
FNBP1	ClusterIII-blue	0.816443	0.497311	0.0687001
FNDC4	ClusterIII-blue	0.398603	0.831295	0.270965
FNIP1	ClusterIII-blue	0.770763	0.746129	0.087948
FOXO3	ClusterIII-blue	0.452888	0.355773	0.373935
FRY	ClusterIII-blue	0.710556	0.398642	-0.0155183
FUCA2	ClusterIII-blue	0.735591	0.484138	-0.0770789
FXN	ClusterIII-blue	0.332568	0.38555	0.312126
FYCO1	ClusterIII-blue	0.437417	0.694299	0.401563
GABRA1	ClusterIII-blue	0.640799	0.4322	-0.0558735
GABRA3	ClusterIII-blue	0.513484	0.532544	-0.0667215
GALNT15	ClusterIII-blue	0.61838	0.509948	-0.166305
GCHFR	ClusterIII-blue	0.620822	0.782351	0.204521
GFRA1	ClusterIII-blue	0.631603	0.601586	0.148755
GGCT	ClusterIII-blue	0.365422	0.695626	0.441069
GINS4	ClusterIII-blue	0.363664	0.605874	-0.0521228
GIPC2	ClusterIII-blue	0.615992	0.607581	0.0867131
GJE1	ClusterIII-blue	0.583295	0.314942	-0.0500497
GLOD4	ClusterIII-blue	0.747283	0.733982	0.32195
GLTSCR1	ClusterIII-blue	0.592694	0.47221	0.0213087
GLUR7	ClusterIII-blue	0.506707	0.768099	0.0451214
GPD1	ClusterIII-blue	0.245889	0.574602	0.0520931
GPR124	ClusterIII-blue	0.73722	0.673322	0.0886792
GPR61	ClusterIII-blue	0.664073	0.481273	-0.255257
GPRC5B	ClusterIII-blue	0.327856	0.795431	0.246179
GPT2	ClusterIII-blue	0.0132205	0.491512	0.309939
GRAMD1C	ClusterIII-blue	0.58668	0.633449	0.183336
GRID1	ClusterIII-blue	0.67985	0.679154	-0.0331694
GSS	ClusterIII-blue	0.462267	0.415888	-0.112632
GTF3C2	ClusterIII-blue	-0.0860223	0.139607	-0.332164
HAPLN4	ClusterIII-blue	0.680705	0.836327	0.232484
HBP1	ClusterIII-blue	0.463557	0.612328	0.147968
HDAC9	ClusterIII-blue	0.428819	0.530612	-0.152238
HECW2	ClusterIII-blue	0.79404	0.21789	-0.265376
HEMK1	ClusterIII-blue	0.589771	0.413638	-0.0896997
HHATL	ClusterIII-blue	0.263767	0.0904083	-0.0737841
HIPK3	ClusterIII-blue	0.607001	0.715994	0.319222
HMOX1	ClusterIII-blue	0.261661	0.725148	0.443831
HNMT	ClusterIII-blue	0.370572	0.589524	0.26263
HNRNPD	ClusterIII-blue	0.671863	0.394782	-0.249161
HOMER1	ClusterIII-blue	0.368112	0.546383	0.284294
HPS1	ClusterIII-blue	0.703889	0.511225	-0.0973379
HPSE2	ClusterIII-blue	0.409662	0.430546	0.252967
HRAS	ClusterIII-blue	0.115247	0.512128	0.392246
HVCN1	ClusterIII-blue	0.288781	0.559181	0.417418
IGF-2	ClusterIII-blue	0.680979	0.551828	0.0854617
IGFBP1	ClusterIII-blue	0.563711	0.456069	0.188681
IGSF11	ClusterIII-blue	0.0923047	0.392424	0.0735827
IMMP2L	ClusterIII-blue	0.499229	0.395916	-0.0756955
INPP4B	ClusterIII-blue	0.626917	0.713542	0.361634
IQCD	ClusterIII-blue	0.708782	0.412588	-0.428905
IQSEC1	ClusterIII-blue	0.802897	0.366009	-0.211822
IQSEC3	ClusterIII-blue	0.46901	0.348806	0.187958
ITIH5	ClusterIII-blue	0.419886	0.374119	-0.22494
ITM2C	ClusterIII-blue	0.668791	0.568149	-0.101058
JADE1	ClusterIII-blue	0.648741	0.749338	0.174419
KANSL1	ClusterIII-blue	0.127915	0.670381	0.384062
KAT7	ClusterIII-blue	0.51349	0.756349	0.149938
KCNC1	ClusterIII-blue	0.699836	0.391707	-0.218187
KCNN2	ClusterIII-blue	0.705371	0.564675	0.529256
KCTD1	ClusterIII-blue	0.758299	0.770895	0.200331
KCTD20	ClusterIII-blue	0.78202	0.513684	0.107656
KDM1A	ClusterIII-blue	0.387909	0.727714	0.141026
KIAA0141	ClusterIII-blue	0.522088	0.722383	-0.0436751
KIAA0195	ClusterIII-blue	0.657223	0.755612	-0.132566
KIAA0513	ClusterIII-blue	0.452895	0.809201	0.148867
KIAA1033	ClusterIII-blue	0.615489	0.566096	0.194395
KIAA1407	ClusterIII-blue	0.409979	0.442189	-0.0880879
KIAA1456	ClusterIII-blue	0.677967	0.812023	0.215045
KIAA1958	ClusterIII-blue	0.727899	0.527675	0.309959
KIF1A	ClusterIII-blue	0.364237	0.736529	0.192228
KIFAP3	ClusterIII-blue	0.688125	0.437636	-0.228337
KLHL32	ClusterIII-blue	0.303562	-0.0477855	0.339464
KMT2A	ClusterIII-blue	0.672316	0.626041	-0.0247607
KSR1	ClusterIII-blue	0.759216	0.366277	0.168496
LAMP5	ClusterIII-blue	0.494023	0.506112	0.274757
LAPTM5	ClusterIII-blue	0.42091	0.556457	0.150399
LARP6	ClusterIII-blue	0.498038	0.483512	-0.122688
LARP7	ClusterIII-blue	0.318594	0.558638	0.186735
LBR	ClusterIII-blue	0.338054	0.811914	0.0287504
LCAT	ClusterIII-blue	0.16109	0.630938	0.250502
LDLRAD4	ClusterIII-blue	0.397578	0.352763	0.401558
LGR4	ClusterIII-blue	0.89226	0.803938	-0.00820823
LIN9	ClusterIII-blue	0.727845	0.620258	0.106558
LMLN	ClusterIII-blue	0.689629	0.445648	0.0220662
LPAR1	ClusterIII-blue	0.620597	0.813384	0.299566
LPIN1	ClusterIII-blue	0.837402	0.593912	-0.239773
LPL	ClusterIII-blue	0.709025	0.525223	-0.197819
LRCH3	ClusterIII-blue	0.662659	0.486809	0.349638
LRRC38	ClusterIII-blue	0.699082	0.613967	-0.0475768
LTBP1	ClusterIII-blue	0.525486	0.487599	0.122252
MAGI3	ClusterIII-blue	0.624816	0.509949	0.358367
MALT1	ClusterIII-blue	0.203008	0.240393	0.608207
MAP1S	ClusterIII-blue	0.604184	0.519218	-0.298713
MAP2	ClusterIII-blue	0.723794	0.251043	0.298712
MAP4K5	ClusterIII-blue	0.817342	0.642935	0.1927
MAP7	ClusterIII-blue	0.589266	0.483252	-0.443
MAPK1	ClusterIII-blue	0.724414	0.313822	-0.0961982
MAPK12	ClusterIII-blue	0.650907	0.52743	0.194288
MAPK6	ClusterIII-blue	0.68917	0.718762	-0.00777989
MAPK8IP2	ClusterIII-blue	-0.0124647	0.366167	-0.0622898
MAPK8IP3	ClusterIII-blue	0.879421	0.724519	0.141272
MAPK9	ClusterIII-blue	0.712684	0.304992	-0.00320396
MAPKAPK3	ClusterIII-blue	0.622841	0.339744	-0.387393
MAST4	ClusterIII-blue	0.806574	0.376836	-0.228273
MAT2B	ClusterIII-blue	0.305742	0.668794	0.207584
MBP	ClusterIII-blue	0.401541	0.700845	0.588844
MBTPS2	ClusterIII-blue	0.400317	0.103638	-0.622313
MDM4	ClusterIII-blue	0.690818	0.513336	-0.123557
MDN1	ClusterIII-blue	-0.0404205	0.199306	-0.174197
METTL22	ClusterIII-blue	0.629763	0.558859	-0.0976875
MFSD6	ClusterIII-blue	0.517654	0.509952	-0.0524029
MIB2	ClusterIII-blue	0.00814963	0.40498	0.244942
MICU3	ClusterIII-blue	0.76648	0.618582	-0.257419
MPP1	ClusterIII-blue	0.755306	0.812103	0.069981
MRM1	ClusterIII-blue	0.298455	0.619564	0.208246
MRPS6	ClusterIII-blue	0.562365	0.637936	0.327571
MSL3	ClusterIII-blue	0.520891	0.507947	-0.127754
MSRB3	ClusterIII-blue	0.669208	0.629909	0.121583
MT4	ClusterIII-blue	0.161408	0.467124	-0.0151176
MTFR1L	ClusterIII-blue	0.338842	0.612594	0.657251
MTURN	ClusterIII-blue	0.814276	0.472984	0.16761
MTUS1	ClusterIII-blue	0.495261	0.431129	0.364924
MXRA7	ClusterIII-blue	0.722363	0.699774	0.291251
MYBPC3	ClusterIII-blue	0.665526	0.347268	0.000794189
MYRIP	ClusterIII-blue	0.808317	0.473141	0.178008
NAPB	ClusterIII-blue	0.524375	0.671205	0.195392
NARFL	ClusterIII-blue	0.388866	0.737687	0.225999
NBR1	ClusterIII-blue	0.681471	0.39436	0.130606
NCF4	ClusterIII-blue	0.903245	0.843979	0.118189
NCOR2	ClusterIII-blue	0.602067	0.641286	0.0887484
NDFIP1	ClusterIII-blue	0.72336	0.275281	-0.0283709
NDRG1	ClusterIII-blue	0.531077	0.388489	-0.336451
NDUFB4-1	ClusterIII-blue	0.356055	0.291295	0.609927
NECAB1	ClusterIII-blue	0.24856	0.154903	-0.44087
NEU4	ClusterIII-blue	0.518635	0.544877	0.354603
NFU1	ClusterIII-blue	0.590419	0.628792	0.271917
NFYA	ClusterIII-blue	0.141497	0.519977	0.748692
NFYC	ClusterIII-blue	0.672917	0.508489	0.364938
NKX2-1	ClusterIII-blue	0.373049	0.239907	-0.26427
NKX6-1	ClusterIII-blue	0.088581	0.531679	0.0647134
NKX6-2	ClusterIII-blue	0.472999	0.641211	0.735491
NOG	ClusterIII-blue	0.3341	0.533574	0.0910984
NPHP3	ClusterIII-blue	0.560101	0.446861	0.378342
NR0B1	ClusterIII-blue	0.467328	0.74475	-0.175423
NRP2	ClusterIII-blue	0.425168	0.428262	-0.149555
NSF	ClusterIII-blue	0.299208	0.434549	0.0620646
NTN4	ClusterIII-blue	0.877363	0.565875	-0.00308284
NTNG2	ClusterIII-blue	0.749966	0.52579	-0.341857
NUP98	ClusterIII-blue	0.588902	0.891198	0.203355
NXPE3	ClusterIII-blue	0.688849	0.592548	0.0166923
OGT	ClusterIII-blue	0.690336	0.223634	-0.00928008
OPRL1	ClusterIII-blue	0.634945	0.362303	0.0753832
ORAI2,PRKRIP1	ClusterIII-blue	0.61756	0.85139	0.222811
OSTM1	ClusterIII-blue	0.608188	0.612753	-0.341316
OTUD3	ClusterIII-blue	0.687004	0.387571	0.0503965
OXR1	ClusterIII-blue	0.677394	0.727807	0.266682
P2RX6	ClusterIII-blue	0.556503	0.675086	-0.103213
P2RY12	ClusterIII-blue	0.348333	0.235839	-0.578678
P4HTM	ClusterIII-blue	0.258628	0.733155	0.0902846
PACSIN1	ClusterIII-blue	0.627984	0.834607	0.107629
PACSIN2	ClusterIII-blue	0.658675	0.496263	-0.044715
PAK1	ClusterIII-blue	0.452269	0.491293	0.208855
PALLD	ClusterIII-blue	0.922994	0.583376	0.00585668
PAOX	ClusterIII-blue	0.369029	0.273334	-0.352748
PARVG	ClusterIII-blue	0.177629	0.561406	0.137253
PAX6	ClusterIII-blue	0.465312	0.581494	0.491721
PCF11	ClusterIII-blue	0.393189	0.682143	0.431014
PCMTD1	ClusterIII-blue	0.687202	0.723344	0.304968
PCSK2	ClusterIII-blue	0.614512	0.340583	-0.469317
PCYT1A	ClusterIII-blue	0.754477	0.584788	0.058316
PDCD7,RASL12	ClusterIII-blue	0.500891	0.817066	0.350188
PDE4B	ClusterIII-blue	0.183639	0.674903	0.421147
PDE4DIP	ClusterIII-blue	0.646524	0.642057	0.0622143
PDK3	ClusterIII-blue	0.689482	0.772787	-0.138254
PDLIM5	ClusterIII-blue	0.729355	0.341703	-0.0263659
PDZRN4	ClusterIII-blue	0.914512	0.654233	0.146436
PEBP1	ClusterIII-blue	0.20294	0.716175	0.197137
PEX6	ClusterIII-blue	0.456314	0.604836	-0.084803
PFKFB3	ClusterIII-blue	0.503513	0.413554	0.155801
PHF10	ClusterIII-blue	0.571995	0.715946	0.175331
PHF21B	ClusterIII-blue	0.615431	0.498181	-0.140278
PHF6	ClusterIII-blue	0.240436	0.382132	0.176044
PIGF	ClusterIII-blue	0.586822	0.834869	0.238153
PINK1	ClusterIII-blue	0.604928	0.677181	-0.120868
PIP5K1C	ClusterIII-blue	0.407079	0.53416	0.21508
PITPNM3	ClusterIII-blue	0.726047	0.594014	0.219822
PKP4	ClusterIII-blue	0.611069	0.652496	0.199788
PLA2G3	ClusterIII-blue	0.716837	0.678411	0.108332
PLCB4	ClusterIII-blue	0.837892	0.580294	0.0534867
PLCD4	ClusterIII-blue	0.375911	0.588017	0.320772
PLCL1	ClusterIII-blue	0.683111	0.609876	0.0162226
PLCXD3	ClusterIII-blue	0.398786	0.616295	0.139867
PLEKHB1	ClusterIII-blue	0.424412	0.608993	0.0727938
PLEKHB2	ClusterIII-blue	0.425695	0.695553	0.195736
PLS3	ClusterIII-blue	0.755902	0.512669	-0.209937
PLTP	ClusterIII-blue	0.189674	0.573348	-0.0483816
POLR2C	ClusterIII-blue	0.32488	0.822772	0.420674
PPARGC1A	ClusterIII-blue	0.797084	0.78693	0.185405
PPEF1	ClusterIII-blue	0.669895	0.332505	0.0553498
PPM1J,RHOC	ClusterIII-blue	0.76314	0.565354	0.315954
PPP1R15B	ClusterIII-blue	0.180576	0.66484	0.479375
PPP1R16B	ClusterIII-blue	0.669098	0.615282	0.253507
PPP1R2	ClusterIII-blue	0.62271	0.863552	0.065062
PPP2R3B	ClusterIII-blue	0.789904	0.559417	-0.0213605
PPP2R4	ClusterIII-blue	0.672174	0.607393	0.211226
PPT1	ClusterIII-blue	0.358508	0.793187	0.210619
PRICKLE1	ClusterIII-blue	0.722527	0.307371	-0.53673
PRKAR2B	ClusterIII-blue	0.226469	0.334131	-0.295352
PRMT3	ClusterIII-blue	0.429895	0.611725	0.214541
PROSC	ClusterIII-blue	0.273121	-0.0231723	-0.350135
PRR5L	ClusterIII-blue	0.352006	0.536703	0.120458
PRUNE	ClusterIII-blue	0.256847	0.496295	0.201532
PSMC3IP	ClusterIII-blue	0.569593	0.753156	0.119084
PSTPIP1	ClusterIII-blue	0.535195	0.597822	-0.0731281
PTCHD2	ClusterIII-blue	0.154555	0.425219	0.417348
PTPDC1	ClusterIII-blue	0.760208	0.324891	0.0831016
PTPN3	ClusterIII-blue	0.806235	0.666184	0.231886
PTPN7	ClusterIII-blue	0.523962	0.454701	0.0119873
PTX3	ClusterIII-blue	0.622536	0.409747	-0.23042
PVALB-2	ClusterIII-blue	0.721933	0.724003	0.23632
PYROXD1	ClusterIII-blue	0.62835	0.429837	0.126319
QSOX1	ClusterIII-blue	0.812959	0.675642	0.160885
QTRTD1	ClusterIII-blue	0.744011	0.527834	-0.313842
RAB11FIP3	ClusterIII-blue	0.29069	0.482552	0.222524
RAB14	ClusterIII-blue	0.629654	0.537819	0.283435
RAB27A	ClusterIII-blue	0.40991	0.555408	-0.00576197
RAB33B	ClusterIII-blue	0.354136	0.105497	-0.518999
RAB9B	ClusterIII-blue	0.593485	0.297971	-0.302583
RABL6	ClusterIII-blue	0.795015	0.603637	0.182935
RAD18	ClusterIII-blue	0.476339	0.521999	0.0416029
RAD21L1	ClusterIII-blue	0.315514	0.668513	-0.00982558
RAMP3	ClusterIII-blue	0.538752	0.373142	0.528564
RANBP10	ClusterIII-blue	0.930333	0.599949	-0.0376639
RAP1GAP2	ClusterIII-blue	0.75496	0.738059	0.339404
RAPGEF2	ClusterIII-blue	0.625413	0.504775	0.141267
RASGEF1B	ClusterIII-blue	0.357025	0.335567	-0.284225
RASGRF1	ClusterIII-blue	0.462305	0.413002	0.279729
RASGRP1	ClusterIII-blue	0.575966	0.563687	-0.0796949
RASSF9	ClusterIII-blue	0.721924	0.514796	-0.324321
RBBP6	ClusterIII-blue	0.620667	0.48759	-0.0390726
RBM38	ClusterIII-blue	0.573716	0.605301	-0.205382
RBMS1	ClusterIII-blue	0.522934	0.557271	-0.436241
RCAN3	ClusterIII-blue	0.742772	0.63055	0.270387
RFC5	ClusterIII-blue	0.137989	0.522432	0.0955534
RFK	ClusterIII-blue	0.561924	0.500253	0.377059
RGS4	ClusterIII-blue	0.692927	0.730953	-0.0404613
RIC8A	ClusterIII-blue	0.698637	0.651691	0.000599614
RIMS2	ClusterIII-blue	0.560713	0.914545	0.355129
RIPK1	ClusterIII-blue	0.208472	0.0348253	0.629632
RMND5A	ClusterIII-blue	0.738683	0.476006	-0.0666599
RNF111	ClusterIII-blue	0.589268	0.444632	0.261605
RNF14	ClusterIII-blue	0.585623	0.44883	0.374846
RNF144A	ClusterIII-blue	0.714624	0.478524	0.163423
RNF38	ClusterIII-blue	0.608425	0.548348	0.00125033
RPS6KA3	ClusterIII-blue	0.13014	0.0121161	0.607669
RPUSD1	ClusterIII-blue	0.279428	0.690899	0.0502584
RSAD1	ClusterIII-blue	0.133761	0.528647	0.353311
RYR2	ClusterIII-blue	0.638985	0.26592	-0.0314231
S100P	ClusterIII-blue	-0.0604947	0.550938	0.306043
S1PR1	ClusterIII-blue	0.311713	0.735816	0.36179
SAMD11	ClusterIII-blue	0.140764	0.518634	0.156784
SAP30L	ClusterIII-blue	0.611515	0.541237	-0.278677
SARS	ClusterIII-blue	0.53625	0.586548	-0.000137442
SATB2	ClusterIII-blue	0.698385	0.535978	0.359203
SCARB2	ClusterIII-blue	0.541985	0.554079	-0.00226371
SCPEP1	ClusterIII-blue	0.461335	0.413492	-0.0886212
SEC11C	ClusterIII-blue	0.690615	0.608392	0.112233
SF3B4	ClusterIII-blue	0.151657	0.635999	-0.104578
SFT2D2	ClusterIII-blue	0.533908	0.559301	-0.188842
SGPL1	ClusterIII-blue	0.569019	0.639357	0.171428
SH2B2	ClusterIII-blue	0.435574	0.660522	-0.0752389
SH3BGRL2	ClusterIII-blue	0.712512	0.660169	0.111865
SH3BP4	ClusterIII-blue	0.258309	0.64306	0.269427
SH3TC2	ClusterIII-blue	0.557719	0.602736	-0.0568932
SHH	ClusterIII-blue	0.394659	0.66299	-0.197773
SHISA4	ClusterIII-blue	0.197473	0.693387	-0.0896856
SLC12A4	ClusterIII-blue	0.676	0.373601	0.311467
SLC16A1	ClusterIII-blue	0.538397	0.586226	0.130128
SLC20A1	ClusterIII-blue	0.470932	0.737519	-0.118441
SLC24A2	ClusterIII-blue	0.769727	0.377047	0.0930629
SLC24A3	ClusterIII-blue	0.584407	0.5099	0.198207
SLC25A34	ClusterIII-blue	0.581158	0.748135	0.0349201
SLC2A1	ClusterIII-blue	0.336904	0.738439	0.286473
SLC2A5	ClusterIII-blue	0.422155	0.654327	-0.0676846
SLC35F4	ClusterIII-blue	0.53344	0.334354	0.174793
SLC37A4	ClusterIII-blue	0.0607893	0.253389	-0.360487
SLC39A8	ClusterIII-blue	0.337206	0.144558	0.0471938
SLC9A5	ClusterIII-blue	0.671992	0.772168	-0.148148
SLIT3	ClusterIII-blue	0.562228	0.657769	0.266806
SLITRK4	ClusterIII-blue	0.698858	0.479136	0.0857494
SMOX	ClusterIII-blue	0.571149	0.817642	0.137215
SMPD1	ClusterIII-blue	0.506073	0.340833	-0.29501
SMURF1	ClusterIII-blue	0.710275	0.6477	0.311727
SNAP47	ClusterIII-blue	0.482443	0.571282	-0.156842
SNCB	ClusterIII-blue	0.678334	0.700945	0.228519
SNORD12	ClusterIII-blue	-0.0237585	0.645825	0.252368
SNORD50	ClusterIII-blue	0.388575	0.487264	-0.478645
SNORD77	ClusterIII-blue	0.170981	0.677806	0.242343
SNORD79,SNORD81,snosnR60_Z15	ClusterIII-blue	0.253416	0.783564	0.282514
SNORD81	ClusterIII-blue	0.540464	0.7368	0.101687
SNORD89	ClusterIII-blue	0.569824	0.494246	-0.324221
SNTG1	ClusterIII-blue	0.647486	0.35276	-0.123841
SNX18	ClusterIII-blue	0.439768	0.682492	0.161852
SOD3	ClusterIII-blue	-0.0607131	0.441979	0.228741
SPDEF	ClusterIII-blue	0.457546	0.802831	0.293196
SPOCK2	ClusterIII-blue	0.578876	0.752101	0.128316
SRM	ClusterIII-blue	0.471309	0.584505	0.126954
SSTR3	ClusterIII-blue	0.035743	0.372036	0.222858
ST14	ClusterIII-blue	0.394996	0.465746	-0.084833
ST18	ClusterIII-blue	0.653379	0.605302	0.515964
ST3GAL6	ClusterIII-blue	0.786153	0.618776	-0.265599
ST7	ClusterIII-blue	0.415571	0.107678	0.297839
STK38L	ClusterIII-blue	0.186672	0.501108	0.377322
STK39	ClusterIII-blue	0.808986	0.589572	-0.0900051
STRIP2	ClusterIII-blue	0.449062	0.245172	-0.539048
STX19	ClusterIII-blue	0.755987	0.297961	-0.405459
STX1A	ClusterIII-blue	0.364857	0.665686	0.0564371
SULF1	ClusterIII-blue	0.493017	0.788765	0.35433
SUN2	ClusterIII-blue	0.690635	0.680749	0.0300191
SYNDIG1	ClusterIII-blue	0.449873	0.414143	0.313238
SYT2	ClusterIII-blue	0.478134	0.794494	0.0944017
SYT7	ClusterIII-blue	0.692532	0.596743	-0.0899642
SYT9	ClusterIII-blue	0.602021	0.468846	-0.0175616
SYTL2	ClusterIII-blue	0.750247	0.674202	0.317522
TADA3	ClusterIII-blue	-0.0367779	0.14057	-0.481651
TAF15	ClusterIII-blue	0.372916	0.607489	0.216815
TAGLN	ClusterIII-blue	0.459397	0.611436	0.204569
TARSL2	ClusterIII-blue	0.473468	0.620423	0.411764
TAS1R3	ClusterIII-blue	0.49686	0.451938	0.333708
TBK1	ClusterIII-blue	0.827652	0.372876	0.198049
tgu-mir-124-2	ClusterIII-blue	-0.0441585	0.437869	0.287097
tgu-mir-147	ClusterIII-blue	0.0268058	0.553139	0.553671
tgu-mir-181a-1	ClusterIII-blue	0.283277	0.453171	0.461132
tgu-mir-9-1	ClusterIII-blue	0.315534	0.72086	0.633304
THNSL2	ClusterIII-blue	0.452954	0.49612	-0.276456
THRAP3	ClusterIII-blue	0.208772	0.373932	0.156725
THSD7A	ClusterIII-blue	0.838132	0.785396	0.221791
THUMPD1	ClusterIII-blue	0.746463	0.381815	-0.484274
THUMPD2	ClusterIII-blue	0.286421	-0.0118812	-0.60033
TLE2	ClusterIII-blue	0.45075	0.743941	0.29045
TMCC2	ClusterIII-blue	0.698115	0.645999	-0.0717138
TMCC3	ClusterIII-blue	0.140683	0.438451	0.400688
TMCO4	ClusterIII-blue	0.294405	0.479648	0.041662
TMED3	ClusterIII-blue	0.0110358	0.497854	0.135123
TMEFF2	ClusterIII-blue	0.603262	0.557992	0.352345
TMEM125	ClusterIII-blue	0.297747	0.203657	0.517242
TMEM37	ClusterIII-blue	0.549793	0.630255	0.0739151
TMEM63A	ClusterIII-blue	0.523835	0.478168	0.426808
TMTC1	ClusterIII-blue	0.94789	0.552341	-0.0106527
TNFSF10	ClusterIII-blue	0.590828	0.513843	-0.169885
TOE1	ClusterIII-blue	0.721325	0.814933	0.288558
TOP3B	ClusterIII-blue	0.505722	0.647766	0.110574
TOR1AIP1	ClusterIII-blue	0.603345	0.694618	-0.0479841
TPP1	ClusterIII-blue	0.0781444	0.71562	0.163125
TPPP	ClusterIII-blue	0.756492	0.528117	0.150945
TPPP3	ClusterIII-blue	0.505763	0.653851	-0.0820547
TREM2	ClusterIII-blue	0.491978	0.597529	0.117053
TRH	ClusterIII-blue	0.313136	0.606816	0.131093
TRIM59	ClusterIII-blue	0.253805	0.673578	0.387047
TSC22D2	ClusterIII-blue	0.616641	0.516777	0.290368
TSPAN4	ClusterIII-blue	0.726439	0.541493	0.340151
TSTD2	ClusterIII-blue	0.588166	0.573017	0.0909812
TTC26	ClusterIII-blue	0.58044	0.390032	-0.0734299
TTC39B	ClusterIII-blue	0.539488	0.645659	0.0378338
TTLL11	ClusterIII-blue	0.674105	0.2807	-0.250671
TTLL7	ClusterIII-blue	0.719474	0.418217	-0.0996061
TTPA	ClusterIII-blue	0.560257	0.536181	0.293095
UBN2	ClusterIII-blue	0.107376	0.265854	0.660245
UNC5A	ClusterIII-blue	0.0792325	0.586951	0.267103
USP35	ClusterIII-blue	0.507044	0.558648	0.15614
USP48	ClusterIII-blue	0.225985	0.38813	0.184911
USPL1	ClusterIII-blue	0.714198	0.447081	0.181452
VAC14	ClusterIII-blue	0.539459	0.523128	-0.177637
VIPR1	ClusterIII-blue	0.304585	0.567226	0.487286
VPS39	ClusterIII-blue	0.475276	0.496822	0.0134734
VRK3	ClusterIII-blue	0.52937	0.336543	-0.150263
VSNL1	ClusterIII-blue	0.694891	0.586987	0.140909
VSTM2B	ClusterIII-blue	0.383849	-0.0206461	0.341799
VSTM2L	ClusterIII-blue	0.557985	0.676876	-0.374497
VWF	ClusterIII-blue	-0.0284901	0.480469	-0.125117
WASF3	ClusterIII-blue	0.568182	0.455736	0.334644
WASL	ClusterIII-blue	0.816313	0.786441	0.096882
WBSCR22	ClusterIII-blue	0.440579	0.398356	0.239688
WDR45B	ClusterIII-blue	0.631344	0.592012	0.263148
WDR7	ClusterIII-blue	0.497379	0.135315	-0.366639
WHSC1L1	ClusterIII-blue	0.545581	0.555265	-0.0945727
WIPF3	ClusterIII-blue	0.647771	0.615389	0.306277
WIPI2	ClusterIII-blue	0.361623	0.392281	0.38508
WNT5B	ClusterIII-blue	0.81285	0.761921	0.274123
WNT7B	ClusterIII-blue	0.754749	0.34385	-0.0696871
WTIP	ClusterIII-blue	0.586334	0.581207	-0.248301
YDJC	ClusterIII-blue	0.267471	0.580469	0.702517
YRDC	ClusterIII-blue	0.386361	0.841758	0.484185
ZBTB44	ClusterIII-blue	0.771224	0.483459	-0.127092
ZBTB49	ClusterIII-blue	0.621267	0.426833	0.0800676
ZDHHC23	ClusterIII-blue	0.348765	0.616338	-0.0259057
ZDHHC7	ClusterIII-blue	0.51274	0.71369	0.426885
ZFPM2	ClusterIII-blue	0.839059	0.632904	0.20436
ZFYVE19	ClusterIII-blue	0.735945	0.603408	-0.0413253
ZHX1	ClusterIII-blue	0.794212	0.610592	0.0107101
ZNF346	ClusterIII-blue	0.654222	0.667692	0.329523
ZNF385B	ClusterIII-blue	0.748388	0.649106	0.395953
ZNF385C	ClusterIII-blue	0.490491	0.645102	0.210781
ZNF516	ClusterIII-blue	0.446565	0.417933	0.144139
ZNF827	ClusterIII-blue	0.744862	0.411468	0.0502306
AHSA2	ClusterIV-cyan	-0.370807	-0.127201	0.460565
ART1	ClusterIV-cyan	0.101407	0.168869	-0.440299
ASRGL1	ClusterIV-cyan	-0.274733	-0.262041	-0.250971
CHRM4	ClusterIV-cyan	-0.0269457	-0.0280608	-0.305694
CLCN2	ClusterIV-cyan	-0.14031	0.0760423	-0.378557
DAPK3	ClusterIV-cyan	-0.0130915	0.00208946	-0.582755
DLK2	ClusterIV-cyan	-0.393783	0.0446438	-0.176126
DTX3L	ClusterIV-cyan	-0.0426197	0.264432	-0.426759
EDEM3	ClusterIV-cyan	0.113401	-0.22867	-0.479608
EDNRB	ClusterIV-cyan	-0.145002	0.077977	-0.347235
ENSTGUG00000000925	ClusterIV-cyan	0.154415	0.0151125	-0.660387
ENSTGUG00000000954	ClusterIV-cyan	-0.219492	0.128917	-0.462577
ENSTGUG00000003331	ClusterIV-cyan	-0.602633	-0.0796025	0.11554
ENSTGUG00000003376	ClusterIV-cyan	-0.0156742	-0.268809	-0.292773
ENSTGUG00000003820	ClusterIV-cyan	-0.00424284	-0.0334166	-0.265594
ENSTGUG00000005298	ClusterIV-cyan	0.0310564	-0.0984552	-0.664541
ENSTGUG00000008003	ClusterIV-cyan	-0.117979	-0.0190359	-0.203247
ENSTGUG00000008450	ClusterIV-cyan	0.0753905	0.0264995	-0.0307274
ENSTGUG00000008564	ClusterIV-cyan	0.153743	0.271987	-0.488231
ENSTGUG00000010076	ClusterIV-cyan	0.142851	-0.0541203	0.0272143
ENSTGUG00000010448	ClusterIV-cyan	0.216337	-0.0116479	-0.186941
ENSTGUG00000010901	ClusterIV-cyan	-0.337271	-0.275039	-0.259486
ENSTGUG00000013160	ClusterIV-cyan	0.175	0.134155	-0.686535
ENSTGUG00000013261	ClusterIV-cyan	-0.313138	0.0992133	-0.215642
ENSTGUG00000013294	ClusterIV-cyan	-0.262344	0.0917341	-0.409574
ENSTGUG00000015758	ClusterIV-cyan	0.151393	0.0421316	0.549417
ENSTGUG00000015904	ClusterIV-cyan	-0.147262	0.00670108	-0.498761
ENSTGUG00000015927	ClusterIV-cyan	0.0780755	-0.0727737	-0.584255
ENSTGUG00000016307	ClusterIV-cyan	0.0341969	-0.0571446	-0.24511
ENSTGUG00000018187	ClusterIV-cyan	0.0346999	0.019706	-0.647419
ERI2	ClusterIV-cyan	6.57131e-06	-0.24205	-0.328405
FAM19A3	ClusterIV-cyan	0.00123919	-0.256028	0.337866
FAM46D	ClusterIV-cyan	-0.0565748	-0.00813291	0.744589
FGF20	ClusterIV-cyan	0.0447432	-0.0694006	-0.777637
FMO5	ClusterIV-cyan	0.178108	0.0560721	-0.0573979
GDPD2	ClusterIV-cyan	-0.233999	0.0889329	-0.38327
GLDN	ClusterIV-cyan	-0.0637737	-0.00843741	-0.553177
KCTD7	ClusterIV-cyan	0.0710033	-0.0538073	-0.730935
KDSR	ClusterIV-cyan	0.0388049	-0.0232307	-0.803833
KIF21B	ClusterIV-cyan	-0.229702	0.00405212	-0.312548
MED1	ClusterIV-cyan	-0.356896	-0.028448	0.13138
MFAP1	ClusterIV-cyan	-0.11832	-0.0122839	-0.622351
MINOS1	ClusterIV-cyan	-0.086189	-0.019732	0.39303
MRPL22	ClusterIV-cyan	-0.0991037	0.127565	0.131461
MTHFD2	ClusterIV-cyan	-0.231673	0.275809	-0.39624
N6AMT1	ClusterIV-cyan	0.136908	-0.176899	-0.759789
PBLD	ClusterIV-cyan	-0.643356	-0.197325	0.0319453
PEX13	ClusterIV-cyan	-0.28679	0.00239102	-0.399081
PMM2	ClusterIV-cyan	0.153772	0.155954	-0.325236
PMP2	ClusterIV-cyan	-0.402286	-0.000351832	-0.0276562
RASSF7	ClusterIV-cyan	-0.280633	0.0528306	-0.25791
RHOB	ClusterIV-cyan	0.196268	-0.118552	-0.761108
SH2D5	ClusterIV-cyan	-0.275185	0.071542	-0.215758
SLC29A3	ClusterIV-cyan	-0.144953	0.104874	-0.510417
SLC44A5	ClusterIV-cyan	-0.219625	0.0117614	-0.333662
SLC9A3R1	ClusterIV-cyan	-0.256601	0.00372507	-0.00309576
TGIF1	ClusterIV-cyan	0.158678	0.197865	0.494256
TMEM117	ClusterIV-cyan	-0.160658	-0.254072	-0.181743
TMEM39A	ClusterIV-cyan	-0.448463	-0.0180582	-0.435643
TMEM71	ClusterIV-cyan	-0.365372	0.0100165	-0.330256
ZC3H12B	ClusterIV-cyan	0.013561	0.0376938	-0.691287
ZNF488	ClusterIV-cyan	-0.317147	-0.0635992	-0.278679
ZNF513	ClusterIV-cyan	-0.0011657	0.400091	-0.449626

## Sheet: Fig 2E
HVC
	Singing experience		Age		Singing induction
	correlation	p value	correlation	p value	correlation	p value
Cluster I	-0.33	0.2	0.1	0.7	0.84	8e-05
Cluster II	-0.6	0.02	-0.74	0.001	0.22	0.4
Cluster III	0.6	0.02	0.77	0.0007	-0.17	0.5
Cluster IV	-0.25	0.4	-0.34	0.2	-0.54	0.04
Cluster V	-0.35	0.2	-0.36	0.2	-0.83	0.0001
RA
	Singing experience		Age		Singing induction
	correlation	p value	correlation	p value	correlation	p value
Cluster I	-0.56	0.003	-0.049	0.9	0.69	0.004
Cluster II	-0.72	0.002	-0.94	2e-07	-0.18	0.5
Cluster III	0.89	9e-06	0.89	8e-06	0.16	0.6
Cluster IV	-0.18	0.5	0.048	0.9	-0.76	0.001

## Sheet: Fig 2F
Cluster I	Z-score (normalized by Juvenile silent)
	Juvenile						Adult						SP adult
gene name	silent (n =3birds)			singing (n =3birds)			silent (n =2birds)		singing (n =3birds)				singing (n =3birds)
ADAMTS1	-0.453911	0.524637	-0.0707263	1.40661	2.41938	0.321475	0.328018	0.0780762	0.967394	0.714305	0.75916	0.604087	2.57541	1.6305	2.84477
ADAMTS15	0.191897	-0.0865972	-0.1053	2.3791	1.53601	2.04819	0.284786	-0.0348988	-0.136707	-0.635425	-0.0519998	-0.501625	-0.835713	0.548132	1.58926
ANGPTL4	-0.249021	0.0551031	0.193917	1.23474	0.363594	1.56392	-0.490472	-0.824429	-1.16071	0.148696	-0.280353	-0.577118	1.37497	1.31389	2.25668
ANKRD34C	-0.102343	0.245042	-0.142699	2.41797	1.34865	1.14122	0.522838	-0.480717	1.2861	1.69876	0.966173	1.25342	2.52662	1.15378	2.88246
ANKRD9	-0.620999	-0.0516991	0.672698	2.05458	0.355998	2.04316	-0.244872	-0.594404	0.468119	1.62094	1.18567	0.23335	1.62681	1.90929	2.12646
ARC	-0.483484	0.364529	0.118955	1.41575	2.02129	1.21126	0.157317	-0.410054	0.0630193	0.160616	0.147651	-0.365141	2.43404	1.57451	2.18176
ARHGAP6	-0.416405	0.406775	0.00963031	0.619484	1.01828	0.562717	-0.463475	-2.41717	-1.45457	-0.667224	-1.60146	-0.562196	-1.78177	-0.741017	0.334944
ATF3	0.0262439	-0.218486	0.192243	2.04346	1.88289	1.60917	0.118455	-0.289135	0.749239	1.10606	0.802074	0.839295	2.51509	2.25406	2.52236
AUTS2	-0.238443	-0.0445884	0.283031	0.611547	1.14099	-0.152005	-0.683855	-1.27103	0.197038	-2.28904	-1.76533	-1.35773	-0.981534	-0.638021	1.00836
B3GALT2	1.04907	-0.840148	-0.208925	1.78125	2.17732	2.00311	-0.942677	0.336391	1.3575	0.716739	0.908694	1.58139	1.5195	1.8175	1.66389
B3GNT7	-0.0793629	-0.607314	0.686677	1.50018	2.05789	0.518223	1.72875	0.353777	-0.0486796	0.795314	-1.13623	-0.729991	0.101764	0.0826362	2.09233
BAALC	-0.21997	-0.00370606	0.223676	1.70033	2.5432	2.96007	0.932636	0.756166	1.22468	0.27904	0.677609	2.15449	2.31298	1.77243	2.0253
BTG1	0.884951	-0.432971	-0.45198	2.11097	0.776376	1.25654	0.318818	-0.570345	0.175569	0.934544	0.655778	0.590474	2.30883	2.12985	2.35659
CA2	-0.00920743	-0.324373	0.333581	2.31282	2.07456	1.55813	0.18618	-0.428301	0.335975	0.955231	0.82797	0.10872	2.53513	1.29695	2.12352
CCDC146	-0.65816	-0.341986	1.00015	2.34125	1.61672	1.91976	1.42439	-0.404471	0.125155	0.321132	0.457695	0.284568	0.351159	0.0852597	2.4385
CENPV	-0.339074	0.129393	0.209681	2.57145	-0.0296998	1.92549	0.809832	0.285161	0.954057	2.14591	2.20804	0.379993	1.85191	1.07579	2.47755
CHIC2	0.814295	-0.696704	-0.117591	1.47699	1.8281	0.85329	0.303558	-0.624128	-0.634495	0.979604	-0.258069	0.348295	2.57148	1.81169	0.731068
CHORDC1	0.447984	-0.445996	-0.00198782	0.0965784	1.97916	1.77868	-1.00909	-0.983333	-0.881978	-0.398052	-1.31345	-0.870864	1.01589	-0.145588	-0.363204
COMTD1	-0.0191611	1.20388	-1.18472	0.910505	0.804422	0.851766	-0.497208	-1.71203	-0.00364072	-0.594844	-1.20238	0.0562468	-0.329052	0.00511607	1.96472
CPN1	0.163215	-0.108455	-0.0547607	2.25844	2.2634	1.79678	1.71224	0.593797	0.404549	-0.192649	1.29192	-0.240697	-0.588197	0.721299	2.02548
CREM	-0.681933	0.110592	0.571341	1.89324	2.04937	1.00941	-0.84336	-0.199804	0.812262	0.559156	0.554304	0.927821	1.92142	2.05704	2.16309
CRHR1	-0.566471	0.477466	0.0890045	0.928054	2.78042	1.44733	-0.469024	-0.566471	0.229686	-0.566471	-0.566471	-0.566471	1.27987	-0.566471	0.0100318
CROT	-0.26983	-0.446796	0.716625	1.92666	1.65199	2.601	0.520514	-0.549147	0.675284	1.83094	0.760695	1.55821	-0.480895	0.887113	1.77078
CXCR4	-0.0678064	0.316122	-0.248315	0.343118	0.834074	0.0859039	-0.108943	-1.63072	-1.21162	-1.77888	-1.10322	-0.508841	0.313844	1.11189	1.77059
CYR61	0.0758673	-0.135208	0.0593412	1.37528	2.86805	0.486517	0.380031	0.78507	0.494646	0.971371	1.11571	0.522877	3.0428	1.68037	2.25639
DNAJA4	0.652847	-0.191391	-0.461456	0.706553	1.06077	1.39543	-0.759134	-1.85548	0.993788	0.543931	0.752741	0.96407	2.09718	1.50078	1.00915
DNAJB5	0.645093	0.502119	-1.14721	1.19073	0.278177	-0.709613	-1.06712	-1.58768	-0.353357	-0.631571	-0.263291	-0.0606162	1.52423	1.33277	1.31271
DUSP1	0.252311	-0.0438765	-0.208434	1.35806	2.41242	1.01644	0.691387	0.165531	0.787174	0.440932	0.8639	0.0851653	3.16482	1.52417	2.34274
DUSP10	0.233462	-0.974899	0.741437	1.58243	2.65156	1.47384	0.849148	0.0722403	1.61495	0.787228	1.17835	1.5446	1.72271	2.51103	2.60418
DUSP5	-0.22265	-0.218051	0.440701	2.39357	2.38628	2.12517	-0.0598236	-0.0332902	1.59827	1.44408	1.46742	1.60439	2.33503	1.58919	2.06953
DUSP6	-0.360371	0.0779511	0.28242	1.51249	2.19724	1.44843	-0.453246	-0.988227	0.624792	0.658793	0.565851	0.340251	2.13086	1.67598	1.96913
ENSTGUG00000000363	-1.40938	-0.0390402	1.44842	0.789167	2.09833	1.00353	-0.423058	0.705162	0.228828	0.593378	-0.925563	0.0445973	2.13186	0.777645	1.08391
ENSTGUG00000000571	-0.191131	0.147176	0.0439545	1.57101	0.065303	0.344386	1.21172	0.334554	0.851096	1.08086	1.76733	1.75939	2.08943	2.03982	3.34578
ENSTGUG00000000598	-0.17655	0.337292	-0.160742	2.06872	0.508432	2.30265	0.118993	-0.935971	-0.149965	0.285517	-0.20636	0.522704	1.96298	0.968204	1.93909
ENSTGUG00000001350	0.0465804	0.054298	-0.100878	0.481714	0.665647	0.436755	-1.55355	-2.1151	-0.538135	-2.1151	-0.903184	-0.958942	0.0747535	0.282594	1.16805
ENSTGUG00000002135	-0.390384	-0.308122	0.698506	1.62191	2.74793	2.48642	-0.039603	-0.34187	0.854117	1.79311	0.551122	1.70943	1.13044	1.10914	1.59238
ENSTGUG00000002314	0.245943	0.533306	-0.779249	1.6651	1.91133	0.424953	-0.328492	-0.678842	1.60972	0.166495	1.21176	1.45019	1.98401	2.10233	1.75049
ENSTGUG00000002465	0.147338	-0.398285	0.250947	1.67748	1.86992	1.43314	-0.731704	-0.901837	-0.51054	0.465412	0.0662814	-0.0371388	1.91578	1.8456	0.219247
ENSTGUG00000003292	0.426204	-0.416146	-0.0100581	1.55566	2.72432	1.97013	-0.733796	-0.46279	0.574538	1.19319	0.187664	1.4162	1.28987	0.812993	1.76973
ENSTGUG00000003396,SLC25A25	0.166228	-0.458579	0.29235	2.66082	2.83623	1.85946	0.456323	0.52151	1.47796	1.90978	1.52732	1.31261	2.50461	1.96318	2.06656
ENSTGUG00000003874	0.216497	-0.22821	0.0117138	0.416586	0.273128	-0.182577	-1.59051	0.217136	-2.28925	-0.644052	-2.23629	-0.284765	0.825659	0.140889	0.947581
ENSTGUG00000004664	-1.32972	0.613252	0.716469	2.49315	1.3764	1.72229	0.703319	0.94598	-0.510785	0.515886	0.856035	0.959648	1.94798	1.78491	2.14235
ENSTGUG00000005884	0	0	0	0.291502	3.15492	0.339686	0	0	0	0	0	0	1.61857	0.558521	2.34978
ENSTGUG00000007481	-0.0273518	0.21303	-0.185679	2.35504	0.393427	1.76079	-0.378693	-0.558965	1.03887	1.76493	0.597926	0.83161	2.34422	1.83452	1.79088
ENSTGUG00000007905	-0.282564	0.133372	0.149192	1.18455	2.53336	0.91719	0.046437	-0.685345	1.15149	1.82291	1.00993	0.424082	2.58756	1.45451	1.99995
ENSTGUG00000008407	-0.639765	1.06014	-0.420372	1.87435	1.69567	1.52094	0.845101	0.474565	-0.242136	1.4393	-0.97618	0.344836	2.11716	1.11858	1.84548
ENSTGUG00000011181	0.159923	-0.623825	0.463902	0.236706	2.9297	0.917454	-0.452463	-0.745889	-0.487234	-0.361355	-0.373068	0.530491	0.998514	0.478682	1.75374
ENSTGUG00000011509	-0.33342	-0.315496	0.648916	1.26718	1.24754	1.79582	0.171131	0.358886	1.20564	0.3843	2.01449	-0.0402443	2.7807	2.66811	1.13416
ENSTGUG00000012865	-0.526705	-0.0566271	0.583332	1.41869	-0.306418	1.15837	-0.467421	-0.703342	0.302914	1.18527	1.50155	0.744645	2.23172	0.299349	2.52156
ENSTGUG00000013309	-0.00414207	1.01125	-1.00711	2.24514	-0.174544	1.74824	0.850969	0.32478	1.92055	1.45268	1.61512	1.1749	2.20497	2.2363	2.00229
ENSTGUG00000013855	1.08217	-0.201229	-0.880941	2.09457	2.77641	1.92223	1.13531	2.00408	0.888384	0.718263	0.729829	1.08195	2.68758	1.92614	1.11238
ENSTGUG00000014883	0.099068	-0.15968	0.0606123	2.03506	2.13344	1.40759	-0.31132	-0.0700864	0.279586	0.874646	0.613485	0.552514	2.48311	2.56279	0.4391
ENSTGUG00000015692	-0.0902678	0.15431	-0.0640423	2.29258	2.61981	2.39647	1.26198	0.490616	0.708752	1.86243	0.896045	-0.25156	0.0656017	1.42896	1.98295
ENSTGUG00000016253	-0.223381	0.251028	-0.0276469	0.0116124	0.612388	-0.0297102	-1.1004	-2.52702	-1.80576	-2.07404	-1.01839	-1.3014	-1.26683	-0.870766	0.821806
ENSTGUG00000017458	-0.064991	-0.0550424	0.120033	2.24902	2.13114	1.36276	0.184324	0.266406	0.540353	1.52677	0.949567	1.18835	2.5503	2.13675	2.7675
F2RL2	-0.245886	-0.128438	0.374324	1.84635	0.361375	1.26896	-1.64189	-0.973744	0.433408	0.4995	0.35013	-0.0192454	1.07579	0.891189	2.2761
FGL2	-0.685371	-0.509238	1.19461	1.95174	1.80074	1.65231	1.52708	0.378774	-0.209565	-0.891359	-0.283802	0.778388	-0.0562984	0.682431	1.76175
FOS	-0.64136	0.113423	0.527937	1.50184	2.16103	1.43497	-0.470798	-0.678593	0.812315	1.19226	1.09365	1.20601	2.24089	1.80784	2.111
FOSL2	-0.271834	0.564934	-0.293099	2.12333	2.40831	1.61501	-0.210381	-0.111593	2.2858	1.42401	1.34803	1.85159	1.07022	1.5682	2.28923
FOXF1	-1.72317	0.797929	0.925242	1.94227	1.63574	1.55423	0.21325	1.00669	1.13888	1.74123	1.91098	1.25841	1.66345	2.71173	1.00494
GPR3	-0.661702	0.753034	-0.0913316	1.13365	0.4913	0.976011	-0.449577	-1.56437	0.480777	0.711336	0.19212	0.331508	2.43991	0.636397	2.07964
H1F0	-0.49351	-0.129635	0.623145	0.874354	0.0501003	0.107024	0.765496	0.566939	0.492045	0.676808	1.2758	1.41854	2.31529	2.12226	3.20791
HBA2,HBAD	-0.19847	0.24366	-0.0451901	1.59796	0.147123	0.36952	1.11946	0.371893	0.777436	1.31634	1.71569	1.69466	2.07715	2.09381	3.38582
HERPUD1	1.02408	-0.328605	-0.695474	0.667096	2.28009	-0.137933	-0.988993	-1.10748	-0.27696	-0.872005	-0.243772	-0.665752	0.669568	0.69767	1.54288
HIST2H2AC-5	-0.0915349	0.673324	-0.581789	1.47852	2.43772	0.520346	1.05578	-0.734379	-0.190667	0.508754	-0.107253	-0.423609	1.27956	2.04739	1.72319
HSPA8	0.039994	-0.138621	0.0986272	-0.180402	1.77734	0.494316	-1.08339	-2.5772	-0.887965	-0.536421	-1.09223	-0.839339	0.819386	-0.686421	0.167032
HSPH1	-0.0473968	0.310191	-0.262795	0.23335	2.03404	1.23737	-1.04317	-2.27383	0.058019	-0.43905	-0.0159143	0.446894	0.944875	0.469976	0.876136
ID3	0.175886	0.369546	-0.545432	2.25362	1.97535	0.0549105	0.0652622	0.3259	0.730116	1.45479	1.51282	1.78092	2.09949	1.04	2.87588
IFRD1	-0.513089	-0.322087	0.835176	0.555098	1.70675	1.03955	-0.403977	0.178073	-1.34401	-0.438281	-1.05983	-0.527125	2.01722	0.93272	0.994199
ING1	-0.486857	1.26052	-0.773664	2.45218	1.37025	1.14417	0.209013	0.213992	1.29128	1.0258	0.676075	0.68084	2.6155	1.43301	2.4121
IRF8	-0.959902	0.983539	-0.0236368	0.79584	2.15209	0.684827	0.800522	0.0590808	-0.326127	-0.887155	-0.103648	0.111743	1.78304	1.46811	2.11502
JUN	-0.119029	0.553132	-0.434103	1.32672	1.27792	0.466836	-0.577353	-0.94367	0.042318	0.305015	-0.00586315	-0.456455	2.45139	1.58831	1.8411
KCNJ2	0.211047	-0.146868	-0.0641791	2.275	1.86988	-0.554252	0.460704	0.367698	2.08177	0.729176	1.7089	0.890383	2.60112	0.956933	2.06353
KIF26B	0	0	0	0	3.82517	0	0	0	0	0	0	0	0.662937	0	0.947961
KLF2	0.0849875	-0.228164	0.143176	2.3941	1.39487	1.17875	0.518352	1.70325	2.08148	1.64711	2.51147	2.04681	2.67442	2.47531	2.63022
LBH	0.329166	-0.0625133	-0.266653	1.48642	0.609604	0.928878	-0.165274	-1.72398	-0.945332	-0.233792	-1.24124	-0.270015	1.63249	1.19122	1.04069
LRRC3C	-0.0333835	0.170795	-0.137411	0.0900678	0.769523	-1.17323	-0.151315	-0.52081	-2.0629	-0.742702	-1.12118	-1.55145	0.295468	0.539032	1.93422
MFSD2A	0.109055	-0.284439	0.175384	0.047993	1.85848	-0.0789702	-0.768468	-0.408518	-1.45468	-1.6018	-1.80642	-0.477183	0.20657	0.591179	1.24804
MKNK2	-0.453135	0.630726	-0.177591	1.70924	1.30488	0.738297	0.767994	-0.152095	1.21651	1.11518	0.86729	1.6824	1.75587	2.73642	3.10151
MRPL14	-0.793261	1.09536	-0.302103	2.26719	0.496379	2.11982	0.45951	0.0963246	2.09326	1.7442	1.56132	0.344351	2.31184	1.79538	1.4635
MSANTD1	-0.146911	-0.743817	0.890727	1.88208	1.46375	1.70859	-0.424743	-1.46294	0.47989	-0.398036	0.499535	1.00004	1.36167	1.01881	1.43876
NFIL3	0.509718	-0.512278	0.00255963	1.91615	2.18477	2.03481	-0.179234	-0.265406	1.73739	1.71748	1.266	1.66383	2.10083	1.4399	2.33294
NPM3	-0.994863	0.736813	0.25805	2.45673	2.1937	1.57816	1.63751	1.37252	1.29348	1.95231	2.31668	0.328837	2.03016	2.61688	2.14856
NR4A1	-0.354692	-0.103281	0.457973	1.82036	2.08773	1.1231	-0.555581	-0.617653	0.997904	1.05464	0.806701	1.35876	2.28971	1.93016	2.03818
NR4A3	-0.257125	-0.432751	0.689876	2.22486	1.6437	1.84318	-0.675568	-0.168	1.37583	1.86731	1.09232	1.2673	1.91873	1.88826	1.98663
NT5DC2	-0.244145	-0.0532337	0.297379	1.09277	1.15852	1.25048	-1.61567	-0.684636	-1.49136	-0.851029	0.361771	0.148709	-0.0605855	0.99452	1.68507
NTS	-1.13671	1.21229	-0.075584	1.22684	0.294396	0.594653	-0.630921	-0.197402	-0.778208	-1.3284	-1.52078	-0.114043	0.0970041	0.129038	2.03237
ODC	0.101541	-0.124355	0.0228145	0.508843	2.26824	1.19175	-1.40742	-1.42938	-0.291748	-0.400878	-0.726354	-0.277348	1.02926	0.849167	0.907726
P4HA2	-0.032549	0.525412	-0.492863	1.45814	2.06635	0.934026	-0.13784	-1.38336	1.0458	-0.115846	1.5415	1.10813	2.14399	0.870233	1.54828
PDGFB	0.620088	-0.71183	0.0917421	0.417794	1.3703	0.115688	-0.893854	0.846442	-0.504528	-0.920762	-0.480883	-0.920762	2.3924	1.41086	0.661667
PDIA6	0.304769	-0.594158	0.289389	0.534002	2.78387	1.62787	-0.797321	-0.621524	-0.265944	-0.556535	-0.620031	-0.592	-0.316371	-0.262987	0.824587
POPDC3	-0.0126251	-0.36362	0.376245	1.96315	1.00864	1.79712	0.757196	1.65811	0.903863	0.166252	0.00741967	1.20062	0.778691	-0.714409	3.08186
PPDPF	0.303465	-0.425058	0.121593	1.14442	1.89938	0.0028407	0.333563	-0.707936	-1.10742	-0.539404	0.137427	-2.04417	0.0620031	-0.201253	1.56303
PPFIA2	-0.471037	-0.0330164	0.504054	0.0129138	1.0858	1.52108	0.0147696	0.11452	-0.542644	-1.33944	-0.863193	-1.39691	-0.592122	-1.11037	1.93347
PROK2	0.455296	0.0658218	-0.521118	1.75897	1.3208	-0.0330576	0.564	-0.0921361	-1.92678	-0.0376211	-0.232824	0.0977521	1.14377	-0.457349	2.05122
PTGS2	-0.0515435	-0.1112	0.162744	1.91187	2.74973	1.85473	0.615334	0.607404	0.392617	0.488015	0.162132	0.467644	2.91952	1.11661	1.84812
RASD1	0.225483	-0.29464	0.0691568	1.90158	1.8718	-0.659345	0.646543	0.908038	1.18187	1.84218	1.01902	1.56439	2.76898	1.69916	2.42562
RASD2	0.453359	-0.877749	0.42439	1.64954	0.874709	0.583159	-0.877749	-0.877749	0.837838	1.13925	2.12144	0.892048	0.571419	0.51135	2.4754
RASL11A	-0.076778	0.153556	-0.076778	2.23254	1.7421	0.693225	-0.076778	0.729249	-0.076778	1.71002	1.62035	0.942439	2.65735	2.01034	2.38284
REEP1	0.45339	-0.607732	0.154342	-1.40342	1.37605	-1.40342	-0.866595	0.494494	-1.40342	-1.40342	-1.40342	-0.0368655	-0.438812	-1.06407	1.37275
RGS8	-0.276724	1.15189	-0.875167	-0.875167	1.85143	1.20716	-0.875167	-0.875167	-0.875167	-0.875167	-0.875167	0.174021	0.959034	-0.875167	0.844619
SDF2L1	0.0241023	0.379497	-0.403599	2.16884	2.52087	2.7248	0.644475	0.831236	-0.204027	1.04896	0.790235	0.00832525	1.78035	0.506503	1.75084
SGK1	0.871602	-0.942596	0.0709943	1.45927	2.58436	0.936443	0.62486	-0.567495	0.137459	0.742468	0.73615	0.694132	1.58999	1.95707	2.40664
SOX18	-0.488647	0.0820603	0.406587	2.67336	2.63912	2.23493	-0.0620504	0.887915	1.25788	1.84921	1.52257	1.26811	1.29227	0.64299	2.39926
STIM2	2.00258	-0.993575	-1.00901	0.799288	0.772902	1.14443	-0.620582	-1.19713	1.10066	0.769632	0.114416	0.717137	1.6753	0.764529	1.16648
STK16	-0.744927	-0.151575	0.896501	2.05127	1.74889	1.59223	0.440828	-0.565438	0.329603	1.89469	1.82709	0.508162	2.31356	1.0949	1.96475
STMN4	-1.51005	1.23468	0.275368	0.917013	0.514617	0.543743	0.895248	-1.2366	-1.0644	-0.104906	-0.170036	-0.174917	1.3197	0.56546	2.05458
SYT4	-0.232887	0.59917	-0.366283	2.42033	2.20181	0.745111	-0.379492	0.550644	1.86246	1.51558	1.02249	1.87144	2.47242	1.2116	2.14089
tgu-mir-221	-0.317585	1.02061	-0.703029	1.28035	1.87784	0.518339	0.211153	0.102509	0.61314	0.641956	1.62856	1.47253	1.66298	2.65279	2.67159
tgu-mir-30d	0.84299	-0.135857	-0.707134	1.9098	0.738274	1.97739	0.488057	-0.821035	1.21702	2.23932	1.58202	1.44369	0.883437	1.30495	2.45868
THBS2	-0.716981	0.388196	0.328785	-0.647969	1.80673	1.05107	-1.17985	-0.514076	-0.0215979	-1.44191	-0.623722	-1.32165	1.18938	-1.22205	0.32884
TRIB1	-0.327884	0.259528	0.0683563	1.74589	2.22394	1.35914	0.0342475	-0.538109	1.25308	-0.0711826	0.673916	0.380055	2.01594	1.1857	2.68815
UBE2D2	0.296976	-0.492844	0.195868	0.910122	1.10154	0.294919	-1.46567	-2.49199	-0.459189	-0.224252	-0.0149321	-1.30185	-0.35719	-0.51929	1.23081
UBXN2A	-0.321705	-0.264578	0.586283	1.00206	3.1992	1.84115	0.052714	0.74497	0.966206	1.88403	0.676648	0.438236	1.91967	0.878736	2.40758
VASH2	-0.124325	0.102214	0.0221112	1.32916	0.338219	1.46053	-0.467856	-1.09391	-0.310037	-1.1658	0.567959	-0.985023	-1.11928	1.47106	1.59834
VCL	-0.839207	0.408773	0.430435	1.78833	3.33149	1.3163	-0.200038	0.933593	0.43654	1.42259	0.794237	0.386872	-0.468431	0.448401	0.6662
ZBTB38	0.398732	-0.20574	-0.192991	1.80782	2.66637	1.94212	-0.0241534	0.325072	1.51937	2.22007	1.26493	2.59714	0.418999	1.23953	1.83175
ZENK	-0.591543	-0.131677	0.72322	1.84057	2.18657	1.86523	-0.380244	-0.391844	0.853315	1.28838	1.10498	1.33948	2.22764	1.74194	2.07389
ZFP36L1	-0.921063	0.514623	0.40644	1.21087	1.52592	0.911932	1.12966	-0.766059	0.337222	1.2562	1.6055	1.66137	1.85561	1.98849	2.80472
Cluster II	Z-score (normalized by juvenile silent)
	Juvenile						Adult						SP adult
gene name	silent			singing			silent		singing				singing
ABCC3	1.09755	-1.25494	0.157393	-0.866649	0.910172	-0.73735	-1.09281	-1.84481	-1.5831	-1.92068	-1.75256	-0.281095	-1.18662	-0.349067	-2.14725
ABHD17C	0.00885298	-0.24845	0.239597	-0.275095	-0.305772	1.0451	-1.55644	-2.30948	-2.1086	-1.51999	-1.81361	-0.97926	-2.0445	-1.59948	-0.679035
ABLIM3	-0.542301	1.04915	-0.506852	-0.137312	-0.37943	1.31652	-0.981662	-1.56044	-0.0622191	-2.43687	-1.4038	-1.56815	-0.0169664	-1.36695	-0.299535
ACLY	-0.366421	0.327002	0.0394197	1.17017	2.33579	1.45221	-1.03761	0.0381318	-0.396751	0.611278	-0.382521	-0.150531	-0.603335	-1.26111	-1.0605
ACO1	0.905156	-1.01245	0.107289	-1.02241	-0.649165	0.785303	-2.13881	-1.5091	-2.09445	-0.586395	-2.53175	-1.22384	-1.18425	-1.33403	-1.60582
ACTN1	0.0610131	-0.471078	0.410065	-1.01959	0.436089	0.605172	-2.54078	-1.44987	-1.15599	-1.26018	-1.4214	-1.31524	-1.39087	-1.3903	-2.65215
ACTR2	-0.131902	0.288095	-0.156194	-0.38139	-0.231476	0.0574465	-2.68248	-1.41867	-1.43244	-1.4652	-1.65944	-1.33609	-1.83843	-1.0738	-3.06736
ADAM10	-0.129528	0.675738	-0.546209	1.60336	-0.55675	0.375502	-0.802058	-0.68139	-1.27854	-0.33714	-0.972978	-2.06412	-1.44116	-1.77906	-1.79063
ADAM19	-0.421348	0.869954	-0.448607	1.06914	0.937921	-0.112346	-1.57312	-0.971899	-0.816336	-1.80434	-1.55177	-1.1931	1.1417	-0.311645	0.0644499
ADAM8	-0.202867	0.360875	-0.158008	-1.18509	-0.161989	0.344524	-0.309627	-3.21793	-0.625207	-1.05117	-0.770597	-2.03786	0.627367	-0.700245	-1.43473
ADAMTS20	0.709641	-0.182759	-0.526882	-1.24594	-0.335839	0.837701	-1.36004	-2.05839	0.115985	-2.05839	-0.202566	-2.05839	-2.05839	-0.340914	-1.13924
ADAMTS7	0.256887	0.306152	-0.563038	0.643389	1.05634	-0.3818	-2.03625	-1.04702	-0.830567	-2.03625	-2.03625	-0.905417	-1.33289	-0.757718	-1.78756
ADAMTS9	0.378935	-0.6855	0.306565	0.565144	0.232417	0.714639	-1.83694	-1.00741	-2.22717	-1.16369	-1.66363	-1.78584	-1.354	-0.293264	-1.57738
ADARB2	-0.546876	0.773881	-0.227006	-1.45246	0.559418	-2.07071	-1.41873	-1.65267	0.125138	-1.60096	-1.65528	-2.14023	-0.723936	-2.27101	-1.83951
ADCYAP1	-0.133906	-0.383348	0.517254	0.611436	2.21327	0.797517	-1.59952	-0.931575	-0.794359	0.488681	-1.30278	-1.28585	0.234092	-0.115587	0.276417
ADD2	-0.859959	1.38396	-0.524	-1.80751	-2.0328	-1.83773	-0.499515	-0.501608	-1.93494	-1.97835	-1.39172	-2.25662	-0.972944	-2.59324	-0.973033
ADD3	0.802196	-1.07257	0.27037	-0.0876241	-0.234576	0.769742	-0.520877	-0.629348	-1.82495	-1.53186	-2.42741	-1.55712	-1.76381	0.0139007	0.0727362
ADPRHL2	-0.223226	0.195404	0.0278216	-0.79573	0.733361	-0.314564	-0.39578	-3.28139	-2.23348	-1.40683	-1.27143	-1.37055	-0.914189	-1.27081	-0.839723
ADRA2A	-0.819423	0.86972	-0.050297	-1.2058	0.67709	-1.21034	-1.76695	-1.35574	-1.93801	-1.28586	-2.26155	-2.35617	-0.85984	-1.88695	-0.117672
ADSS	1.10327	-0.105714	-0.997556	-0.380481	-0.81019	0.460126	-1.37139	-0.261154	-1.9102	-1.17503	-1.74437	-1.48845	-0.842523	-1.94233	-2.73742
AKAP7	1.03595	-0.224056	-0.811895	-0.595758	0.879902	0.757975	-1.08328	-0.592875	-0.878282	-0.998918	-0.884652	-2.33845	-2.27125	-0.493956	-1.48918
AKAP9	-0.636852	-0.626036	1.26289	1.28382	0.839803	1.63151	-0.365404	-0.788352	-0.67855	-0.0447045	-0.321877	-0.20598	-1.45233	-1.82947	-0.342726
AKIRIN2	-0.0187752	1.402	-1.38322	0.894279	0.0587113	1.97303	-1.01338	-0.69142	-0.572318	-0.404843	-1.43853	-0.858228	0.041159	-0.718583	-1.02093
AKR1D1	0.199156	-0.70263	0.503474	0.606282	1.09909	0.545398	-1.59977	-1.07121	-0.880351	-1.59977	-1.22821	-1.58617	-1.59977	0.307485	-1.59977
ALDH18A1	0.41092	-1.21497	0.804051	-0.689728	-1.38357	0.50403	-0.137259	0.730889	-2.38806	-1.97371	-1.35077	-1.17102	-1.13842	-1.00356	0.0592518
ALDH1A2	0.733903	0.011537	-0.74544	0.767798	-0.394315	1.97443	-0.912835	-1.07674	-1.26413	-0.639392	-1.61757	-1.49803	-0.836467	-1.20004	0.228343
ALG11	-0.286607	1.22547	-0.938859	0.919048	0.163167	1.56232	0.399478	0.156008	-1.38152	-0.704522	-1.47058	-1.74447	0.0845098	-0.979306	0.117871
AMMECR1L	-0.301755	1.08226	-0.780501	2.07614	0.368524	0.374432	-0.693663	-0.719374	-0.397035	-0.978031	-1.31009	-1.46262	0.767462	-0.377191	-1.31937
ANGPT2	-0.0236721	-0.498273	0.521945	0.0646239	1.01939	0.975051	-2.01225	0.0905532	-2.27571	-0.852094	-1.3048	-1.12734	-1.21175	-0.812845	0.10732
ANGPTL2	0.440413	-0.796295	0.355882	0.061336	0.372533	1.61438	-0.475894	-0.985714	-1.13359	-1.02477	-1.11356	-0.201123	-2.71807	-1.09002	-0.818181
ANKRD50	0.30075	0.242631	-0.543381	0.487626	-1.05399	1.38349	-0.450771	0.0420714	-1.98908	-0.501137	-1.92195	-1.65099	-0.799527	-1.7091	-1.42418
AP2B1	-0.0120071	0.645121	-0.633114	-1.11269	-0.39169	-0.162907	-0.954805	-2.37412	-1.54616	-1.30673	-1.41266	-1.4378	-1.2285	-3.39964	-2.00326
AP3M1	0.244396	0.0600349	-0.304431	-1.75552	0.441359	0.481211	-2.15805	-1.30137	-1.28123	-2.05773	-0.70332	-0.90415	-2.36834	-0.264611	-1.97479
APC	-0.999782	0.402365	0.597417	-0.184702	-0.0174139	0.990836	-0.758179	-0.865259	-1.68681	-1.25808	-0.574205	-2.07733	-1.92842	-2.15697	-1.55118
ARFGAP3	0.0110802	-0.559345	0.548265	1.03048	-0.0788445	1.73634	-1.45181	0.280012	-1.33887	-0.764597	-1.59605	-0.54685	-0.782264	1.27733	-0.0732665
ARFIP1	-0.136717	0.879383	-0.742666	1.81511	0.140765	-0.046659	0.457673	0.827988	-1.12229	-1.67391	-0.541092	-1.80042	-1.07186	-0.176815	0.423738
ARID5B	-0.419034	0.618237	-0.199203	-0.202971	1.39168	-0.105852	-1.17016	-2.57053	-0.965615	-1.88256	-1.48192	-1.37203	0.115723	-0.3273	-0.514765
ARPC5	-0.166806	0.106378	0.0604281	-0.00332999	0.22646	1.20503	-2.14102	-1.26569	-2.39621	-0.856177	-1.02898	-1.08886	-0.394401	-0.0979968	-1.9392
ARPP21	-1.25323	1.109	0.144229	-0.88467	-0.320416	0.81416	-1.29097	-1.44868	-1.26518	-1.32449	-2.04475	-1.85487	-0.774144	-2.34167	-1.55744
ASTN1	0.690132	0.141045	-0.831177	-0.505434	-0.418181	0.227471	-1.88225	-1.54005	-1.36426	-1.78752	-0.398621	-0.230855	-2.33838	-1.96988	-2.49036
ATAD5	-0.37935	0.758701	-0.37935	2.02185	1.21306	2.59145	0.25261	-0.325472	-0.37935	-0.0412747	-0.233843	0.18073	-0.37935	1.10677	1.76577
ATP2B1	-0.320646	-0.0451156	0.365762	-0.705723	1.21547	-0.404476	-1.57495	-2.0929	-1.26398	-1.38562	-2.36664	-1.60381	-0.481019	-1.87841	-1.66141
ATP6V0A2	0.583091	-0.545043	-0.0380482	0.164791	-1.27287	0.54152	-2.37913	-1.17852	-1.04616	-0.31699	-2.72174	-2.00477	-1.2625	-0.45386	-0.499074
ATP8A2	-1.12281	-0.0994273	1.22224	-1.23694	-0.141574	-0.942627	-1.84687	-2.24136	-1.85847	-1.91999	-2.22013	-2.24136	-1.15338	-2.24136	-1.71771
B3GALNT2	-0.0903387	-0.433225	0.523564	-1.60377	2.17692	1.41405	0.00583344	-0.489871	-0.149953	-0.367186	0.613143	1.69986	-0.3859	1.27906	0.129159
B3GALT1	0.174068	-0.486422	0.312354	-0.641311	-0.660577	1.00687	-0.615258	-0.968562	-1.79211	-2.39865	-1.39437	-1.76597	-2.12372	-1.65472	-2.09477
B4GALT5	0.0778347	0.14223	-0.220065	-0.268935	-0.461904	0.38378	-1.39259	-1.49054	-1.50021	-0.560419	-1.44637	-0.364215	-0.0849362	-1.90266	-3.35146
B5G0N1_TAEGU,ENSTGUG00000018449	-0.00188468	1.30928	-1.3074	1.63943	1.61691	1.17038	0.720718	-0.440247	-0.866922	0.927532	0.118295	-0.919454	0.134786	0.971533	1.67011
BBS2	-0.656073	0.65527	0.000802727	1.2701	-0.418987	1.10316	-0.0234588	-0.81391	-1.38087	-0.286535	-0.850643	-2.5974	0.501148	-1.10927	-0.552767
BCL7A	-1.14444	1.4692	-0.324758	0.036188	0.871531	-0.852405	-1.54469	-0.639705	-0.676071	-0.88562	-2.21813	-1.70039	-0.534234	-1.73952	0.19413
BLMH	-0.160278	0.148359	0.0119188	-0.395511	-0.347401	1.12957	-2.30569	-1.96277	-2.02017	-0.978561	-1.57931	-1.78727	-1.44804	-1.21564	-1.86803
BPHL	-0.803746	1.49376	-0.690017	0.958223	0.411858	1.23834	-1.41568	-0.969196	-1.74769	-0.414033	-0.0576038	-0.492232	-0.103219	0.139058	1.29228
BRINP1	-0.396365	-0.195524	0.591889	-0.262219	-0.0249014	1.35139	-1.68808	-1.45161	-1.12737	-1.17362	-1.13377	-0.948655	-0.653788	-2.21768	-2.34854
BRINP2	0.0879323	-0.468709	0.380777	1.16849	0.316882	1.12013	0.362865	-1.43365	-1.93009	-0.901153	-1.85254	-0.978815	-0.626762	-1.42272	-0.111444
C10orf54	-0.187131	0.0373579	0.149774	-1.23085	-0.579173	-0.340682	-1.91109	-2.77592	-2.57306	-1.70207	-0.372977	-1.93862	-2.16542	-1.24222	-0.0653038
C11orf54	-0.431316	0.520715	-0.0893986	0.594977	0.00856151	1.59111	0.596884	0.286651	-0.608618	-2.29063	-0.355514	-1.61995	1.10361	-0.17041	-0.895495
C11orf87	0.734986	0.30818	-1.04317	-0.22191	-0.353176	0.4246	-1.37363	-1.38619	0.0335636	-2.14638	-0.409055	-1.21034	-2.08371	-2.36541	-1.67305
C15orf41	0.92904	-0.667615	-0.261425	-0.277084	-0.329098	1.09997	-1.29304	-2.36277	-1.20594	-0.906961	-1.2941	-0.628573	-2.35049	-0.825276	-1.82994
C16orf72	-0.310666	-0.827239	1.1379	-0.0878983	0.000368835	1.48106	-1.44519	-2.07618	-1.66773	-0.392404	-1.20532	-1.51536	-0.416454	0.224041	-0.645077
C1orf95	0.0444072	-0.0687687	0.0243616	-0.843416	-1.15189	-0.0932633	-1.59657	-1.4684	-3.3505	-1.46411	-2.52829	-1.94494	-1.68792	-2.15506	-1.60342
C1QL2	-1.77993	0.775241	1.00469	1.86399	0.235492	1.4535	-0.84149	-0.301942	-0.286784	-0.598181	-0.649239	-0.974984	0.526869	-0.246155	-0.809707
C1QL3	-0.435775	0.61828	-0.182505	-0.381627	-0.0649426	0.519638	-1.21422	-0.548657	-1.25444	-2.24284	-2.54302	-1.35412	-0.047891	-1.75328	-2.12004
C1QTNF4	-0.796507	1.21809	-0.421584	0.481935	0.202693	1.14571	-1.18344	1.54713	-0.31722	-2.03475	-0.494738	-0.298511	-0.0732861	1.17826	-0.607721
C1S	1.64207	-1.43211	-0.209964	-1.11565	-1.39502	-0.127089	0.564956	-0.978883	-0.597126	-1.43211	-0.290721	-0.937087	-1.43211	1.32196	0.272445
C2orf43	-0.045358	0.125876	-0.0805179	-1.17323	1.20076	-0.212461	-1.94092	-1.85983	-1.65086	-1.50259	-1.63017	-0.787894	-1.36618	-1.9828	-2.28119
C2orf44	-1.06441	0.840924	0.223489	-1.84566	-1.08428	-1.54949	-0.998498	0.275936	-0.838632	-1.77841	-0.522923	-1.55727	-1.81124	-1.60772	-3.09607
C4orf32	0.846356	-0.116581	-0.729775	-0.0832678	0.198556	0.894106	-1.31893	-2.52894	-1.26442	-0.0431039	-1.04369	-0.535892	1.13708	-0.993637	-1.28008
C6orf89	0.605514	0.174927	-0.78044	-2.02219	-1.24829	-2.31479	-1.34287	-1.97048	-1.98411	-2.19383	-2.6484	-1.44466	0.271006	-0.924915	-1.75146
CABLES1	0.569916	0.082343	-0.652259	-0.524683	-0.790124	0.0218631	-2.18123	-0.811295	-1.17325	-3.22495	-0.716334	-0.860406	-1.59091	0.608258	-0.640196
CACNA1D	-0.635297	0.857068	-0.221771	-0.667245	0.446206	1.43647	-1.0028	-0.931563	-0.136869	-1.42949	-1.86196	-1.35403	-2.02093	-1.48794	-1.27293
CADPS2	-0.276061	0.418467	-0.142406	-1.0744	-0.774127	1.41802	-2.04049	-2.13379	-1.57138	-1.32112	-1.66444	-1.41612	0.356268	-1.11787	-1.07377
CALB1	-0.793189	0.890634	-0.0974457	-1.1893	0.602747	0.315694	-1.43145	-0.665902	-0.995286	-2.30576	-1.2605	-1.93684	-0.857127	-0.67617	-2.5608
CAMKV	-0.479926	-0.171496	0.651422	-1.83027	-1.58258	-1.83027	-1.69601	-1.0178	-1.83027	-1.83027	-1.83027	-1.55512	1.13355	-0.242872	-0.197956
CAMSAP1	-0.684291	0.516396	0.167896	-0.222138	-0.625218	1.29936	-0.934454	-1.34389	-0.892756	-0.818405	-0.554059	-1.41404	-0.634879	-3.03542	-1.71761
CAPRIN2	-0.362186	1.18197	-0.819781	0.0819141	0.304927	1.91015	-1.3955	-0.697331	-0.496631	-0.154645	-1.51243	-1.30071	-1.33267	-1.48822	-0.293616
CASP3	-0.0310047	0.0348902	-0.00388552	1.84879	-0.354788	1.53332	0.0260164	-2.50222	-0.344565	-0.0453496	-0.040224	-1.06233	0.263695	-0.0869898	0.716337
CBLB	0.227294	0.622198	-0.849492	-0.913636	0.596706	-0.39991	-2.12029	-0.999051	-2.06794	-0.873049	-2.42001	-1.52411	-1.95027	-2.14818	-1.28154
CCDC109B	-0.374045	0.65201	-0.277965	-0.112852	0.110288	0.568432	-1.28501	-1.88366	-2.62219	-0.387791	-1.91097	-1.44003	-0.245703	-0.381995	-1.92004
CCDC28B	-0.726958	0.33022	0.396738	0.221446	-1.07249	1.014	-2.2817	-0.555956	-1.95449	-1.60872	-1.13561	-1.39984	0.0340436	-1.31023	-1.89854
CCDC80	0.155392	0.197107	-0.352499	0.605374	0.160599	1.10221	-2.02364	-1.02881	-1.15836	-0.787699	-1.10285	-2.04811	-1.94959	-0.275159	-1.62713
CCDC88A	-0.196055	-0.0432462	0.239302	-0.132239	1.21433	-0.572357	-1.60975	-2.17355	-1.48201	-0.520946	-2.16932	-0.773569	-2.17355	-1.57947	-0.73062
CCDC93	0.381536	-1.09623	0.714695	-1.29818	-0.666901	-1.00173	0.393362	0.431455	-1.89904	0.0224354	-2.29485	-1.88035	-1.7649	-0.0508735	-1.27972
CCNK	0.606644	-0.6913	0.0846566	1.89862	1.25971	2.90932	-0.778928	0.715498	-0.123541	0.859969	-0.0231199	1.0868	1.90626	0.560562	0.57527
CCT2	-0.371072	0.560968	-0.189896	1.35725	0.679033	2.62498	-1.1936	-0.0638318	-0.0685526	-0.789493	-0.393599	-1.35375	0.403903	-0.375068	-0.081915
CCT4	0.146593	-0.387464	0.240871	0.378405	-0.061839	2.48861	-1.22435	-1.30327	-1.45977	-0.235976	-0.793817	-0.920248	-0.250503	-0.99389	-1.28729
CCT5	-0.512904	-0.338635	0.851539	1.21886	0.315141	1.41382	-1.59843	-0.544716	-1.20826	-0.45948	-0.73567	-1.88122	0.0924128	0.227746	-1.43421
CD44	-0.913688	0.472504	0.441184	-0.434283	0.56042	1.34437	-1.11478	-2.67515	-1.19056	-1.32902	-1.19808	-1.23053	-0.607308	-0.136746	-0.902918
CD80	-0.188475	0.021658	0.166817	1.75965	2.0394	2.39806	0.12412	-0.708225	0.155048	0.0937412	-0.623217	-0.823524	-0.40561	0.786137	-0.088855
CD81	-0.431695	-0.0485135	0.480209	-0.899703	1.02124	-0.622562	-1.56036	-2.43157	-1.97483	-2.44737	-0.300167	-0.490194	-0.727356	-0.25578	-0.160289
CD9	0.850579	-1.46179	0.611208	-0.175347	-0.443606	0.166152	1.02187	-0.943858	-1.23562	-1.32738	-1.21576	-1.59919	-0.939515	0.65361	1.22044
CDC16	-1.23259	-0.701524	1.93411	0.785277	0.802808	2.15826	-1.13668	-0.354861	-0.418805	-0.0648593	-0.572867	-0.452173	0.317597	0.330299	0.468756
CDC42	-0.190221	1.02758	-0.837359	0.500905	-0.800117	2.05206	-1.52701	-0.505527	-0.770365	-0.88253	-0.807611	-1.15861	-0.593911	-1.2094	-1.73993
CDC42SE2	0.538671	-0.493645	-0.0450256	-0.381256	0.0841542	1.14459	-1.10889	-1.1863	-0.943705	-1.47153	-2.15382	-1.49004	-1.83137	-1.55975	-2.29474
CDH10	-0.488465	0.873987	-0.385522	0.965084	0.831108	1.24831	-1.33401	-1.28814	0.220023	-1.37784	-0.534709	-0.5773	0.127103	-1.79412	-1.43612
CDH7	-0.810633	1.3797	-0.569069	-0.375925	0.16026	-1.08657	-1.45173	-1.74025	-1.80442	-2.36174	-2.15676	-1.90229	-1.34901	-2.0842	-1.17216
CDH8	-0.149873	-0.658527	0.808401	-0.930863	0.371408	-1.23801	-1.99098	-1.15053	-1.02158	-2.44521	-2.93166	-0.211646	-1.24421	-1.49427	-1.48749
CDK14	-0.255907	-0.464952	0.720859	-1.68043	1.26406	-1.4654	-1.35707	-1.2064	-1.85847	-1.74572	-2.46583	-0.893803	-1.2451	-1.49739	-1.71605
CELF5	-0.115103	0.402532	-0.287428	-1.21623	-0.268629	-1.28779	-2.58491	-1.40822	-1.60387	-1.27051	-2.992	-0.926274	-1.29624	-2.49284	-2.49486
CEP170B	0.588319	-0.372699	-0.21562	-1.69054	0.693116	-0.744346	-1.17763	-1.23487	-0.787804	-2.58324	-2.14163	-1.34593	-1.17584	-1.75578	-2.59839
CEP63	-1.24845	1.22255	0.0258928	1.77639	0.669904	2.47719	1.14057	-0.353357	1.01752	1.53941	0.580715	1.18014	-0.0305153	0.653754	2.33756
CHEK1	0.587168	0.45989	-1.04706	0.441373	-0.300448	0.835106	-1.97216	-0.261896	-0.378129	-1.97216	-1.87232	-0.281267	-0.304452	0.253139	-1.89614
CHPT1	-0.0382189	-0.0867106	0.124929	1.13455	-0.169279	1.40551	-0.919223	0.974924	-1.38308	-0.309915	-1.29476	0.38304	-2.33776	0.0686173	-0.0496931
CHRDL2	-0.821399	0.259474	0.561926	-0.552942	0.924805	0.379232	-0.839607	-2.90378	-0.642332	-1.61732	-1.33692	-0.644365	0.463411	0.234538	-0.233981
CHST15	0.0577718	-0.112947	0.0551751	-0.70895	0.120399	0.395139	-0.138635	-2.17957	-1.66174	-1.19223	-1.79189	-2.36975	-2.56001	-1.40916	-0.959682
CHST8	-0.376664	0.361419	0.0152447	-0.226241	-0.682769	0.741388	-1.70007	-1.84853	-2.03886	-1.63376	-2.38813	-2.02034	-0.400212	-0.562562	-1.89081
CHSY3	0.030909	0.257939	-0.288848	-0.743927	0.749442	-1.71987	-1.30931	-1.70056	-2.27085	-0.453048	-2.23892	-2.24079	-1.62136	0.108031	-0.758137
CIT	-0.345647	-0.209898	0.555545	0.186172	-0.112397	1.38967	-0.897686	-1.35786	-0.962835	-0.554318	-1.30103	-0.600058	-1.20333	-1.82186	-2.73324
CLCN5	-0.0673533	0.25867	-0.191316	-1.49855	-0.113754	0.514825	-1.47963	-1.54118	-1.03922	-0.434834	-2.4741	-2.94729	-1.37866	-0.686241	-1.71792
CLDND1	0.355302	-0.523201	0.167899	1.6698	-0.331114	0.385634	-0.260605	-1.41003	-0.79755	-2.55059	-1.12075	-1.69575	-0.963245	-0.799148	-0.810095
CLN6	-1.05309	0.86293	0.190164	0.180142	-0.814095	0.771923	-1.37337	-2.12491	-1.53811	-1.82186	-0.352098	-0.583494	0.0386418	1.0661	-0.00993607
CNGA2	-0.22144	-0.642363	0.863802	-1.63843	-0.187153	0.290524	-2.36833	-0.294443	-1.17168	-1.80259	-1.01234	-1.48766	-0.265392	-2.75973	-0.377497
CNN3	0.0598151	0.162165	-0.22198	1.57723	0.871877	2.75392	-0.387596	-0.722961	-1.09093	0.539647	-0.550267	-0.415183	-0.208561	0.539457	1.09109
CNRIP1	-0.211389	0.160287	0.0511015	-0.0324815	-0.405703	1.8501	-1.51183	-1.25155	-0.990857	-0.376755	-0.790668	-1.64357	-0.839578	-1.90758	-2.08238
COL1A2	-0.729516	0.611653	0.117862	0.613365	-1.45682	0.728449	-0.880555	-2.25877	-1.81791	0.133472	-1.6785	-1.60312	0.341524	-0.807367	-0.920595
COL24A1	0.860288	-0.0298645	-0.830423	-0.463674	-0.830423	2.64334	-0.830423	-0.830423	-0.586111	-0.830423	-0.830423	-0.830423	0.762258	0.695035	0.169868
COL3A1	-0.126414	0.828857	-0.702443	1.77716	-0.179699	0.441782	-1.72851	-0.908697	-1.39153	-1.28366	-1.70962	0.0937059	-0.684828	-0.524656	0.599998
COL4A1	0.0594929	0.287713	-0.347205	0.363376	-0.282122	0.740023	-1.53988	-2.46254	-1.68062	-0.688075	-1.30122	-2.31942	-1.51257	-1.38803	-1.53395
COL4A2,ENSTGUG00000008766	-0.279859	1.02651	-0.746649	0.779839	-0.896303	0.47558	-1.69079	-2.94796	-0.622595	-1.14803	-0.835877	-1.12231	-1.00736	-0.625499	-1.55052
COL5A1	-0.451318	1.48903	-1.03771	0.47324	0.575851	0.653564	-1.74106	-1.74106	-1.11724	-0.774968	-1.06804	0.55556	-0.0220218	-1.29231	-1.22585
COL6A3	-0.0646431	0.565634	-0.500991	0.587955	0.483217	0.420037	-1.27702	-2.26734	-1.94642	-0.215231	-1.7414	-1.90723	-0.278226	-1.00831	-0.107022
CORO2A	0.171977	0.00429007	-0.176267	0.586448	0.139982	1.21771	-1.74765	-1.98744	-1.45302	-1.35482	-2.28985	-0.538975	-0.831622	-0.215489	-0.616724
CPNE2	-0.888159	1.21867	-0.330511	-0.217088	0.972767	0.802969	-1.75013	-1.49168	-1.62845	-0.314021	-1.52571	-0.906093	0.45547	-0.286996	-1.44461
CPT1A	0.731222	-0.930629	0.199407	-0.931939	-0.848709	-1.95287	-0.138332	-0.399041	-0.625311	-2.47065	-1.07125	-1.25936	-2.70246	-2.33915	-1.77894
CREBBP	-0.170126	0.478645	-0.308518	1.88333	-0.569818	2.63137	-0.205773	-0.364996	1.63894	1.64981	0.950071	0.477042	0.363806	-0.412238	1.27185
CRHR2	0.282049	-0.488097	0.206048	-1.7009	-0.971197	-2.04858	-2.31024	-0.901148	-2.89671	-2.15044	-2.42231	-2.17308	-2.1357	-2.45668	-2.19926
CRIM1	-0.362043	0.412449	-0.0504062	-1.08395	-0.226807	-3.78387	0.185615	-0.735984	-0.61342	-0.630552	-1.24988	-1.50619	0.0731035	-0.857745	-0.729925
CRIP2	-1.94663	0.886777	1.05986	-1.04605	-1.1172	-2.53295	-0.996186	-1.36725	-1.17466	-1.38255	-0.904924	-1.47314	0.0760851	-0.593164	0.252034
CRTAP	0.361021	0.514743	-0.875765	1.99791	0.901821	2.41901	0.329074	-0.807246	0.272538	-0.669236	1.24389	-0.62735	-0.480429	0.594882	-0.184285
CRYM	-0.147711	-0.553448	0.701159	-0.777451	0.640088	0.0684833	-2.56088	-2.09612	-1.32912	-1.75362	-0.777581	-1.17756	-0.847826	-0.942013	-2.39679
CTH	-0.452709	-0.00745204	0.460161	0.869629	0.667854	1.51488	-0.364711	0.231331	0.197241	-1.32668	-0.787323	-2.26203	1.53595	0.00148248	-0.0851852
CTTNBP2	-0.124598	0.155666	-0.0310687	-1.16178	-0.480365	0.733379	-1.52902	-1.39154	-1.12862	-1.77137	-1.77379	-1.40752	-2.6054	-2.82905	-0.852375
CTXN1	0.524887	0.0671204	-0.592008	-1.5619	-0.222794	-2.16115	-2.20287	-2.26266	-2.1842	-2.94465	-1.63016	-1.7287	-0.470452	-1.28176	-1.71066
CYFIP2	-0.0751445	1.64003	-1.56488	-1.396	-0.368438	-0.394492	-2.24935	-1.10661	-0.793669	-1.17301	-1.74379	-2.01649	-0.167454	-0.814351	-2.00704
CYP51A1	-0.952817	-0.440917	1.39373	-0.0846924	1.19537	-0.0883347	-1.57491	-0.767924	-1.80405	-0.890974	-1.17536	-1.65405	-1.24538	-1.46869	-1.76556
CYP7B1	0.385438	0.36683	-0.752268	-0.481467	1.81552	-0.474052	-1.06797	-1.77391	-1.12893	-2.3644	-1.55985	-1.06178	-0.521333	-0.302907	-0.552047
CYTH3	0.421432	-0.628905	0.207473	-1.15167	-1.49835	-0.0703969	0.669482	-0.133728	-1.50813	-0.563267	-0.73639	-0.509967	-3.16177	0.265319	0.392242
D1AR	0.37101	0.0153548	-0.386365	-0.640016	-0.298297	-0.0840702	-2.82061	-1.97278	-2.27164	-2.07315	-2.12279	-1.53929	-0.846696	-1.34351	-2.08036
DACT2	-0.1243	0.52288	-0.39858	-0.708065	-0.67699	0.297956	-3.31123	-1.83844	-1.77307	-2.25716	-0.9855	-0.880779	-1.68109	-0.926311	-0.946257
DAPK2	-0.0381518	-0.0935182	0.13167	-1.80575	-1.36586	-0.46604	-0.123678	-2.45752	-1.91919	-2.89801	-1.24288	-1.37832	-2.44767	-1.53482	-2.25657
DARS	1.0869	-1.0386	-0.0483009	0.430194	-0.226395	1.50096	-0.356078	-0.248817	-1.20487	-1.84124	-1.11551	-1.34674	-1.30229	-0.67657	0.97812
DCAF7	0.360552	-0.147736	-0.212816	0.363996	-0.203517	2.34973	-0.707482	-0.263855	-0.892965	-0.0786083	-0.995071	-0.840901	-1.20883	-1.47208	-1.92615
DCHS2	-0.534706	0.146445	0.388261	-0.33693	0.375345	0.457598	-1.01917	-1.31836	-2.42668	-0.277935	-2.42668	-0.309895	-1.22705	-0.0626582	-2.10871
DCLK3	1.19939	-0.976131	-0.223264	-0.855231	0.0528872	-0.647718	0.257171	-1.16531	-1.06258	-2.12582	-2.12582	-2.12582	-2.12582	-1.78647	-1.0879
DCLRE1A	0.0559632	-0.296082	0.240119	-0.829766	-2.16091	-0.938616	-0.953729	-0.140565	-1.846	-0.311236	-1.12181	-1.6885	-2.34458	-0.640381	-3.28475
DCP2	0.671759	0.0416175	-0.713377	0.660585	0.319391	1.43112	-0.456091	-0.45918	-0.450037	-2.19262	-1.57145	-1.60331	-0.850686	-0.595407	-1.5833
DCTD	0.548498	-0.780386	0.231888	-0.867558	-0.0337668	1.24247	-2.39807	-1.12688	-1.72335	-2.19427	-0.518564	-1.47359	-1.31573	-0.718524	-0.483243
DCX	0.625425	-0.245806	-0.379619	-1.76763	-0.430923	-1.76763	-0.39239	-1.76763	-1.76763	-1.76763	-1.58867	0.0940028	1.3786	-0.673288	-1.36489
DDHD1	-1.05579	0.856519	0.199276	0.645801	0.229712	1.44649	-1.35103	-0.844306	-1.18095	-0.928257	-0.876742	-0.600323	-0.362515	-1.94646	-1.90598
DDIT4	1.19993	-0.379294	-0.820641	-1.18546	-1.55955	-3.06796	-0.0234854	-1.55453	-1.1536	-1.93131	-1.00636	-1.62624	-1.57636	-0.175471	-0.249379
DDX58	-0.238761	-0.00102469	0.239786	-1.38946	-0.491621	0.255354	-2.44916	-0.686865	-1.75921	-1.43556	-2.67431	-2.18679	-1.58036	-2.38042	-1.38494
DFNA5	0.430991	0.122565	-0.553555	-0.773472	0.321515	0.580358	-2.08928	-0.804391	-2.24972	-1.71527	-1.17279	-0.74498	-2.25113	-1.51269	-1.99968
DICER1	-0.0588061	0.149724	-0.0909175	0.085019	-0.098607	0.305864	-1.06493	-0.450448	-0.326645	-1.06303	-1.49606	-1.35988	-2.95429	-2.54737	-1.56756
DIRAS2	-0.515024	1.10525	-0.590226	-0.508851	0.666102	-0.401553	-1.87661	-1.57859	-1.14039	-2.68098	-1.50056	-1.56155	-1.03317	-2.07738	-1.33654
DISP2	-0.491941	-0.227238	0.71918	1.08334	0.465778	1.09258	-1.32958	-2.11348	-0.457111	-1.4234	-0.624372	1.25524	-0.862651	-0.512864	-0.28046
DLG2	-0.199402	0.376465	-0.177063	-0.555725	0.244665	-0.489471	-2.0022	-1.8449	-1.48457	-2.4954	-1.76738	-2.19055	-0.93789	-2.64818	-1.61902
DLG3	-1.32976	0.745026	0.584736	-1.31373	-0.268152	-0.498466	-1.33697	-2.83699	-1.46359	-1.42948	-1.68337	-1.11869	-0.118934	-2.44513	-0.535093
DLGAP2	0.0426303	0.303883	-0.346513	0.313455	0.251273	1.46855	-1.67982	-0.874203	-1.33258	-1.42072	-2.02446	-1.03463	-0.628885	-1.64909	-1.70077
DLK1	-0.0332918	0.273977	-0.240686	1.40473	-0.38177	1.2697	-1.4848	-1.52355	-0.979789	0.747134	-1.1889	-1.836	-1.07945	-0.238373	-0.0780102
DOCK9	0.327546	0.134996	-0.462543	0.727751	-1.82894	1.24314	-0.711674	-0.644662	-0.911705	-0.484647	-1.16747	-1.39792	-2.08769	-2.24339	-0.691445
DOK4	-0.268675	0.703622	-0.434947	-1.14934	0.151918	-1.14607	-2.23931	-2.1955	-2.23931	-2.23931	-2.23931	-2.21886	-1.48651	-1.43981	-2.23931
DPYSL3	0.37441	-0.0251627	-0.349248	-0.144744	-0.765247	0.152204	-0.814148	-1.90909	-2.00303	-2.83271	-2.11504	-1.86084	-2.11751	-0.694314	-0.667853
DR1	-0.187939	0.00996944	0.177969	-0.63756	-1.1044	1.61406	-1.64228	-1.011	-1.17597	-0.38069	-1.37484	-1.83216	-1.09195	-1.27123	-2.61948
DRD3	0.691399	0.181073	-0.872472	-0.23322	-1.36627	1.3502	-1.6543	-2.74859	-1.00134	-0.718912	-1.22294	-1.39844	-1.36427	-0.511341	-0.977709
DRD5	-0.107016	0.06525	0.0417663	-1.26807	-0.806641	-0.690086	-1.67163	-3.87047	-1.74952	-1.60101	-1.64074	-1.36425	-0.835648	-1.8416	-2.09317
DSCR3	-1.31817	0.123774	1.1944	0.259224	0.180549	0.795813	-0.538302	-1.88261	-2.11552	-1.32645	-0.778848	-1.21929	-1.81696	-0.915129	-0.4589
DTD1	-1.03148	-0.000360106	1.03184	-0.0398518	-0.0660408	0.0678844	-2.20467	-0.863498	-0.766991	-1.79997	-1.35262	-2.2001	-0.265348	-2.19193	-1.65683
DUSP26	-0.179055	1.24237	-1.06332	0.26572	-0.788172	0.495158	-0.592117	-1.22328	-2.24499	-1.92289	-0.542951	-1.5951	-0.361581	0.448627	-1.72996
DUSP7	-0.381548	-0.82764	1.20919	-2.31943	-2.08084	-1.31923	-1.29572	0.058716	-1.93914	-1.48524	-1.80032	-2.00724	-1.6596	-1.63498	-2.61563
DYNC1LI1	-0.2117	0.46552	-0.253821	0.724159	-1.29272	1.03941	-1.64466	-1.14004	-0.481969	-1.24975	-1.18345	-2.68415	0.0797071	-1.01493	-1.3998
EDNRA	0.73086	-1.11514	0.384276	0.843784	0.391125	0.877464	-1.15612	-1.68435	-0.93253	0.735302	-1.13406	-0.672482	-1.9582	0.619535	-0.588341
EIF2D	-0.120099	0.849678	-0.729579	0.160504	0.564808	0.342757	-1.86731	-2.37084	-0.912667	-1.30374	-1.2732	-0.829993	0.739423	-1.21306	-1.51186
EIF3M	-0.0895423	-0.0128137	0.102356	0.00145155	-1.12108	1.71593	-1.51087	-0.888745	-1.17328	-1.15009	-0.940278	-1.98559	-0.493181	1.08951	0.422371
EIF4E	0.161816	-0.0244654	-0.13735	1.07161	0.88991	2.35896	-0.919813	0.0525948	-1.34416	-1.11912	-0.38706	-1.0008	0.280577	-0.783971	0.834799
EIF4G2	0.247176	-0.702984	0.455807	-0.795057	0.381594	0.415804	-0.867052	-3.4131	-0.972332	-1.12911	-0.974419	-0.255632	-1.8447	-1.06979	-0.63123
ELF1	0.145008	0.142421	-0.287429	0.410487	0.159947	1.12619	0.692536	-1.27256	-1.59885	-0.665777	0.0360388	-1.00733	-2.65869	0.263424	-1.13546
ENOX1	0.725156	-0.774207	0.0490502	-0.998803	0.125308	0.471333	-1.75615	-1.918	-0.769704	-1.77075	-1.63899	-0.384459	-0.657823	-2.54559	-2.07885
ENSTGUG00000000128	-1.00795	0.438436	0.569515	0.902928	0.116042	1.45154	-0.330799	0.72171	-2.60812	-0.550543	-0.699687	-0.631416	-0.342762	-0.0470643	0.931085
ENSTGUG00000000219	-0.186942	-0.609963	0.796905	-0.601458	0.599165	0.850197	-1.99571	-0.402763	-1.11535	-1.37885	-1.88258	-1.7262	-1.39767	-2.06628	-0.221836
ENSTGUG00000000335	-0.892908	0.751183	0.141726	0.929314	1.75003	2.05249	-0.588112	-0.311126	0.395798	-0.461503	-0.583613	-1.44096	0.874861	-0.841604	0.168911
ENSTGUG00000000419	0.766709	-0.141172	-0.625537	-0.609206	0.406985	-0.447722	-1.29445	-2.59511	-2.0346	-1.2263	-1.96712	-1.64549	-1.5024	-2.48723	-1.48078
ENSTGUG00000000475,ENSTGUG00000000478	-0.421885	0.225816	0.196069	-0.934324	0.134855	2.29726	-1.40726	-1.41582	-0.884427	-0.990862	-1.22446	-0.263959	-1.4934	-0.989978	-1.38468
ENSTGUG00000000533	-0.537523	-0.0173902	0.554913	-0.333332	0.30823	-0.574753	-2.2218	-2.2218	-1.23801	-1.73888	-1.92901	-0.625491	0.342305	-2.2218	-1.50252
ENSTGUG00000000546	0.0356868	0.6168	-0.652487	0.261247	-0.638728	0.614568	0.850364	0.723312	-0.766261	-0.660383	-0.602457	-2.13891	-1.18065	-2.24491	0.665756
ENSTGUG00000000746	0.865663	-0.998328	0.132665	-0.738826	-0.228296	1.02418	-0.88401	0.542219	-1.09464	-1.15014	-1.61017	-1.12038	-0.631379	-2.12034	-2.31525
ENSTGUG00000000754	-0.033399	-0.0752869	0.108686	-0.781242	1.88736	0.468271	-0.904725	-0.780523	-1.18317	-1.36687	-1.71253	-0.554605	-0.490743	-1.99227	-1.73935
ENSTGUG00000000784	-0.602483	0.746361	-0.143878	0.0686564	1.55103	0.386229	-2.21709	-1.66969	-1.87572	-0.982854	-0.488027	-0.326623	-1.19996	-0.667419	-0.66082
ENSTGUG00000001006	-0.0338079	0.136194	-0.102386	0.409717	0.649713	0.0371383	-1.33746	-2.44102	-1.58096	-1.65531	-2.14243	-1.67112	-0.117352	-0.194581	-0.299925
ENSTGUG00000001074	-0.0207966	0.12095	-0.100153	-0.962222	-1.00642	-1.44873	0.522598	-1.87515	-2.00129	-2.74302	-1.53373	-2.04986	-0.942932	-0.464056	0.423324
ENSTGUG00000001252	0.536099	-0.194712	-0.341386	-1.35183	-1.27237	-2.11681	-1.6689	-1.75037	-2.61345	-1.81731	-2.04144	-3.08783	-0.112027	-1.03068	-1.90221
ENSTGUG00000001385	0.0136766	0.761366	-0.775042	1.12268	-0.261345	1.60339	-1.58598	-0.376605	-0.580569	-0.5884	-1.33573	-0.400817	-0.810645	-1.65525	-1.78625
ENSTGUG00000001577	0.39493	-0.863901	0.468971	0.497964	-0.192169	1.22649	-0.911147	-0.159518	-2.46602	-0.308085	-1.64758	-1.99362	-0.532394	-1.00948	-0.245631
ENSTGUG00000001593	-0.989898	0.38202	0.607878	0.72155	0.262144	1.67047	-1.20412	-1.34025	-1.42462	-1.42462	-1.42462	-0.0697937	-0.805528	-1.42462	-0.774519
ENSTGUG00000001640	-0.597578	0.56446	0.0331185	0.823732	1.5645	2.18159	-0.490126	-0.587018	-0.189305	-0.364753	-0.740753	-1.16137	1.11703	-1.26273	0.0949095
ENSTGUG00000001656	-0.582828	0.265746	0.317081	1.05701	0.815287	2.23461	0.820396	-0.379651	0.822426	1.45506	1.1625	1.64053	-0.797012	-1.06348	-0.756002
ENSTGUG00000001767	1.3477	-1.3073	-0.0404025	0.530715	2.17313	0.326674	-0.18286	-1.33693	-0.303077	-0.997773	-0.993971	-0.242217	0.695482	0.712361	-0.64876
ENSTGUG00000001814	-0.349103	0.345476	0.00362742	2.11733	0.96279	2.05857	-0.540124	-1.57092	-0.0617024	0.419244	-0.313765	-0.666097	0.988025	-0.470767	-0.00355129
ENSTGUG00000001967	0.0451647	0.835869	-0.881034	-0.198831	0.572916	-0.997622	-2.17963	-2.39952	-0.729988	-1.64427	-1.74311	-0.377074	-0.326739	-1.22086	-2.14039
ENSTGUG00000002082,ENSTGUG00000018534	1.56089	-0.535767	-1.02512	-0.422869	-0.413457	-0.883856	0.222156	1.44721	-1.5883	-0.188077	-2.11096	-0.816311	-1.10677	0.258013	-0.887282
ENSTGUG00000002315	-0.340116	-0.482292	0.822407	-0.565889	0.2195	0.353827	-1.33919	-1.33498	-2.08598	-0.743132	-1.43783	-0.418063	-1.98548	-2.10047	-2.53372
ENSTGUG00000002325	-1.45999	0.847571	0.612417	1.61677	1.87285	1.74371	0.747566	0.412003	0.481342	1.19695	-0.570409	-1.09419	0.265969	-0.502961	0.755537
ENSTGUG00000002393	0.0231185	0.0753158	-0.0984343	-0.692956	1.18262	0.449157	-0.816206	-1.88724	-0.609009	-0.0768292	-0.441902	-0.611888	0.384162	1.06006	-2.63161
ENSTGUG00000002567	-0.0478389	0.822174	-0.774335	0.232945	-0.418305	2.01976	-1.38415	-2.43462	-0.388519	-1.08945	-0.687756	-0.891796	-0.554763	-0.696481	-0.454051
ENSTGUG00000002692	0.299871	-0.211352	-0.0885189	-1.61285	0.812074	-1.95844	-0.668582	-1.90586	-2.56568	-1.2467	-1.69129	-2.26186	-0.471536	-1.56942	-1.60544
ENSTGUG00000002773	-0.0246983	0.616378	-0.591679	0.975782	0.449212	0.0599616	-0.689413	-1.36663	-0.75093	-1.31708	-1.56314	-2.35687	-1.60593	-1.84971	0.109863
ENSTGUG00000002875	0.00552842	0.484191	-0.489719	-0.0470981	2.30809	2.54555	-0.489719	-0.489719	0.708746	-0.489719	-0.489719	-0.313027	0.377003	-0.489719	-0.489719
ENSTGUG00000002964	-0.89306	0.780526	0.112534	0.786935	0.0936797	1.42362	-1.09554	1.69849	-1.75002	0.0255108	-1.45056	-0.252145	0.244396	0.0754208	-0.780046
ENSTGUG00000002975	0.511517	0.374508	-0.886025	-0.0640391	-0.115458	1.87403	-1.91688	-1.44351	-0.411582	-1.58677	-0.75761	-0.294062	-1.38766	-1.3423	-1.19505
ENSTGUG00000003076,ENSTGUG00000003080	-1.00927	0.401563	0.607711	-0.65293	0.705715	-0.049198	-1.22588	-2.38993	-1.38555	-0.267468	-1.87705	-0.600337	-1.9082	-0.206474	-2.05015
ENSTGUG00000003112	-1.00195	-0.535138	1.53709	-0.789356	0.391048	0.167022	-1.43449	-0.8028	-1.97152	-2.4176	-1.16516	-1.04332	0.301658	-1.04015	-1.31861
ENSTGUG00000003139	-1.01512	0.115881	0.899243	-0.675059	-1.2096	-0.722088	-1.59281	-1.12224	-1.0545	-2.4924	-2.45393	-0.631123	-1.9792	0.751136	-0.619782
ENSTGUG00000003217	0.0034461	0.150723	-0.154169	-1.12706	-0.589628	-0.68391	-0.59766	-2.54558	-2.65555	-0.548154	-2.50528	-2.09745	-0.316409	-1.18662	-2.2196
ENSTGUG00000003291	-1.06792	0.851839	0.216077	-0.423334	0.455212	-0.558069	-0.577519	-1.47395	-0.45131	-0.569305	-2.39473	-1.77582	0.519535	-1.84043	0.705008
ENSTGUG00000003347	-0.22038	-0.0886216	0.309002	0.432012	-0.24411	1.4131	-0.910805	-0.700956	-0.914469	-1.50131	-1.73416	-1.81793	-0.528539	-2.52411	-0.892801
ENSTGUG00000003365	0.0401119	-0.394439	0.354327	0.48873	-1.56108	1.96911	-1.38714	-0.423694	-1.22181	-1.40286	-1.35971	-1.22607	0.0731234	0.597948	-0.292003
ENSTGUG00000003394	0.133473	-0.191752	0.0582793	0.638546	0.129001	1.87763	-1.85659	-0.882982	-1.62893	0.40346	-1.21966	-1.64558	-0.700345	-0.666063	-0.246129
ENSTGUG00000003416	-0.948355	0.687689	0.260667	0.0976752	1.11534	0.64776	-2.90174	-0.156904	-0.602048	0.036002	-0.321924	-0.79206	-1.64604	-0.663236	-0.728681
ENSTGUG00000003519	-0.579402	0.367222	0.21218	-1.03424	0.173289	0.356359	-1.89346	-1.30256	-1.90943	-1.46423	-1.88366	-2.0969	-1.69873	-2.56069	-1.86147
ENSTGUG00000003523	-1.29099	2.58199	-1.29099	-1.29099	-1.29099	-1.29099	-1.29099	-1.29099	-1.29099	-1.29099	-1.29099	-1.29099	-1.29099	-1.29099	-1.29099
ENSTGUG00000003663	-1.047	1.17497	-0.127961	0.46318	-1.04803	1.12963	-0.912118	-0.979918	-1.95747	-0.765808	-0.473311	-1.77262	-0.758292	1.05226	-0.947521
ENSTGUG00000003756	0.234567	0.224691	-0.459258	2.39907	-0.00419329	1.89461	-0.0510345	0.831579	-0.459258	1.44522	2.00006	1.13204	-0.459258	1.34132	-0.459258
ENSTGUG00000003826	-0.178613	0.99335	-0.814738	0.697942	-0.936805	-0.863762	-1.24991	-3.0851	-1.39239	-0.984649	-1.01955	-1.83553	-1.86165	-1.5832	-0.73913
ENSTGUG00000003839	-1.2069	0.113867	1.09304	0.450434	0.335901	0.0606034	-1.41702	-1.21948	-2.22548	-0.709306	-1.16054	-1.87761	0.621951	-0.840627	-1.40429
ENSTGUG00000003842	-0.867232	0.819563	0.0476691	-0.661769	-0.921292	-0.544652	-2.30484	-3.02321	-1.76458	-1.93794	-1.60961	-1.28523	-0.789122	0.177251	-0.668702
ENSTGUG00000003975	-0.696872	1.1237	-0.426825	-0.427967	0.702418	-0.801108	-2.51233	-0.893461	-0.869403	-1.82202	-0.297935	-2.49501	-1.23168	-0.134649	-0.923409
ENSTGUG00000003982	-0.254287	1.04514	-0.79085	-0.74583	-0.561998	-1.35322	-1.48256	-3.04604	-2.41721	-2.64216	-1.24452	-1.68332	-1.42139	-1.2153	-1.25821
ENSTGUG00000004082	-0.625219	0.979349	-0.354131	-1.87701	-1.41195	-1.40656	1.54031	-0.772271	-0.466261	-1.81276	-1.90056	-1.54241	-0.671804	-1.37078	-0.832457
ENSTGUG00000004192	1.35943	-0.378039	-0.981388	1.07446	-1.13288	0.879381	-1.13561	-0.92373	-1.38006	-0.33722	-0.990552	-1.22496	-1.04738	-1.38425	-2.1154
ENSTGUG00000004421	0.480673	0.146311	-0.626984	-0.626984	3.16494	-0.540999	-0.626984	-0.626984	-0.626984	-0.626984	-0.626984	-0.626984	-0.626984	-0.626984	-0.626984
ENSTGUG00000004435	0	0	0	0	0	3.87298	0	0	0	0	0	0	0	0	0
ENSTGUG00000004638	-0.612295	0.342217	0.270078	0.481332	0.433969	-1.26608	-0.680943	0.31965	-1.35692	-3.04332	-1.11745	-0.1629	0.262255	-0.612453	0.685624
ENSTGUG00000004648	-0.728643	1.48002	-0.751374	0.487512	0.545364	-0.118752	-0.140935	-0.236298	-0.768073	-0.399624	-1.08617	-1.72356	2.08735	-0.0737049	0.918616
ENSTGUG00000004725	0.769177	-1.83442	1.06524	-0.978981	-1.83442	-1.83442	-1.83442	-0.215237	-1.3439	-1.83442	-1.83442	-1.83442	-1.83442	-1.83442	-1.83442
ENSTGUG00000004868	0.412482	-0.801801	0.389319	0.193141	-0.210631	0.166181	-0.619452	-1.06675	-2.34257	-0.742325	-0.157725	-2.45338	-2.09837	0.396642	0.066914
ENSTGUG00000004914	-0.913178	1.04085	-0.127667	-0.202093	0.822291	0.541958	-1.62554	-1.35536	-1.62554	-1.62554	-1.62554	-1.62554	-1.62554	-1.3812	-1.62554
ENSTGUG00000004952	0.150982	-1.14448	0.993502	0.361444	-1.36704	-0.878375	-0.172422	-0.121494	-2.74377	0.478191	-2.03715	-1.14122	0.0145468	-0.664043	-0.920034
ENSTGUG00000005000	-0.528471	0.0719673	0.456504	0.450887	0.901118	2.37153	-0.90943	-1.2758	-0.684316	0.426341	-0.574883	-0.656835	-0.720387	-1.56658	-0.802742
ENSTGUG00000005068	-0.536732	0.645466	-0.108735	-1.63908	0.39787	0.733719	-1.4428	-1.92949	-1.39679	-1.37382	-1.11221	-2.32145	-1.45764	-2.16369	-0.469976
ENSTGUG00000005111	-0.276289	-0.0677061	0.343995	-0.347789	-0.24509	-0.0913754	-1.06125	-1.85128	-2.06574	-0.787662	-1.907	0.0686372	-2.32072	-2.30239	0.447059
ENSTGUG00000005120	-0.377739	0.909251	-0.531512	-0.481324	1.08224	-1.4489	-0.819884	-1.08262	-0.49224	-1.80788	-1.7235	-1.99205	1.06304	-0.23914	-0.0288718
ENSTGUG00000005249	-1.56232	0.0803431	1.48197	-0.903817	0.661393	-0.208516	-0.0252392	-0.801609	-1.69508	-1.09743	-1.08937	-2.10762	-0.108764	0.366917	0.570913
ENSTGUG00000005346	0.774849	0.250141	-1.02499	-0.354149	-0.680987	0.893943	-1.60759	-1.7233	-1.5541	-2.21653	-1.35309	-1.11149	-0.496221	-2.23686	-1.78756
ENSTGUG00000005432	0.182189	0.61184	-0.794029	-0.600794	1.49768	1.16242	-1.72661	-1.29739	-1.29335	-0.891393	-0.115742	-0.497794	-1.5381	-1.46484	-1.11471
ENSTGUG00000005441	0.000363154	0.172514	-0.172877	0.399142	0.354629	1.81306	-0.899163	-0.50013	-1.22656	-1.85407	-1.73082	-1.34321	-0.476438	-1.20393	-1.54517
ENSTGUG00000005466	-0.069798	-0.0704027	0.140201	0.223976	0.55356	0.71885	-2.22601	-1.61133	-0.794421	-1.69898	-1.26223	-0.70761	-0.137663	-1.46458	-2.33804
ENSTGUG00000005499	-1.27861	2.55722	-1.27861	-1.27861	-0.403363	-1.27861	-1.27861	-1.27861	-1.27861	-1.27861	-1.27861	-1.27861	-1.27861	-1.27861	-1.27861
ENSTGUG00000005567	0.0237413	-0.0679993	0.044258	-0.450266	1.22056	-0.777779	-1.26117	-1.65833	-2.86323	-1.02671	-1.64078	-1.6742	-1.54718	-1.0454	-0.0515672
ENSTGUG00000005781	0.293728	-0.783882	0.490153	-0.0924572	1.00363	0.0322684	-1.31411	-1.62567	-2.2619	-1.46467	-1.53276	-0.394704	-0.376932	0.866286	0.339667
ENSTGUG00000005863	0.843482	-1.3813	0.53782	-0.0604899	0.895637	-0.475064	-1.17065	-1.08711	-2.89116	-0.941334	-1.29537	-0.815131	-0.907511	-0.843423	0.327294
ENSTGUG00000005965	-0.0307729	0.0651966	-0.0344237	0.800122	-0.633387	1.15551	-0.969955	-1.15117	-1.10072	-0.618199	-1.73489	-0.918257	-1.03397	-2.50144	-2.08289
ENSTGUG00000006250	0.387522	-0.40428	0.0167586	0.0438082	-0.80427	0.49103	-1.60532	-0.73696	-2.34337	-0.829432	-1.80871	-0.45046	0.396864	-1.56588	-2.58771
ENSTGUG00000006316	-0.46462	0.970356	-0.505736	1.79752	0.147709	-0.0236448	-0.645219	-0.643323	-1.8593	-1.5347	-1.73655	-1.50911	-0.821741	-1.07209	-0.380429
ENSTGUG00000006699	-1.34758	0.809885	0.53769	-0.891418	0.054352	-0.544483	-1.12613	-2.44923	-0.919205	-1.42763	-1.08588	-1.2993	-1.09482	-3.02013	-1.65551
ENSTGUG00000006784	0.739132	-1.00835	0.269218	-0.646733	-1.09789	1.52468	-1.58912	-1.36167	-0.639331	-0.964797	-0.494266	-1.16664	-2.28308	-0.4512	-1.99751
ENSTGUG00000006871,LRP2BP	0.0389608	1.09983	-1.13879	-0.218669	-1.04503	0.68015	-1.81052	-2.16749	-0.236669	-1.69379	-1.01726	-1.90892	-1.65253	-1.8838	-1.06169
ENSTGUG00000006982	-0.442928	0.895546	-0.452618	1.49295	-0.183776	2.59333	-0.792738	-0.353385	-0.0152653	-1.14367	-0.864102	-0.219865	-0.725478	-0.659839	0.157129
ENSTGUG00000007017	0.799798	-1.48877	0.688972	0.623634	2.13742	0.469776	-0.557256	-0.53364	-1.32081	-0.786706	-1.52215	0.104507	-0.183467	-0.696164	-0.398983
ENSTGUG00000007035	-0.93203	1.86406	-0.93203	-0.93203	-0.93203	-0.93203	-0.93203	1.97597	-0.93203	-0.93203	-0.93203	-0.796908	-0.124042	-0.93203	-0.93203
ENSTGUG00000007103	-0.205188	-0.777703	0.982891	0.696951	0.230588	1.71885	-1.1263	-0.48119	-1.73897	-1.46244	-1.30383	-1.3834	0.264839	-0.565704	-0.729132
ENSTGUG00000007152	0.128111	0.656446	-0.784557	0.397895	-0.306223	1.63126	-1.46798	-1.33764	-0.743957	-1.16352	-1.55376	-1.23806	-0.501093	-2.02578	-1.52042
ENSTGUG00000007233	0.196786	-0.400801	0.204016	0.861751	1.15551	0.876611	-1.2292	-0.0542609	-2.10145	-1.75491	-1.15434	-1.42976	-0.831503	-0.256628	-0.961454
ENSTGUG00000007390	0.0567375	-0.826921	0.770184	-1.20149	0.887711	-1.86492	-1.00296	-1.77446	-1.77388	-1.82208	-1.46729	-1.28903	0.602692	0.195563	-1.01097
ENSTGUG00000007460	0.24258	-0.391983	0.149402	-0.22547	-0.526852	0.990513	-1.46904	-0.649506	-0.213961	-1.41745	-2.07104	-1.77305	-1.22002	-2.10563	-2.43693
ENSTGUG00000007597	1.20231	-0.642389	-0.559921	0.360022	-0.607277	1.53029	-2.09557	0.326254	-1.27346	-0.947906	-0.873208	-1.06421	-1.17354	-1.62298	-0.67494
ENSTGUG00000007622	0.147661	0.947751	-1.09541	2.36557	0.00452905	2.271	-0.455459	-1.02672	0.0605546	0.984768	0.165042	0.953077	0.972901	0.70759	0.38852
ENSTGUG00000007671	-0.922136	0.757135	0.165001	2.01185	0.247189	1.1311	0.543266	-1.17786	-0.342485	-1.27707	-0.544272	-1.48376	-0.339974	-0.232369	1.03696
ENSTGUG00000007876	-0.618487	1.10369	-0.485199	-0.274418	-1.26272	-0.123795	-0.81895	-1.30841	-1.86111	-1.08112	-1.25548	-2.03026	-3.24549	-1.83387	-0.682526
ENSTGUG00000008008	-0.520943	2.15031	-1.62937	-1.62937	-0.826487	-1.62937	-1.62937	-1.62937	-1.62937	-1.62937	-1.62937	-1.62937	-1.62937	-1.62937	-1.62937
ENSTGUG00000008013,ENSTGUG00000008026	0.610111	-1.0723	0.462189	-0.59388	0.884779	0.198534	0.905156	0.496984	-0.889472	-0.739234	-0.494192	-2.0133	-2.12006	-0.454563	0.856426
ENSTGUG00000008122	0.70336	-0.531544	-0.171817	-0.108987	0.821676	0.414167	-0.340044	-2.66936	0.0971589	-0.675586	-0.68667	0.142064	0.395934	-0.714363	-2.37338
ENSTGUG00000008322	0.0744032	0.434469	-0.508872	0.751334	-1.25252	1.22602	-1.81559	-1.40403	-0.514003	-1.78338	-0.398261	-1.04287	-2.30879	-0.200973	-0.414951
ENSTGUG00000008405	-1.13317	0.655903	0.477269	-0.518007	-0.399393	-1.93448	-0.860345	0.282839	-1.93448	-1.08919	-1.93448	-1.59778	0.361512	-1.93448	0.447828
ENSTGUG00000008445	-0.0785263	-0.287666	0.366192	-0.839645	-0.440105	0.279233	-1.68743	-1.07965	-2.4447	-1.7965	-1.72294	-1.82802	-2.02409	-1.43264	-2.93305
ENSTGUG00000008631	-0.10693	0.449275	-0.342344	-0.770118	0.173874	0.423909	-2.1978	-1.9951	-2.10408	-1.62132	-2.46735	-1.81708	-0.93315	-1.23055	-1.6273
ENSTGUG00000008685	-0.382702	-0.688868	1.07157	-0.498787	1.57191	1.29156	-1.84589	-0.33447	-1.57976	-1.16926	-1.23907	-0.463739	-0.00870138	-0.429264	-0.675872
ENSTGUG00000008737	0.102836	-0.934654	0.831818	-1.17505	0.247889	-1.65188	-1.58367	-2.02193	-2.81163	-2.17316	-1.8193	-0.255241	-1.13299	-1.63556	-1.24494
ENSTGUG00000008985	-0.195008	-0.689954	0.884962	0.507578	-0.0390005	0.63712	0.0774014	0.252515	-1.02387	-1.45848	-1.42419	-2.08403	0.967453	-1.87492	-0.719067
ENSTGUG00000009099	-0.448348	-0.890769	1.33912	-1.35109	-0.254257	-0.32115	-2.57233	-1.74583	-1.08589	-1.24803	-2.43547	-1.4689	-0.879972	-1.48936	-2.32534
ENSTGUG00000009118	-0.780119	0.627742	0.152376	0.0826663	0.157738	1.55504	-1.29111	-0.552096	-1.12547	-0.805623	0.352163	-1.30893	-1.16461	-2.52648	-0.932442
ENSTGUG00000009123	0.813551	-1.46734	0.653784	0.578426	1.06037	1.92226	-0.858602	-1.1703	-1.35613	-0.336812	-1.01061	-0.172319	0.557554	0.334179	0.269986
ENSTGUG00000009131	0.901953	-0.213655	-0.688298	-0.147269	0.304037	3.01039	-0.688298	-0.688298	-0.688298	-0.688298	-0.688298	-0.688298	-0.479953	-0.688298	-0.688298
ENSTGUG00000009224	0.503511	0.432519	-0.93603	-0.59321	1.27215	0.976925	-0.497355	-1.73393	-1.44415	-2.19351	-0.226138	-0.303759	0.264691	0.648987	-0.421435
ENSTGUG00000009276,ENSTGUG00000009280	0.158145	-0.214411	0.0562669	-2.05062	0.674558	-0.493584	-0.0509269	-2.06702	-1.62606	-0.324052	-0.655471	-0.456369	-0.918795	-1.94198	-2.71496
ENSTGUG00000009402	0.324778	-0.478795	0.154017	0.189908	-0.200832	1.97041	-1.35198	-1.81183	-0.889112	-1.65107	-1.15897	-0.941564	0.11027	0.756369	-0.243009
ENSTGUG00000009419	-0.781585	0.254755	0.52683	-0.979495	0.726273	-1.73149	-0.715998	-0.483192	-0.891563	-3.13813	-1.7017	-1.28772	-0.308429	-0.778491	0.240073
ENSTGUG00000009538	-0.291541	0.463339	-0.171798	-0.836239	-0.32261	0.452102	-2.03498	-1.85148	-2.31772	-1.69082	-2.2976	-2.25247	-1.73306	-1.68228	-1.73314
ENSTGUG00000009596	-1.60697	0.968027	0.638946	-0.494164	0.962835	0.343149	-0.79529	-2.32012	-1.182	0.520215	-0.863813	-1.67352	-0.447776	-0.597187	-0.717914
ENSTGUG00000009619	-0.144164	0.699825	-0.555661	0.601411	-0.246638	1.35345	-0.284691	-0.882822	-0.0232942	0.261324	-1.56867	-2.50106	-0.855596	0.606375	0.821127
ENSTGUG00000009678	-0.282047	-0.31401	0.596057	0.721558	0.310154	1.05532	-1.08317	-0.681309	-0.274062	-0.258168	0.308771	-2.2778	-2.34903	0.532702	-0.395956
ENSTGUG00000009724	0.358558	0.584519	-0.943077	0.394256	0.559904	1.02941	-1.97339	-1.18422	-0.251944	-1.22167	0.647023	0.14993	-1.50071	0.799555	-1.40341
ENSTGUG00000009733	0.475022	-0.306303	-0.168719	-0.884731	-0.605907	-0.499786	-2.64895	-1.46143	-2.15933	-2.56429	-2.21756	-2.00201	-0.468431	-0.571874	-0.184384
ENSTGUG00000009787	0.693807	-1.35814	0.664331	-0.238439	0.412167	0.222762	-1.34825	-1.01393	-0.239805	-1.80875	-2.38324	-1.04633	-1.19868	0.914294	-0.565107
ENSTGUG00000009868	-0.668347	0.624653	0.0436936	-0.0188203	0.415746	-0.180963	-0.891607	-1.5399	-2.4743	-0.106958	-2.03743	0.00602979	1.09536	-0.607233	-1.38265
ENSTGUG00000010075	-1.15585	0.812096	0.343756	0.387153	1.02071	1.74288	-1.21151	-1.55731	0.245171	0.94797	-0.504202	-0.133062	-0.407124	-1.55902	0.0425781
ENSTGUG00000010262	0.143668	-0.216826	0.0731585	0.987769	-0.869386	1.66277	0.510771	1.15193	-0.730865	0.492961	-1.23406	-1.21972	0.0628293	-1.70625	1.06861
ENSTGUG00000010602	-1.37924	1.32358	0.0556648	-0.848039	1.28757	-1.37924	-1.37924	0.485987	0.865923	0.0583948	0.709571	0.664958	-0.345241	-1.37924	-0.673276
ENSTGUG00000010696	0.553132	0.638854	-1.19199	0.291162	-1.07539	1.43124	-1.43195	-1.53446	-0.940592	-0.76299	-1.60555	-1.532	-0.0694887	-1.29375	-1.78433
ENSTGUG00000010918	-0.19426	0.346561	-0.152301	1.29043	0.807469	2.01315	0.166039	-0.228617	0.577108	-0.482185	0.0600808	-1.53505	-1.90991	0.34696	-0.825056
ENSTGUG00000011001	-0.469766	0.182	0.287765	-0.214342	-0.991578	0.488563	-1.44939	-1.90458	-1.13245	-1.05193	-0.5611	-1.50797	-2.24355	-2.72883	-2.35354
ENSTGUG00000011102	0.255668	0.286952	-0.54262	0.0547006	0.443623	1.14785	-1.52613	-0.903394	-1.86629	-0.646895	-1.4218	-1.45813	-2.22922	-1.09822	-1.77545
ENSTGUG00000011192	0.341917	-0.201548	-0.14037	-1.08367	0.683016	0.385568	-1.86478	-1.70752	-1.35689	-1.87552	-1.49315	-1.49552	-1.32827	-2.18115	-2.40142
ENSTGUG00000011330	0.577516	-1.03075	0.453233	-1.19174	1.49025	-1.51963	-1.51963	-1.51963	-1.51963	-1.51963	-1.51963	-1.43439	-1.51963	0.206569	-1.05491
ENSTGUG00000011387	-0.34327	-0.405682	0.748951	0.809869	0.389607	2.53327	-1.3863	-0.0336488	-0.118734	-0.123884	-0.893887	0.435868	1.03172	-0.462795	-1.32671
ENSTGUG00000011393	-0.170827	-0.0900191	0.260846	-2.20645	-2.07638	-2.52028	-0.211518	-1.23562	-1.39169	-1.17757	-0.957752	-1.44431	-0.831483	-3.11218	-2.32829
ENSTGUG00000011409,ENSTGUG00000011413	0.525338	-0.528436	0.0030975	0.314317	0.747789	1.78655	-1.58928	-1.27479	-0.22971	-0.149234	-1.11149	-1.02371	0.114032	-0.133177	-2.12377
ENSTGUG00000011421	-0.221355	-0.20723	0.428585	-1.8478	0.916875	0.340457	-1.37942	-1.96975	-1.32696	-2.36484	-1.40555	-0.0408804	-0.983227	-1.80411	-1.13017
ENSTGUG00000011560	0.0178118	0.439873	-0.457685	1.15105	-0.632894	1.19314	-0.522485	0.350834	-1.81711	-0.0411967	-1.81711	-1.50583	-0.041159	-1.81711	-0.197514
ENSTGUG00000011669	0.15	-0.389281	0.239281	-1.19955	-0.452294	-0.291001	-1.97186	-2.24797	-1.45004	-0.965462	-2.66399	-1.92669	0.161062	-0.862563	-2.53549
ENSTGUG00000011759	-0.32681	0.661311	-0.334501	0.212077	-0.829265	0.0584738	-1.29223	-1.89666	-0.39365	-0.659633	-1.51942	-1.0283	-1.96544	-3.25321	-1.38251
ENSTGUG00000011866,MAN1A1	-0.223297	1.68343	-1.46013	-0.113746	0.0106241	-0.621882	-1.69981	-1.40298	-1.38264	-2.08338	-2.0037	-1.22303	-0.0645604	-1.58553	-0.701841
ENSTGUG00000012021	0.0274245	0.201752	-0.229177	-0.648784	0.0060089	-0.0897676	-1.43577	-3.01896	-1.78627	-2.09698	-2.26769	-1.6588	-1.57913	-1.19123	-1.97004
ENSTGUG00000012056	0.213901	-1.01743	0.803533	-1.25991	0.139477	0.67578	-0.882564	-2.05148	-1.28621	-2.18888	-1.80071	-2.09716	-1.44291	-0.475435	-1.4668
ENSTGUG00000012078	-0.570352	1.14487	-0.574516	0.515819	-0.570667	2.12936	-1.74255	-1.30702	-0.127211	-0.900739	-0.426996	-1.2014	-0.42262	-1.13782	-0.787691
ENSTGUG00000012114	0.940751	-0.545377	-0.395374	0.628603	0.488861	0.461546	-1.22952	-1.21234	-0.310497	-1.1999	-0.36251	-0.454187	-2.80546	-1.86196	-0.743842
ENSTGUG00000012173	-0.863664	0.210915	0.652749	0.02526	0.380586	0.620645	-2.137	-1.62725	-0.923429	-1.28714	-1.95628	-1.76854	0.555694	-1.19555	-0.847229
ENSTGUG00000012398	0.871695	-1.35552	0.483823	-0.549274	1.05878	0.353329	-0.202584	-0.535993	-2.15717	-1.46543	-1.59736	-0.52314	-0.76257	0.949531	-0.946404
ENSTGUG00000012753	-0.20757	-0.16268	0.37025	-0.708716	-0.654822	0.829484	-1.46176	-2.50429	-1.43278	-0.70647	-1.98045	-1.24913	0.0713837	-2.1184	0.36526
ENSTGUG00000012759	-0.0194774	0.432749	-0.413272	-0.0794505	-0.785012	-0.107016	-2.00828	-3.31967	-1.1259	-1.60265	-1.96705	-0.938935	-0.393559	-0.2398	-1.58115
ENSTGUG00000012826	-0.551506	0.425559	0.125947	0.250983	0.313414	1.6948	-0.707917	-1.00637	0.0467974	-0.308923	-0.569744	-0.346467	-2.35054	-2.02655	-1.13964
ENSTGUG00000012972	1.2802	-0.538556	-0.741641	-0.869758	-1.64169	0.0335902	-0.37098	0.119119	-1.6655	-1.37873	-2.09556	-0.383907	-1.72843	-1.23965	-2.64539
ENSTGUG00000013005	0.691942	-0.244664	-0.447278	0.0175667	0.313635	0.235026	-0.990214	-1.82699	-2.11346	-0.67948	-2.03109	-2.27266	-1.78713	-1.4623	-1.68325
ENSTGUG00000013386	-0.0309498	0.431108	-0.400158	-1.5392	0.0278359	-0.837374	-1.5414	-2.32487	-1.10582	-2.41686	-2.60423	-2.10787	-0.0125061	-1.73148	-1.66903
ENSTGUG00000013538	-0.25411	-0.0378451	0.291955	-1.2279	1.26139	-0.431998	-0.159223	-1.97136	-1.18994	-0.0576704	-1.87203	0.236027	-0.157362	-1.61067	-2.22514
ENSTGUG00000013547	0.0178355	1.42181	-1.43965	-1.44297	-1.25605	-0.548553	-2.06181	-2.06181	-2.06181	-2.06181	-2.06181	-2.06181	-1.20315	-1.82311	-2.06181
ENSTGUG00000013553	-1.51403	0.724718	0.789308	-0.0650693	0.436319	0.0879808	-2.51921	-1.3379	-1.14287	-1.22359	-1.38664	-2.1376	-0.508183	-0.655441	-0.956029
ENSTGUG00000013640	0.237144	-0.594893	0.357749	-0.592829	1.79443	-0.285453	-0.590825	-0.440619	-0.566279	-1.79172	-1.31788	-1.33888	0.598471	-1.79172	-1.71644
ENSTGUG00000013803	-0.861238	0.781292	0.0799463	-1.65285	-0.867802	-2.30681	-1.23184	-1.31083	-2.38456	-0.69323	-2.98471	-2.42116	-1.227	-1.12594	-2.07951
ENSTGUG00000014074	0	0	0	0	2.24266	0.717428	0	0	0	0	0	0	0	3.33078	0
ENSTGUG00000014226	0.494569	-0.139392	-0.355177	-0.211512	-0.218573	0.701955	-1.33496	0.0350843	-1.37383	-0.818632	-2.31929	-0.998551	-2.13947	-1.7634	-2.35188
ENSTGUG00000014399	0.0278593	0.0168651	-0.0447244	1.00141	-0.237019	2.0914	1.04847	1.40573	-0.97025	-0.97025	-0.493254	-0.935839	0.87498	-0.97025	1.17872
ENSTGUG00000014515	0.078434	1.55565	-1.63408	1.2665	1.55641	1.58724	0.11258	-0.0549941	-1.34947	-0.17058	-0.908081	0.21496	-0.0273269	0.210328	0.14937
ENSTGUG00000014543	-0.348233	-0.412105	0.760338	-2.03962	0.547272	0.165762	-0.98235	-0.590771	-2.07745	-1.01747	-2.15571	-2.19176	0.386056	-0.703533	-0.763081
ENSTGUG00000014829	-0.765811	0.677683	0.088128	-1.14286	-3.13436	-2.95196	-1.3598	-1.92505	-1.45179	-1.74783	-1.92188	-0.799173	-1.07505	-0.749573	-0.904362
ENSTGUG00000014889	-0.0508727	-0.100711	0.151584	-0.036813	0.490029	-0.101051	-0.920634	-1.52864	-1.5394	-0.800021	-1.33499	-0.549154	-3.1858	-1.65748	-2.03981
ENSTGUG00000014896	-1.35383	0.151317	1.20251	1.07331	0.661869	1.17713	1.03624	0.0142442	-1.24322	0.0239037	-0.78837	-0.984485	-0.00759843	-1.8802	0.132326
ENSTGUG00000015148	1.11832	-0.279121	-0.839203	0.77837	0.859584	0.652437	-1.51747	0.210386	-0.890179	-0.606658	-2.44952	-0.54694	0.396441	0.705008	-0.573207
ENSTGUG00000015433	-0.71179	0.393112	0.318678	-0.278376	-0.566282	-0.269023	-2.21113	-0.963752	-2.21113	-2.21113	-2.21113	-2.21113	-0.575522	-1.68515	-2.20849
ENSTGUG00000015455	0.0585171	0.00323204	-0.0617491	-0.843565	-0.54064	-2.19381	-0.664702	0.529235	-1.4136	-1.46845	-1.97087	-1.98085	0.572847	-2.50294	-1.03349
ENSTGUG00000016269	-1.58172	0.697188	0.884534	-0.792221	0.363419	-0.490869	-2.29695	-0.015783	-0.578296	-1.58538	-1.72071	-2.29695	-0.552337	-0.44294	-0.406556
ENSTGUG00000016346	-0.0590905	0.264277	-0.205186	-1.12432	-0.164034	-2.53323	-2.44547	-0.528099	-2.85363	-1.33383	-1.45285	-0.864043	-0.357372	-0.26395	-1.90978
ENSTGUG00000016366	-1.44154	-0.0197272	1.46126	-0.201304	0.326403	0.208335	-0.320862	-1.95237	-2.23264	-0.942135	-0.749896	-1.45474	-1.27188	-1.75189	-0.437612
ENSTGUG00000016406	-0.35877	0.373251	-0.0144817	-1.81307	-2.06194	-1.49264	-2.83533	-1.95895	-2.63209	-2.83533	-2.43827	-2.35002	-1.68735	-1.8246	-2.34659
ENSTGUG00000016437	-0.629469	0.198512	0.430957	-0.175714	-0.747116	0.602412	-1.92536	-1.38108	-1.68884	-0.478519	-1.45553	-1.47389	-1.24502	-2.85155	-2.18288
ENSTGUG00000016538	-1.17155	0.554519	0.617033	0.218402	0.0583339	0.151663	-1.14851	-1.07095	-0.99425	-0.862064	-0.711286	-1.18358	-0.0234304	-3.389	-0.589135
ENSTGUG00000017158	0.601678	-0.244467	-0.357212	0.0766462	0.555621	0.893082	-0.608635	0.138409	-2.01173	-1.19114	-0.880788	-1.85625	-1.68485	-0.161022	1.19875
ENSTGUG00000017233	-1.25913	1.01293	0.246199	0.950167	0.644239	1.06959	0.598988	0.630442	-1.25913	-1.25913	-1.25913	-0.819741	-1.25913	-1.25913	0.289809
ENSTGUG00000017338	-0.772334	0.78404	-0.0117063	0.0171266	0.822936	1.05891	-1.36519	-0.900203	-0.997888	-1.11094	-1.93923	-1.18393	1.09731	-1.50186	-0.22771
ENSTGUG00000017385	0.0199305	0.0892447	-0.109175	-0.797215	-0.551925	1.05431	-0.952645	-1.60129	-1.50961	-0.84139	-2.71673	-2.71673	-1.13386	-0.82364	-1.16817
ENSTGUG00000017389	0.96149	-1.18843	0.226939	2.14103	1.14029	2.50022	1.06988	2.15991	0.463973	0.493555	-0.0334383	0.539401	-0.234579	-0.211242	0.702232
ENSTGUG00000018026	0.302627	0.516802	-0.819429	-0.782114	0.0625384	1.06978	-1.94243	-1.23669	-1.30297	-1.48396	-1.0523	-1.56223	-1.09323	-2.13906	-2.30947
ENSTGUG00000018535	0.454363	-0.327073	-0.12729	0.392101	0.00726818	0.582589	-1.3196	-1.50788	-0.209805	-0.290147	-2.2999	-2.87693	-0.568351	-0.991189	-0.888374
ENSTGUG00000018567	0.209744	-0.478776	0.269032	-0.575117	-0.0767318	-1.04921	-1.38351	-2.48116	-1.61771	-2.60123	-1.93149	-1.85152	0.341187	-1.34013	-0.0871024
EPHA5	-0.0264593	0.237242	-0.210783	-1.95072	-0.0394281	-1.58055	-2.39899	-1.06205	-0.919003	-1.95581	-1.97935	-2.53464	-2.71936	-1.55125	-2.29021
EPHA7	1.16008	0.0131543	-1.17323	0.592326	0.275041	1.88507	-1.66335	-1.09464	0.546688	-0.896289	-0.450858	0.937656	0.495833	-0.767201	0.570881
EPHA8	-1.29099	-1.29099	2.58199	-1.29099	-1.29099	-1.29099	-1.29099	-1.29099	-1.29099	-1.29099	-1.29099	-1.29099	-1.29099	-1.29099	-1.29099
EPHB1	-0.329127	-0.0877651	0.416892	-1.58711	0.743932	-1.59178	-1.55972	-1.20025	-1.39407	-2.23029	-1.9271	-1.44619	0.63705	-0.689634	-2.07143
EPHB3	0.123813	0.357627	-0.48144	-0.383061	-0.817766	-0.372694	-1.69587	-2.70972	-2.90374	-1.8807	-2.1299	-1.61208	-0.47719	-0.90969	-1.73287
EPSTI1	0.727672	-0.828839	0.101167	-1.10659	-0.737049	-0.503905	-1.72571	-1.54553	-1.72784	-2.36342	-2.25088	-2.44488	-2.53566	-0.239367	-0.59993
ERC1	-0.207596	0.517102	-0.309506	-1.69864	-1.0648	1.41669	-1.94177	-1.4847	-1.34499	-1.79136	-1.5721	-1.34783	-1.52063	-1.94076	-1.94402
ERICH1	-0.475766	-0.2236	0.699365	0.214167	0.690247	2.18413	-0.212466	-1.28584	-0.918611	-1.28308	-0.935648	0.206357	0.965781	0.498414	1.34046
EVL	-0.0323754	0.719953	-0.687577	-0.984872	-0.223239	0.176575	-1.88548	-2.31714	-1.18291	-1.61829	-1.47137	-1.90192	-1.91528	-2.5448	-2.20666
EXOC3	-0.996163	0.347611	0.648552	0.00185953	-0.0490021	1.69644	-0.533463	-0.403508	-1.47844	-1.45427	-1.59744	-1.50851	-1.78455	-1.07579	-1.28353
EXT1	0.161607	-0.607684	0.446078	-1.56309	0.0479254	0.0957726	-0.973182	-3.4054	-1.03527	-1.73589	-1.07457	-1.35909	-0.998148	0.0390171	-1.61707
FABP5	-0.937408	0.329881	0.607527	1.75716	-0.605045	-0.109515	-1.69712	-1.05563	-0.807579	-1.0283	-0.805303	-2.34337	0.331221	0.112747	-0.493074
FAM105A	0.160371	0.122321	-0.282692	0.123077	1.01172	0.710849	-0.46397	-0.582586	-1.44164	-2.16602	-0.876214	-0.15311	-2.41854	-1.4263	-1.31774
FAM117B	0.95488	-0.131922	-0.822957	1.02633	0.810856	2.21759	-1.59583	-0.998033	-0.72784	0.0157331	-0.711821	-0.248695	-0.180058	-0.898354	0.565054
FAM151B	-0.657884	0.105119	0.552765	0.0253125	0.0349534	-0.639616	-2.83544	-0.389902	-1.07899	-1.42899	-0.638503	-1.9303	-0.474283	-2.74536	-0.94283
FAM19A1	-0.408835	1.24252	-0.833687	0.432622	0.359275	-0.2141	-0.97358	-0.425986	-1.33987	-1.19188	-1.73739	-1.86081	0.948719	-1.93152	-1.10624
FAM19A5	0.798538	-0.291431	-0.507107	0.483727	-0.550929	1.89724	-1.29249	0.116804	-1.9054	-0.943125	-1.77441	-1.06615	-0.990975	-0.45561	-0.931318
FAM26E	0.453736	-0.825295	0.371559	-0.908234	-0.0717506	0.802187	-1.06862	-2.19523	-1.58685	-0.460334	-2.19523	-0.853896	1.06403	-0.676187	-1.25093
FAM49A	0.227432	-0.187345	-0.0400868	-0.551405	-0.347309	0.258875	-2.35332	-1.66965	-2.56043	-2.01387	-2.10304	-1.95425	-1.18818	-1.70451	-1.98392
FAM73B	0.0524618	-0.0262309	-0.0262309	-0.0262309	3.74971	1.19303	-0.0262309	0.860824	-0.0262309	0.14326	-0.0262309	0.235728	0.981992	-0.0262309	-0.0262309
FAM84A	-0.597635	0.830414	-0.232779	-0.930227	0.852047	-0.613915	-2.24351	-0.859324	-0.493898	-2.39898	-1.35327	-1.8353	-1.03451	-2.25513	-1.38716
FAM96B	-1.03008	1.5206	-0.490515	0.474607	-0.118547	1.05025	-1.09556	-1.24338	-0.913842	-0.455297	-1.24161	-1.49936	0.314904	-2.07257	0.147272
FBN2	-0.164806	1.47297	-1.30817	-0.57867	-0.28354	-0.538989	-1.00526	-1.48231	0.190761	-1.79085	-1.98527	-2.32912	0.148516	-1.5772	-1.07668
FBXO15	-0.613619	-0.123155	0.736775	0.94959	0.466651	0.298785	0.413362	-2.03161	-1.80485	-1.12311	-1.618	-1.29278	-1.52588	-0.585109	0.159649
FGFR1OP	0.0279616	-0.169597	0.141635	-1.33627	-0.722671	0.563483	-2.04526	-2.5317	-2.46001	-1.73295	-2.38192	-1.44632	-1.59011	-1.77124	-1.1479
FH	-0.134843	0.141931	-0.0070879	1.4855	-0.261704	1.64657	-0.511651	0.18841	-0.943345	-0.396426	-1.72159	-2.05999	-1.10753	-0.661565	-0.648221
FILIP1L	0.375316	-0.216304	-0.159012	2.1989	-0.68385	2.85062	-0.00770258	0.21738	1.94308	0.841885	0.854481	0.903801	0.505861	-0.0500755	-0.0968768
FNDC1	-0.623756	0.312652	0.311104	-0.648193	-0.0249667	-0.300229	-1.22817	-2.34449	-1.23751	-1.28708	-0.832311	-2.69617	-1.03315	0.594362	-2.26402
FNDC3A	0.522781	-0.893424	0.370643	1.32734	1.23386	2.45832	-1.08756	-0.548531	0.377935	-0.106133	0.199609	1.06721	0.658104	-0.209723	-1.16213
FNDC3B	1.1465	0.0802495	-1.22675	-0.983943	0.231469	-0.248392	-1.24383	-1.07943	-1.75124	-2.10366	-2.2692	-2.39038	-1.47437	-1.58063	-1.52111
FNIP2	-0.461521	1.17379	-0.712268	0.139486	1.12114	0.391649	-0.230239	-0.0381549	-1.29705	-0.40117	-1.88966	-0.800472	-1.98094	-1.48235	0.685654
FRMD4A	0.108295	-0.138114	0.0298182	-1.28696	-1.31638	-0.697516	-0.0883067	-1.8368	-1.22259	-2.45021	-2.53657	-2.69726	-2.1047	-0.35733	-0.372918
FSCN1	-1.26972	0.660026	0.609692	0.102767	0.937611	-0.568964	-1.91394	-1.76333	-1.08396	-0.894213	-0.781781	-0.638758	0.740968	-1.95687	-1.35433
FSTL5	0.890862	-0.806266	-0.0845961	-0.699752	-1.1352	1.4203	-1.56259	-1.52992	-1.40277	-2.25389	-1.51592	-0.479295	-0.759799	-0.7318	-1.97912
FUT8	-0.219145	0.584681	-0.365536	1.06872	-0.493711	1.19317	-1.56501	-0.497978	-0.165543	-0.771556	-0.981746	-2.34317	-0.486544	-1.99636	-0.977607
FXR1	-0.176404	-0.601589	0.777993	1.34858	2.20744	3.03434	-0.328849	0.227208	0.95484	1.94239	0.314555	1.70761	1.17561	0.754137	0.947149
FYN	0.832999	-1.49719	0.664194	-1.36355	-1.75444	-0.533299	0.231989	-0.964661	-1.73823	-2.30977	-1.88486	-1.32249	-1.67596	0.279238	-1.03834
FZD1	1.06867	0.330134	-1.3988	-0.590621	0.637154	0.220436	-0.657557	-1.56899	-1.19406	-1.24332	-1.12193	-0.32906	-2.27041	-1.74774	0.562864
FZD10	-1.35526	1.14334	0.21192	-1.28644	-1.86059	-1.32535	-2.23052	-2.27702	-1.67613	-1.66083	-1.81382	-1.84474	-0.70139	0.197996	-1.81721
FZD8	0.066274	-0.140777	0.0745033	0.373405	2.06269	-0.325424	-0.667336	0.139125	-1.98906	-0.320182	-1.09273	-1.4839	1.35318	-0.241914	-0.0891106
GABRA5	-0.45325	0.248799	0.204451	-0.778919	-0.0531812	0.874697	-1.85518	-1.46907	-1.50394	-1.53434	-2.10777	-1.89281	-0.973631	-1.65392	-2.51726
GABRB3	-0.26281	0.339376	-0.0765664	-0.619829	-0.154304	1.13082	-1.65589	-1.65473	-1.65364	-2.01185	-1.86448	-1.646	-0.686246	-1.99664	-1.92098
GABRG3	0.0197612	0.742336	-0.762098	-0.505235	-0.986705	0.191877	-2.57523	-1.42308	-0.98415	-1.12861	-2.56111	-1.83861	0.60757	-0.866773	-0.633499
GALNT14	-0.932232	0.544034	0.388197	-1.31896	0.343827	-0.0397863	-2.82486	-1.64846	-1.72956	-2.44488	-1.21887	-0.791896	-0.849486	-1.52639	-0.687299
GALNT2	0.234528	0.293955	-0.528483	0.0621999	-0.885466	0.24296	-1.21065	0.196444	-1.66279	-2.1666	-1.02898	-2.25179	-1.81065	-2.0875	-2.10229
GAP43	-0.403936	-0.0235261	0.427462	-1.14812	-0.778778	-0.145891	-2.18309	-2.82384	-1.74909	-2.46185	-2.03246	-0.927133	-0.128642	-0.215995	-0.944243
GARNL3	0.196458	0.0405475	-0.237005	0.0951034	-0.956637	0.917298	-1.98912	-0.802688	-0.808806	-1.57979	-2.33515	-1.21503	-2.02925	-2.10084	-1.74165
GCAT	-0.52402	0.395244	0.128776	0.843356	0.338515	0.731448	-1.50585	0.32929	-2.3853	-1.07051	-0.49483	-0.346052	1.44529	-0.602778	0.666162
GDA	0.211514	0.630178	-0.841692	0.022855	0.977684	1.49196	-0.0687918	-1.42644	-0.37387	-1.4172	-1.29194	-0.0947306	-2.14104	0.506556	-0.294986
GDNF	-0.805621	0.457748	0.347873	-0.508691	2.23902	0.515251	-1.84212	-0.54311	-0.115213	-0.359921	-0.757981	-0.232055	-0.510734	-1.6654	0.770252
GDPD5	0.153493	0.411748	-0.565241	-1.81796	1.68905	-1.08786	-2.22641	-0.767152	-0.560563	-1.51018	-1.33032	-1.13361	0.278456	-0.912768	-1.25913
GLB1	-0.812585	0.257945	0.55464	-0.623502	-0.340013	1.82208	-0.685707	-1.80225	-0.813964	-2.23393	-0.524238	-1.20237	-1.12601	-1.30634	-1.46701
GLRA3	-0.247859	0.62734	-0.379481	1.3202	0.519673	2.34323	-0.503541	0.152185	-0.781798	-0.566008	-1.29696	0.267438	-1.69637	-0.242917	0.0942617
GLT8D1	0.375052	-0.198541	-0.17651	0.708909	-1.06053	0.486523	-2.51237	-1.02962	-1.77353	-1.44454	-1.49445	-1.9475	-1.72216	-1.90317	-1.30232
GMDS	-0.0381869	-0.140434	0.178621	0.24455	-0.798707	0.612137	-0.912119	-1.1461	-2.58231	0.226406	-1.202	-2.27982	-1.48656	-2.04783	-0.347771
GNAI3	-0.31444	1.76447	-1.45003	1.59451	0.534135	1.23132	-0.223606	0.261626	-0.459777	0.202675	-0.00480566	-1.11138	1.07522	-0.667868	1.46468
GNAQ	0.257901	-0.709898	0.451997	0.457177	1.64581	-0.0484796	-1.81527	-1.76246	-1.25064	-1.19682	-1.18844	-0.399621	-0.450395	-0.184228	-1.84577
GOLT1B	0.611509	-0.720179	0.10867	-0.934748	-0.121978	0.994644	-2.05305	-0.807062	-2.53319	-1.47651	-0.754744	-2.15535	-1.4516	-1.36215	-0.76939
GORASP2	-0.562744	-0.0389686	0.601712	-0.534243	-0.171231	0.320148	-2.43378	-1.67178	-2.21418	-1.00796	-2.71338	-1.52003	-0.96763	-1.71495	-1.08907
GPATCH11	-1.27372	0.791883	0.481842	-1.5586	-2.76567	-0.846518	-0.40883	-1.05396	-0.965409	-1.17224	-1.3048	-2.96038	-0.279185	-0.555702	-1.17049
GPC6	0.643796	-0.651665	0.00786909	-0.94526	0.79941	-0.131996	-0.766853	-1.07836	-1.0456	-1.40756	-2.48771	-1.87974	-2.48771	-1.58509	-1.63489
GPHN	0.590545	-0.204604	-0.385941	0.0631333	-0.526822	1.54725	-2.08949	-0.787315	-0.603641	-0.00272125	-0.928565	-1.33444	-1.27734	-1.90593	-1.9964
GPIHBP1	-0.337371	0.62999	-0.292618	-0.223809	-0.719239	0.890886	-1.89985	-1.80308	-1.23669	-0.459207	-2.05916	-1.48718	-0.0361275	-1.37971	-2.4852
GPR137B	-0.671521	0.0184013	0.65312	1.65321	1.22556	2.10932	0.223189	-0.407242	-1.62686	0.972997	-0.774553	-0.231027	1.1915	0.380798	0.332703
GPR158	0.136173	1.11341	-1.24958	-0.0219009	-0.768926	-0.0127077	-1.83154	-1.31222	-0.75734	-1.36141	-2.16815	-2.0257	-1.29484	-2.04414	-2.2948
GPR26	-1.29099	2.58199	-1.29099	-1.29099	-1.29099	-1.29099	-1.29099	-1.29099	-1.29099	-1.29099	-1.29099	-1.29099	-1.29099	-1.29099	-1.29099
GPR6	0.671563	0.697231	-1.36879	-0.19819	-1.36879	1.63554	-1.36879	-1.05257	-1.36879	-1.36879	-1.36879	-1.36879	-1.36879	-1.36879	-1.36879
GPR63	-0.157923	0.150757	0.0071663	-1.46851	0.264859	-0.212364	-1.29469	-1.92726	-1.14355	-1.5882	-1.66123	-3.28845	-1.88849	-2.03647	-1.311
GPR78	-0.137393	0.929927	-0.792534	0.900798	0.969453	1.09746	-0.843651	-0.754558	-1.40447	-0.619962	-1.95029	-1.4317	-1.42137	-0.962875	-0.254639
GPSM2	-0.724654	-0.290352	1.01501	-0.974634	0.248352	0.181978	-1.49383	-1.68592	-2.2639	-0.0896524	-1.62517	-2.0531	-0.539357	-0.830378	-2.29933
GPX1	-0.482488	0.0270459	0.455442	0.0980159	0.39898	1.60117	0.0773471	-1.50266	-1.84577	-0.371828	-1.29373	-1.8016	-0.697897	0.730782	0.467981
GRIA2	-0.207294	0.66505	-0.457756	-1.48264	1.77659	-1.10346	-1.35179	-1.05683	-0.98517	-1.29144	-2.23259	-0.718142	-0.977944	0.0270029	-1.70617
GRM3	0.38119	-0.702649	0.321459	0.570687	-1.31589	1.59436	-1.3281	-0.524247	-2.2992	-0.216017	-1.24545	-0.242015	-0.736263	-1.49006	-1.35157
GRM8	0.408296	0.217562	-0.625858	-1.40604	0.78343	0.0550168	-1.29568	-1.27902	-0.476458	-1.16832	-0.907402	-1.70115	-0.0390511	-1.23942	-3.15782
GRPEL2	0.423448	-0.723726	0.300278	-0.782154	-1.21719	0.643899	-1.41813	-1.8038	-1.59673	-2.156	-0.539393	-2.1747	-1.48138	-2.73527	-1.52301
GSG1L	-0.204671	0.494324	-0.289653	-0.911324	0.262135	0.224788	-2.03809	-2.04388	-2.43999	-1.53433	-2.39123	-1.87223	-0.716908	-1.47743	-1.32273
GTF2E2	-0.781292	1.08354	-0.302248	0.0122265	0.112853	1.75117	-1.36977	-0.580445	-1.53761	0.00988414	-0.974093	-1.93027	-0.331009	-1.6045	-0.738219
GTF2H3	-0.106837	0.410266	-0.303429	0.826562	0.584615	1.84747	-2.44487	-0.35959	-1.35859	-0.165607	-0.688852	-0.442832	0.339377	0.100389	0.762198
GUCY1A3	0.354819	0.0486497	-0.403469	0.580025	-1.49447	0.935263	-0.889421	-0.861043	-1.63402	-1.78292	-2.34449	-2.10601	-0.708397	-1.32831	-1.44548
GULP1	0.238761	-1.13036	0.8916	-0.619354	1.27542	-0.354972	-1.00012	-1.08636	-1.63011	-0.822633	-2.33215	-0.922925	-2.09954	-0.730054	-1.53868
HCN1	0.529431	0.604444	-1.13388	-0.760497	-0.758981	-1.03018	-0.987978	-1.4358	-0.946376	-2.18334	-2.02867	-2.29458	-1.34343	-2.42628	-2.89424
HCN4	0.285749	1.44247	-1.72822	-0.91157	-1.72822	-1.72822	0.0877482	-1.72822	-1.72822	-1.72822	-1.72822	-1.72822	-1.72822	-1.72822	-1.72822
HEATR1	-0.749412	0.938284	-0.188872	0.984478	0.824243	1.60674	-0.785964	0.0929539	-0.00527495	-0.021737	1.23385	-2.19708	-0.717636	0.337468	-0.839256
HECA	-0.142928	-0.438941	0.581869	-0.863243	-0.170093	-1.03906	-1.18159	-1.88058	-3.18419	-1.73517	-2.3899	-1.23438	-0.837466	-2.0348	-2.2175
HECTD2	-1.25883	-0.256481	1.51531	-0.316322	0.651257	0.390522	-0.795045	0.799546	-1.73431	-1.14213	-0.651091	-1.08182	-1.96937	-0.822415	0.462481
HES6	-1.18635	0.421432	0.764921	-0.202031	0.700061	0.344754	-1.09788	0.0882784	-1.53563	0.0841214	-0.99058	-0.592724	-2.64163	0.259135	0.848042
HIVEP3	-0.993448	1.1549	-0.16145	-0.219832	1.1399	-0.238955	-1.5407	-1.24963	0.0533359	-0.750618	-1.22674	-1.97326	-0.585454	-1.97326	-1.8153
HMGN1	-1.2361	1.02161	0.214489	-1.04363	-1.31794	-1.0509	-1.46189	0.350996	-1.02427	-1.2878	-1.76334	-2.76785	-1.68013	-2.09025	-0.105811
HMMR	0.481633	-0.0121371	-0.469496	-0.0371706	0.931392	0.352485	-0.898367	-1.86571	-0.734571	-0.720613	-0.926834	-2.09199	0.452602	-2.19545	-1.69573
HN1	-0.361168	1.27197	-0.910802	-0.586931	1.01312	0.578763	-1.0929	-2.13214	-1.4709	-1.07381	-1.55901	-1.72203	-0.106249	-1.23857	-0.536495
HNRNPU	-1.22393	1.89112	-0.667189	0.952026	-0.171941	-0.0377228	-1.50313	-0.874129	-1.52502	-1.56529	-0.528859	-1.49135	0.477548	-0.409333	-0.300514
HOOK3	-0.251502	0.378066	-0.126565	0.0931988	-1.04136	-0.915995	-0.882584	0.222841	-1.25224	-3.05616	-1.27199	-1.4663	-0.0581742	-2.4954	-0.0575335
HRH3	-0.177103	-0.522072	0.699175	1.44772	0.564635	-0.557609	-1.79983	-2.49896	-0.783046	-0.397174	-0.0663643	0.0756043	-0.85479	-0.205304	-1.53511
HS3ST1	-0.282525	0.393494	-0.110969	-0.769601	-0.396554	-0.0849185	-1.21332	-0.516654	-1.55762	-1.39292	-2.5497	-2.9085	-1.08213	-2.26478	-2.15895
HS3ST5	0.149986	0.655014	-0.805	1.05416	-1.91682	1.54108	-1.53997	-1.4371	-1.02911	-0.906853	-1.22522	-0.92186	-0.730151	-1.21128	-0.452934
HS6ST1	-0.512254	0.9464	-0.434146	-0.964047	0.212611	-0.970957	-1.76921	-1.52572	-0.350071	-2.05015	-0.948404	-1.20549	0.0613203	-2.72746	-2.28354
HSP90AA1	0.447386	-0.579004	0.131618	0.468941	1.14437	2.18692	-1.17774	-1.96991	-0.300857	0.0582609	-0.79475	-0.270399	0.942791	0.286364	0.401881
HSPA14	-1.53008	1.56824	-0.0381598	-0.447609	0.38129	0.960209	-1.03618	-0.573649	-0.460975	-1.15895	-1.10307	-2.29543	-1.13579	-1.25358	-1.18256
HSPA2	-0.586837	-0.115453	0.70229	-1.14094	0.588676	-1.56779	-0.740045	-2.22599	-0.729874	-1.42216	-1.19977	-1.22198	1.56244	0.13743	-0.21314
HTR2A	0.403115	-0.948257	0.545142	-0.168141	1.4569	0.328171	-1.58084	-1.4391	-0.773878	-0.397337	-0.947801	0.445957	-1.2749	-2.20501	-1.22977
HTR7	-0.484431	0.330947	0.153484	-0.641788	-0.468431	-0.215927	-1.88974	-1.35459	-2.48895	-2.01851	-2.48895	-2.48895	-0.9514	-2.08907	-1.95113
IDNK	0.79558	-1.17141	0.375827	1.80393	0.553913	1.88463	0.378599	0.0332382	1.28354	2.01166	0.978779	1.56729	-1.1761	-0.202238	0.617816
IFT81	-0.986167	0.0441	0.942067	-0.575572	0.283372	-1.81175	-0.938006	-0.952057	-1.91457	-2.53285	-1.74526	-1.7978	-1.15245	-0.641789	-2.49123
IGF1	0.288597	-0.113049	-0.175548	-2.54361	0.761643	-1.10975	-2.10641	-1.98226	-2.10978	-1.60039	-2.11256	-0.938772	-0.642368	-0.477457	-1.13049
IL1RAPL2	-0.414379	0.58888	-0.174501	-0.835096	0.0504308	0.204377	-2.05124	-1.27823	-2.24958	-1.85393	-2.06971	-1.85288	-0.671513	-2.49155	-1.62498
ILK	0.0537199	-0.676602	0.622882	-1.39145	0.0422087	-2.01613	-1.32809	-1.61011	-1.38939	-1.88949	-1.17947	-2.04192	1.05542	0.246873	-0.89695
INSIG2	0.0332755	-1.02765	0.99437	-2.02447	-0.716107	-1.48406	-1.58866	-2.12122	-2.19978	-1.91943	-2.87336	-1.61643	-0.483911	-1.08724	-2.18857
IQCB1	-0.300665	-1.09369	1.39436	0.707762	0.808	1.50151	0.715416	0.459983	-1.82561	-0.0245579	0.00295393	-0.531792	-1.20787	-0.554205	-1.15605
IQGAP2	-0.302052	-0.339029	0.641082	1.75191	0.784802	2.18157	-1.38958	0.00947994	-0.538284	0.10995	-0.291678	-0.613273	0.110577	-0.729948	1.50171
IREB2	0.670547	-0.405122	-0.265426	-2.04756	0.501256	0.354618	-1.40661	-2.0481	-1.37161	-1.19669	-0.796722	-1.84235	-2.43115	-0.916651	-1.9404
IRS2	0.0170735	0.417172	-0.434245	2.71199	1.85348	2.23316	-0.757643	-0.469866	1.22431	0.347178	0.830738	1.13468	1.285	1.15956	0.899341
ISG12	0.422874	-1.05534	0.632469	-1.60215	-1.31125	-0.697171	0.308784	-2.27278	-2.33996	-1.63194	-1.90076	-1.88682	-1.40276	0.0794353	-0.448548
ISOC1	0.970282	-0.422312	-0.54797	3.11743	0.754968	2.30254	0.0528549	0.4361	1.64582	1.88623	0.324621	1.12701	1.27806	1.13364	1.62098
ITGA4	-0.811224	0.117783	0.693441	0.382055	-0.263092	0.689747	-1.34798	-1.5836	-1.07994	-1.22842	-0.966151	-2.9697	-1.84023	-0.635609	-0.882476
JPH1	-0.798325	0.200618	0.597707	-0.707671	0.186983	-0.0556174	-2.08508	-2.26417	-0.585579	-2.60071	-1.02821	-0.964895	0.150519	-0.0316806	-1.72581
KAL1	-0.833615	0.58959	0.244025	-1.53176	0.658066	1.02722	-1.00542	-0.551839	-2.04461	-2.09772	-0.568654	-0.311132	0.512613	-1.39685	0.0902016
KATNB1	0.253834	-0.353034	0.0991996	-1.3155	-0.866663	-0.903391	0.845889	0.457411	-1.18473	-0.981923	-1.57983	-1.80888	-0.728288	-2.64102	-2.27403
KAZALD1	-0.256467	-0.498003	0.75447	-1.4974	-1.64485	-1.48205	-0.973662	-0.49507	-3.44554	-0.614675	-1.92019	-1.24563	-2.06969	-0.0355607	-1.09763
KCNA1	-0.00458271	0.665541	-0.660959	0.204364	-0.154929	0.666374	-1.67415	-1.34938	-0.108254	-0.725128	-1.72126	-0.920135	-1.41483	-2.6282	-2.0219
KCNA4	0.783364	-0.368488	-0.414876	-0.514618	-1.3526	1.39216	-0.78511	-1.26223	-1.91668	-1.9874	-1.42409	-1.34257	-0.579833	-1.36886	0.682431
KCNIP1	-0.340745	0.53227	-0.191525	-1.28562	-0.707973	-1.27916	-2.08286	-0.117815	-2.2299	-2.34657	-2.72126	-2.35355	-1.98297	-0.614643	-0.903563
KCNIP2	0.440822	-0.251298	-0.189524	-0.653076	-1.66441	-0.0329453	-1.66918	-2.0159	-2.1978	-1.83549	-2.26404	-1.60161	0.234457	-1.50815	0.362617
KCNJ3	-0.231095	0.0366643	0.19443	-1.41249	-0.930618	-0.643041	-0.7675	0.696056	-0.864873	-1.00101	-2.46449	-0.944462	-2.46264	-2.43101	-2.1536
KCNJ6	-0.296389	0.840247	-0.543858	-0.459114	0.0904967	-0.304906	-1.7238	-1.68103	-0.549208	-0.353069	-1.71668	-1.46575	0.907904	-0.171924	-2.69325
KCNK10	0.377993	0.832223	-1.21022	0.17378	-0.0579846	1.08771	-1.1493	-0.383282	-2.04406	-0.873141	-2.32853	-0.640655	-1.71032	-0.664228	-0.217255
KCNK12	-0.237099	0.262109	-0.0250108	-1.20442	0.566551	-1.24713	-1.62945	-2.14483	-1.24995	-2.75047	-1.97288	-2.40763	-0.926525	-1.1636	-2.10544
KCNT2	1.23982	-0.920542	-0.319273	-0.105039	0.588319	-0.0350896	-1.47171	-0.305897	-1.44406	-0.922572	-2.31977	-0.531707	-2.02686	-1.547	-1.81403
KDM1B	0.142938	0.0335868	-0.176525	0.283304	0.162939	1.66789	-1.34125	-0.531215	-0.233533	-0.039775	-1.33161	-1.38475	-1.12165	-1.47538	-2.40922
KDR	-0.491559	-0.179936	0.671495	-1.18106	0.596053	-0.925072	-0.384508	-2.08557	-2.37927	-2.29409	-2.27982	-1.37559	-0.139195	-0.780518	-1.12204
KHDRBS3	0.265846	0.113195	-0.379042	-0.00511721	-0.415721	0.410237	-1.78112	-1.18473	-0.786995	-0.235899	-1.00434	-1.47037	-3.39065	-1.58487	-1.44356
KIAA1107	0.0503628	0.0241126	-0.0744754	0.518671	-0.449585	1.63369	-1.36541	-1.28549	-0.299159	0.277395	-1.02551	-1.03275	-1.77816	-2.35628	-0.494275
KIAA1211	0.000246316	0.226186	-0.226433	-1.43422	-0.075406	0.426953	-1.81628	0.239345	-2.14852	-1.433	-1.86546	-1.12041	-1.76485	-1.55915	-2.56487
KIAA1549	-1.08016	0.752973	0.327188	-1.14394	0.551203	-1.23765	-1.58321	-2.94845	-0.822805	-1.55022	-1.66274	-1.74951	-0.905012	-2.08952	-0.752412
KIAA1598	0.161089	-0.640811	0.479722	-2.22363	0.584139	-1.41737	-2.05549	-2.36225	-1.618	-2.31644	-1.86688	-0.77248	-1.5247	-1.9095	-1.42251
KIF26A	0.266049	-0.889334	0.623285	0.0612816	-0.793413	1.52604	-0.101335	-0.0396148	-2.09249	-1.51183	-1.034	-1.7964	-1.29653	-0.130285	-1.45752
KITLG	-0.63238	-0.652297	1.28468	0.561397	1.37983	0.30298	-2.14962	-0.996793	-0.781596	-0.863027	-1.73278	-0.753721	0.385893	-0.0315712	-0.0299564
KLF4	-0.687942	1.27162	-0.583681	-1.41287	0.802347	-0.12605	-1.72818	-1.72818	-1.34996	-1.72818	-1.72818	-1.72818	-1.3438	-1.72818	0.0322329
KLHL1	-0.177045	0.236748	-0.0597021	-1.05397	0.377671	0.182728	-0.520091	-1.46422	-2.33294	-2.41046	-1.67325	-2.23622	-0.710058	-0.524928	-2.06205
KLHL29	-1.06518	1.42047	-0.355299	0.454107	0.572089	1.40578	-0.237837	-0.931111	-1.63643	-0.571422	-1.41285	-1.25663	-0.794629	-1.62473	-0.230083
LAMA4	-0.0374477	-0.916495	0.953943	-0.245953	-0.601004	0.770742	-0.930924	-1.91259	-1.88836	-1.3289	-0.934225	-1.55024	-1.58451	-1.42702	-2.6882
LARP1	-0.800613	0.482377	0.318236	-0.0861634	-0.373054	-0.573433	-1.63894	-2.99601	-0.918886	-1.73932	-2.31195	-1.2726	-1.5966	-1.48473	-2.27497
LCLAT1	0.933887	-0.460661	-0.473226	-0.976313	2.20728	0.158883	-1.08911	-0.789425	-1.84156	-1.00424	-0.681785	-0.961789	-0.784062	-0.759114	-1.54583
LDHA	-0.880852	0.0221725	0.85868	0.200184	0.420987	2.14399	-0.796788	-1.25257	-0.796491	-1.29045	0.261168	-0.651505	-0.345369	-0.530295	1.53514
LGR5	0.0762745	-0.0359237	-0.0403508	-0.162337	-0.641386	0.203097	-0.116753	1.29649	-0.576404	-1.09885	-0.629702	-1.53916	-2.49176	-1.2925	-2.3501
LHFP	-0.243589	1.11756	-0.873969	-0.472783	0.0598116	-0.069945	-1.11528	-0.524463	-2.19418	-0.00440249	-2.12795	-2.21095	0.355731	0.461609	-0.558409
LHFPL3	0.449144	0.0908536	-0.539998	-0.457252	-0.0708438	0.15614	-1.06895	-1.58577	-1.76079	-1.57587	-2.42921	-2.58673	-1.72792	-0.83935	0.325219
LHX9	-0.187255	0.51155	-0.324295	0.0485126	-0.673882	1.13081	-1.22437	-0.223515	-2.17147	-2.17156	-2.32946	-1.13154	-0.00663923	-0.946656	-0.711471
LINGO1	0.0187111	0.822166	-0.840878	-0.0551734	1.05223	0.00458143	-1.04374	-1.56125	-1.72159	-0.79778	-1.10603	-1.93247	0.309993	-2.09423	-1.4769
LINGO2	0.60078	-0.114071	-0.48671	0.253208	-0.365428	1.36949	-1.39956	-1.23442	-0.416215	-0.62772	-1.16464	-0.701649	-0.886687	-2.51748	-2.19213
LMNB2	0.256084	0.499667	-0.755751	-0.958665	0.0410683	-0.0538169	-2.03923	-1.69396	-1.43717	-2.07593	-1.85834	-2.71401	-1.20635	-1.481	-2.34328
LMO7	-0.409167	0.943005	-0.533837	-0.380423	1.14832	1.32043	-0.248783	-0.943369	0.0877146	-2.26663	-0.286227	0.711129	-0.754611	-0.610593	-1.68618
LRR1	0.465373	-0.159162	-0.306211	0.68043	0.54087	0.596016	0.843648	-0.0616	-1.39079	-1.56301	-0.945987	-1.6777	1.47369	1.14651	-0.567476
LRRC34	-1.84281	0.463534	1.37927	-0.644101	-1.84281	-1.04404	-1.84281	-1.84281	-1.84281	-1.84281	-1.84281	-1.84281	-1.84281	-1.84281	-1.84281
LRRC8B	1.26755	-0.516435	-0.751114	1.25694	-0.291379	1.02405	-1.39364	-0.849157	-2.41445	0.0768182	-0.918575	-0.541276	-1.02008	-0.266476	0.00130069
LRRK1	0.0199712	0.182785	-0.202757	0.0003359	-0.0453387	0.3454	-1.4396	-2.43831	-1.85958	-1.6971	-2.23833	-2.29088	-1.0905	-1.72056	-0.960714
LRRN3	0.11284	-0.029972	-0.0828676	0.800749	1.41657	2.69007	0.305582	0.318679	0.611986	-0.501665	0.263864	0.179645	-1.01853	-1.69407	-0.0471862
LRRN4	0.374739	-0.12515	-0.249589	0.557239	-1.43699	0.999731	-0.507456	0.0975927	-1.95873	-0.181874	-1.53352	-1.4596	-0.773805	-2.55963	-0.274601
LRRTM3	-0.110251	-0.176438	0.28669	0.484095	0.542434	1.37905	-1.6795	-0.436164	-1.86471	-0.634538	-2.12629	-0.583908	0.829313	-0.816037	-0.597678
LSM11	0.438458	0.0200316	-0.45849	0.12443	0.106123	0.839959	-1.21	-1.40592	-2.33186	-1.40957	-1.76685	-2.00466	-1.73734	-0.905635	-1.76209
LSP1	-0.428275	0.433311	-0.0050359	-0.0853191	0.663963	-1.55413	-0.0707882	-2.26642	-0.810645	-2.14741	-1.50453	-1.24057	-2.45482	-0.272014	-1.40737
LYN	0.260066	-1.51811	1.25805	-0.678744	-0.941724	0.126508	-0.80581	-0.871023	-0.875781	-0.716142	-2.16208	-2.30657	-1.25747	0.875905	-1.20515
MAFB	-0.344143	1.4393	-1.09515	-0.466091	0.881683	-0.364725	-2.53148	-1.85638	-0.72182	-1.62052	-1.43203	-0.422703	-0.18336	-0.907283	-0.57426
MAMLD1	1.17939	-0.709787	-0.469606	2.39816	1.12283	1.40178	-0.880914	-1.20181	0.755912	-0.480143	0.977513	0.810289	0.144139	0.823302	0.220594
MAN2B2	0.521525	0.111141	-0.632666	0.377484	-0.172236	1.87217	-0.875207	-0.423543	-1.00472	0.0475606	-1.38831	-2.44908	-0.598817	-1.33531	-0.81618
MAP3K1	0.159869	-0.285792	0.125923	-1.63125	-1.93384	-2.02139	-0.255071	-0.423927	-0.917317	-1.40069	-2.10291	-2.18105	-3.27977	-1.14003	-0.538454
MBOAT2	0.226524	-1.04801	0.821485	-0.807152	0.249272	-0.478211	-1.64455	-1.45601	-3.0385	-1.49245	-2.04775	-1.83659	-1.14184	-1.75894	-1.31331
MC1R	-0.668953	0.456329	0.212624	-3.27627	-1.10661	-2.28883	-1.48421	-1.01104	-1.36263	-2.52687	-1.37608	-0.476093	-0.685258	-1.54377	-0.395815
MC5R	-1.72406	1.17016	0.5539	-1.72406	-1.05066	0.3043	-1.72406	-1.72406	-1.72406	-1.72406	-1.72406	-1.72406	-1.72406	-1.72406	-1.72406
MCF2	0.518703	-0.321297	-0.197406	-0.0164031	1.58272	0.162886	-1.62771	-0.91337	-0.75378	-0.404589	-2.18473	-1.61627	-0.451678	-1.58353	-1.64191
MCF2L2	-0.653186	0.233327	0.419859	-1.44004	0.893258	-1.03862	-2.11978	-0.746291	-2.71331	-1.89172	-1.40707	-1.09805	-1.33666	-1.42373	-2.08538
MCPH1	0.66997	-0.0687847	-0.601185	1.16629	1.02553	1.13319	-0.817029	1.32814	-1.84102	0.730507	-1.4417	-0.283644	-0.777718	-0.359009	0.500579
MDH1B	0.738467	0.353168	-1.09163	-0.350071	-0.326177	-0.692213	-2.94374	-0.357468	-1.80646	-1.8222	-2.0738	-2.14002	-0.852491	-0.946736	-1.46061
MEGF11	0.167423	0.552633	-0.720056	1.10814	0.163213	0.532605	-1.81426	-1.11417	-0.206588	-0.149126	-0.672909	0.368095	-2.24007	-1.65884	-1.42105
MEMO1	0.478833	0.633452	-1.11228	0.136876	-0.0738628	1.64835	-1.96496	-1.25147	-1.11705	-1.36855	-1.5583	-0.698874	0.444218	-0.801043	-0.00521886
MESDC2	0.28281	-0.441494	0.158684	-1.33968	0.22419	0.840666	-1.24752	-0.443339	-1.36658	-2.19298	-1.81642	-1.37328	-1.74192	-0.120118	-2.3841
MFSD7	0.260643	-0.244689	-0.0159546	-0.249552	-0.393575	0.952602	-1.32095	-0.577313	-2.08083	-0.714991	-2.38314	-1.45793	-2.57446	-1.3418	-1.23372
MFSD9	0.558618	-0.374195	-0.184423	0.246455	-0.181433	1.69058	-0.749238	-0.938588	-1.39149	0.0520461	-1.70252	-2.26963	-1.59926	-0.670791	-0.127468
MICAL3	1.58211	-1.55508	-0.0270283	-0.451021	-0.740316	0.372323	-0.518841	-0.0556971	-0.343316	-0.300581	-1.34277	-2.44607	-2.18869	-0.355322	-0.500538
MIEF1	0.252285	-0.10164	-0.150645	-0.381943	0.589396	-1.7611	-1.58564	-1.8651	-1.80848	-1.10412	-2.17149	-0.396766	1.15503	-0.880702	-0.171067
MINPP1	0.896723	-0.0300557	-0.866667	-0.779076	-0.799956	-0.0334545	-1.96965	-1.16417	-0.403888	-1.01968	-1.59457	-2.29626	-2.0839	-2.85736	-1.81166
MKX,MPP7	0.372176	-0.343994	-0.0281822	0.0663084	0.0366243	0.907794	-2.46654	-0.953546	-2.00554	-0.605668	-1.97568	-0.530052	-1.38756	-1.91866	-0.413305
MLC1	0.952664	-0.565218	-0.387446	1.59036	-0.257937	0.951273	-0.443212	0.954359	-2.13801	-0.596676	-1.32455	0.206537	0.385608	0.456299	0.986607
MMD2	0.732506	-0.564953	-0.167553	-0.32139	0.643164	-0.21752	-1.18561	-2.51981	-2.49331	-1.75709	-1.13956	-1.65471	-0.465021	-0.127761	-0.289851
MMP11	1.14817	-1.03763	-0.110546	0.144401	-0.898902	0.834091	-1.20756	-1.04699	-2.31887	0.021868	-2.33393	-0.726012	-0.728782	-1.02795	0.225048
MMP15	0.386847	-0.346234	-0.0406128	-1.33122	0.400961	-1.92951	-0.557177	-2.18668	-1.78085	-1.83416	-2.11822	-1.98368	-0.798317	-1.30756	0.590933
MMP17	-0.285805	-0.255989	0.541794	0.0842883	0.0956109	1.20926	-1.9366	-2.64095	-1.14196	-0.978696	-0.880272	-0.771724	-1.61951	-1.00166	-1.5226
MMP2	0.496675	-0.110865	-0.38581	-0.764243	-1.16299	-0.345205	-1.3183	-1.80097	-1.0703	-1.67169	-0.828075	-0.871644	-3.5103	-0.331479	-2.47512
MMRN2	-0.872984	-0.635023	1.50801	0.843266	0.561284	0.732499	-0.532261	-1.02911	-1.72191	0.381052	-0.668287	-1.25309	-1.90893	-0.27712	-1.08256
MOGAT1	-0.338185	0.107046	0.231139	0.890412	0.284243	0.260147	-0.284256	0.0330539	-2.13959	-1.5427	-2.60765	0.0708087	0.626756	0.0397376	-0.377295
MRPL35	-0.781833	1.75944	-0.977605	0.620139	-0.81436	0.32435	-0.861923	-1.66848	-1.02637	-0.867636	0.345111	-2.33099	-0.0664751	-0.591028	0.145108
MS4A15	0.267085	-0.0646903	-0.202395	-0.289349	-0.250169	-0.17243	-1.28591	-2.59537	-1.27153	-2.73295	-0.552216	-2.40191	0.18827	-0.857718	-0.62907
MSANTD3	0.893373	-1.16434	0.270963	-1.12023	0.195924	0.14448	-0.116814	-0.962789	-1.05109	-0.104616	-0.288768	-1.60955	-1.67616	-3.08499	-0.385507
MTA3	1.31269	-1.13748	-0.175212	-0.978789	-1.55881	0.789604	-1.98423	-0.970839	-1.31924	-0.988345	-1.90772	-1.55223	-0.214649	-2.21262	-0.418515
MTERFD1	0.484162	0.101792	-0.585953	2.69208	0.695701	2.69499	0.244109	-0.31042	1.75287	2.27345	0.842078	0.960773	0.819308	0.820393	1.15307
MTG2	-0.190801	-1.02012	1.21092	1.9505	-0.444978	0.111075	-1.61671	-0.519529	-1.29376	-0.863305	-0.976414	-1.52088	0.195841	-0.232967	-1.25036
MTNR1B	-0.349371	-0.295598	0.644968	0.067166	1.07633	0.785232	-0.730333	-1.02577	-0.182704	-0.345805	-0.984785	0.254497	-0.927858	-2.45108	-2.22117
MVB12B	-0.233936	0.980837	-0.746902	0.564956	0.142118	-0.128374	-1.12979	-1.87176	-2.35456	-2.5791	-1.37605	-0.839744	-1.02785	-0.519804	-0.826015
MYCBP2	-0.664795	0.476573	0.188222	0.137581	-0.941171	1.65434	-0.808748	-0.70703	-0.752976	-1.01799	-0.933375	-0.986588	-1.59601	-2.63574	-1.55389
MYO16	-0.718675	0.393686	0.324989	-0.755589	-0.791475	-0.940444	-0.892721	-2.14808	-1.75078	-2.67381	-2.28894	-2.37525	-2.22079	-1.68812	-2.5339
MYO18A	-2.08365	1.41798	0.66568	-0.849594	0.709059	-1.40759	1.0391	0.841292	-0.626356	0.151036	-0.42415	0.174559	0.134446	-1.11613	0.601421
NAA15	-0.287352	-0.862618	1.14997	-1.89934	0.464804	-1.13382	-1.75585	-1.80064	-0.470255	-1.77961	-2.10484	-1.31862	-1.48665	-1.6364	-2.48292
NANS	0.709054	0.211462	-0.920515	-0.389805	-0.947843	-0.926752	-1.21098	-1.24266	-1.55336	-3.21189	-2.27608	-1.83307	-2.35195	-1.80272	-1.64242
NAV1	-0.183917	0.842212	-0.658295	0.503955	-0.122111	0.042667	-1.50274	-2.9093	-1.63451	-1.3374	-1.91184	-1.40861	-1.15718	-1.57729	-0.977826
NAV2	0.160377	-0.16293	0.00255294	-2.19664	0.505961	-2.19664	-1.65869	-1.81947	-2.19664	-2.19664	-1.89982	-0.386211	-1.62697	-1.09699	-2.12665
NAV3	-0.611467	0.563808	0.0476591	-0.250041	0.840733	0.328495	-1.78185	-2.23685	-1.18549	-2.08426	-1.65816	-1.56405	-0.395994	-1.43553	-1.47688
NCBP2	-0.158339	0.888731	-0.730393	1.50637	1.52769	1.34159	-0.76275	-1.24192	-0.824164	-0.927674	-0.445098	-1.02142	1.15049	0.192104	0.0553948
NCEH1	0.58718	-0.174363	-0.412816	-1.17522	-0.186992	0.367456	-0.997174	-2.53373	-1.20245	-1.13112	-2.59511	-1.71706	-1.61026	-2.2347	-1.87478
NECAB2	-1.42975	1.78984	-0.360092	-1.10206	0.881018	-1.42975	-1.42975	-1.42975	-1.42975	-1.42975	-1.42975	-1.42975	-0.0389534	-1.42975	-0.600782
NEFM	0.190439	0.716216	-0.906654	-0.499692	-0.125929	0.577418	-1.68066	-1.08833	-0.935394	0.198609	-1.46456	-0.949299	-1.40797	-1.89506	-2.88845
NEGR1	1.27128	-0.58774	-0.683544	0.0720999	1.07659	0.676702	-1.50345	-2.19696	-1.55175	-0.766996	-0.0855054	-0.0212586	0.799251	0.103362	-0.431494
NEK7	0.955143	-1.95797	1.00283	-0.359408	0.127056	0.700417	-0.984786	0.196273	-2.62674	-0.484171	-0.521319	-0.253298	-1.02719	0.0387266	-0.299942
NELL2	0.221424	0.295335	-0.51676	-0.993404	1.51556	-1.39205	-1.51324	-0.845977	-0.843701	-1.77731	-2.45271	-0.421089	0.0570867	-1.12932	-1.67173
NEUROD6	0.322655	-0.346259	0.023604	-0.51907	-0.944341	-0.0328683	-1.12215	-1.82759	-1.63416	-2.63809	-2.1847	-2.74438	-1.04845	-2.11155	-0.335064
NFATC1	0.669339	-0.644701	-0.0246374	-0.282725	-0.472207	1.08744	-0.360814	0.547705	-0.802079	-0.472354	-1.80411	-1.69576	-2.25396	-1.38346	-1.90465
NFATC3	0.514954	-0.927137	0.412183	1.52425	2.29562	2.85045	0.469513	0.934549	1.16968	1.35568	1.29128	1.25716	-0.662587	1.10649	-0.0496873
NFYB	0.675703	-0.732595	0.0568926	-0.087216	1.1874	0.655781	-1.25493	-1.70609	-1.66894	-1.02154	-1.53668	-1.26671	0.388998	-1.87106	-0.51985
NHLRC3	0.223745	-0.290307	0.0665628	0.632663	-0.218564	1.10089	-0.949523	-0.405094	-0.674583	-0.339707	-2.00647	-1.45712	-2.32723	-1.34351	-1.94105
NID1	-0.232361	-0.251955	0.484315	-0.718851	-0.518889	0.219668	-1.39717	-2.92491	-1.83776	-0.76431	-1.45681	-1.92279	-2.28199	-1.83996	-2.12211
NKD1	0.127256	0.196547	-0.323803	1.0967	0.0889308	-1.42915	-0.0885395	-0.38238	-2.64301	-1.12395	-1.80004	-0.500488	0.372489	0.689078	0.26024
NOL10	1.05462	-0.177219	-0.877399	-0.590068	1.37119	1.56291	0.0787142	-1.48629	-1.11139	-1.21925	-0.67255	-0.286413	-1.66126	-0.89445	-0.686912
NOTUM	0.438844	-1.16644	0.727598	0.450048	-0.996332	1.76645	0.0138556	-0.109648	-1.83583	-1.36571	-0.399412	-1.44756	-1.33521	-0.783461	-1.00881
NPBWR2	-0.0968573	-1.29305	1.38991	1.03753	1.29541	0.895797	-0.42385	0.195684	-1.29305	-0.169934	-0.621644	-1.04228	0.840004	-1.29305	-1.11937
NPFFR1	0.0709341	1.10798	-1.17891	-0.0674767	0.307323	0.108034	-1.67364	-0.513097	-0.854464	-0.103131	-2.14932	-0.56096	1.69057	-1.06368	0.157458
NPLOC4	-0.301237	-0.854766	1.156	-1.78759	-1.54171	-2.24481	-1.66517	-1.1389	-0.848108	-2.24481	-0.5597	-1.69566	0.0356139	0.543942	-0.408706
NPY1R	-0.221453	0.564804	-0.34335	-1.15075	2.34565	-0.144094	-0.714619	-1.58649	-0.197069	-1.08116	-0.555091	-0.768457	-1.18587	-1.56053	0.455311
NPY2R	0.757591	0.095764	-0.853355	-1.43783	-0.804479	0.496087	-1.32945	-0.772008	-1.38503	-1.58106	-1.46468	-2.4934	-2.62782	-2.06463	-1.83492
NRG3	-0.421523	1.55603	-1.1345	-0.754363	1.07173	-1.00032	-1.81926	-2.44171	-0.773509	-1.48471	-0.825324	-0.870033	-0.24214	-0.950398	-1.17594
NRIP3	-1.10005	0.285351	0.814698	-0.395921	0.487157	-0.971693	-2.29564	-1.85404	-1.22016	-2.42309	-1.73485	-0.629588	0.132739	-1.30927	-0.461749
NRP1	-0.875415	-0.011781	0.887196	-0.349479	1.27879	0.562834	-1.41881	-1.37585	-0.529692	-1.3246	-0.92497	-1.58147	-1.71895	-1.84351	-1.58516
NSMF	-0.420229	0.328957	0.0912725	-2.57893	-0.501321	-2.63277	-1.05787	-1.49853	-2.70062	-1.23499	-2.41181	-2.04564	-1.21785	-1.3665	-2.29945
NT5DC1	-0.152986	1.18362	-1.03063	1.37687	0.0623007	1.55806	-0.104113	-0.260787	-0.679001	-0.360912	-1.45636	1.21803	1.80013	0.834868	-0.0593918
NTNG1	0.146541	0.413126	-0.559668	-0.231705	-0.94926	1.04347	-1.59711	-1.42697	-0.398014	-0.917292	-0.732922	-1.2366	-1.08598	-2.99636	-2.04425
NUAK1	-1.01824	0.083188	0.935049	-1.81507	0.45776	-0.537162	-2.29158	-2.61136	-1.4922	-1.92168	-1.37389	-1.59752	-0.587654	-0.833083	-1.28188
NUDT7	-0.179806	0.519639	-0.339834	1.28298	-0.357885	1.22334	-1.20994	0.0778776	-1.81087	-0.897108	-1.44626	-1.65172	-1.57302	0.18864	-0.842283
NUP50	0.185145	-0.0947993	-0.0903459	0.498183	-0.286505	2.44188	-1.28158	-0.4889	-0.41084	-0.529052	-1.26535	-0.123216	-0.589071	-0.690753	-2.10761
NUP54	0.990035	0.101935	-1.09197	-0.165581	1.2415	1.75156	-0.980117	-0.137363	-1.33738	-0.766932	-0.842358	-1.37737	1.07771	-0.330935	-0.59095
NUP62CL	-0.27791	0.271115	0.00679503	1.38837	-0.356035	2.84096	0.353334	-0.735316	-0.401836	-0.429896	-0.434218	-0.70225	1.1325	-0.669876	-0.64694
NWD2	-0.51372	1.55201	-1.03829	-0.630387	0.561481	0.217931	-1.32662	-1.5318	-1.415	-1.80159	-1.8744	-1.4059	-1.91741	-1.57187	-1.01231
NXPH2	1.12642	-0.798842	-0.327581	-0.380847	-0.213327	0.501247	-0.435766	-1.83639	-2.36339	-1.011	-0.40073	-1.69849	-1.5389	-2.36339	-1.32541
NXT2	0.243033	-0.779383	0.53635	-0.427171	-0.962811	0.0492674	-1.07653	-0.512374	-2.50741	-1.87036	-1.03344	-1.71131	-1.93012	-2.95415	-1.54532
ODZ1	-0.3854	1.04402	-0.65862	-0.423732	0.0777237	0.337596	-1.67405	-1.9197	-0.200007	-1.88428	-0.916004	-0.612852	-1.33259	-2.87262	-0.975538
OPTN	-0.45593	0.254735	0.201195	0.207694	-0.359557	1.68787	-1.16794	-1.99889	-1.16583	-1.1325	-0.789348	-1.45232	0.953957	-0.884583	0.545273
ORAOV1	0.14208	-0.0165223	-0.125557	-0.273554	-0.339037	1.96975	-1.35669	-0.928166	-0.549988	-2.04865	0.125092	-1.57112	-0.415308	-1.87267	-1.08012
OXSR1	0.233275	0.0532482	-0.286523	0.312469	0.458855	-0.133991	-0.502105	-1.99256	-1.00479	-1.07108	-1.35497	-1.18666	2.24002	0.213353	-0.229231
PANK3	0.0869797	0.458991	-0.545971	0.291554	0.0867116	-0.114973	-1.73099	-0.596284	-1.87928	-1.05628	-2.98426	-1.76299	-1.30535	-0.71038	-1.89515
PARP1	0.273283	-0.79021	0.516927	0.384221	0.123971	1.94933	-0.710021	-0.785554	-0.748999	-0.593826	-1.57118	-0.340424	-0.915468	-2.40665	-0.680907
PARP8	0.462355	-0.941445	0.47909	-0.729217	0.836619	1.28198	-1.39371	-1.22373	-1.41929	-1.49786	-1.32815	-0.967436	-2.03	-1.41506	-0.183635
PAXIP1	-0.515779	0.126081	0.389698	-0.774528	-0.870944	0.703453	0.460806	0.166219	-0.799355	-1.21187	-0.305358	-1.68409	-3.09339	-1.53842	-0.155209
PBX1	0.0628339	0.173254	-0.236088	-0.147192	1.27576	-1.97583	-1.22886	-1.85277	-0.859268	-1.04688	-1.32965	-0.602607	1.31869	0.491646	-0.369712
PCDH15	0.26635	-0.45763	0.191281	-0.579404	0.281182	-0.990499	-0.986733	-1.47408	-2.27032	-1.9862	-3.20195	-1.62925	-1.15385	-2.00764	-0.89955
PCGF3	0.186317	1.43213	-1.61844	0.619915	0.9769	-0.193258	-1.64015	-1.54413	-0.0209773	-1.26771	-1.68947	-0.694393	0.0122367	0.0177544	-0.356358
PDGFA	-0.516728	1.33324	-0.816513	-0.249858	0.438153	-1.38708	-1.19163	-1.71071	-1.2083	-2.25155	-1.54527	-2.2258	-1.82771	-1.10202	-0.0555479
PDHX	0.0784464	-1.17148	1.09303	-1.11824	0.400896	0.803722	-2.01504	-1.08343	-2.20999	-0.707835	-1.62844	-0.154438	-0.689451	-1.06365	-1.6406
PDP2	0.334542	-0.0981367	-0.236405	0.334313	0.689687	2.19133	-1.73727	-1.95287	-0.721733	-0.749465	-0.094967	-0.835959	0.314875	-0.672482	-0.145003
PDZRN3	-0.185587	0.482931	-0.297343	-0.191107	-0.505929	0.542209	-1.66516	-2.60329	-1.84471	-2.02927	-1.87343	-1.99203	-1.67682	-1.66459	-0.786662
PEMT	0.0747847	-0.211194	0.136409	-0.940176	0.721411	-1.76043	-0.628031	-1.64813	-2.27584	-1.55735	-0.901071	-1.90965	-0.272755	0.556596	0.67542
PENK	-1.29499	1.24521	0.0497877	0.511233	0.647288	1.57395	-0.368272	-0.931139	-0.00243556	-0.692933	-0.673244	-1.3286	0.30235	1.0745	-1.68205
PEPD	0.0262972	-0.345387	0.31909	-0.325592	0.194334	-0.539314	-1.61004	-1.87135	-1.88606	-1.04725	-1.65004	-0.975011	-0.0917643	-0.372801	-3.29783
PGAM5	-0.0770145	-0.833517	0.910532	0.471781	-0.637063	0.0891517	-1.8704	-2.5387	-2.44759	-0.360789	-0.890474	-1.52844	-1.42719	-1.24707	-0.79245
PHYHIPL	0.932744	-0.117328	-0.815416	1.1802	-0.548408	2.73812	-0.863158	-0.239334	-0.588428	-0.715377	-0.810261	-0.404951	-0.839306	0.220812	-0.355681
PIGG	0.770543	-0.263043	-0.5075	0.322875	-0.635867	1.20377	-1.15338	-0.493602	-1.29568	-1.26484	-2.40259	-1.37312	-2.28779	-0.361275	-0.860376
PLA2G4A	0.43287	-0.468365	0.0354949	2.09104	0.0863889	1.82554	0.907566	2.06922	0.430442	0.412962	-0.783266	0.32988	-0.430253	-0.719961	-0.927234
PLCL2	-0.123154	0.728355	-0.605201	-1.79342	0.0711789	-1.05577	-2.01902	-1.82715	-2.6963	-1.85353	-2.36574	-2.51528	-1.75112	-1.51007	-1.49568
PLD1	0.365693	-0.488287	0.122594	0.24601	-0.703361	0.0876996	0.534481	0.125955	-0.863321	-2.48839	-1.8191	-2.22521	-1.68763	-0.449324	0.142695
PLD5	0.583788	0.879341	-1.46313	-1.0295	0.902604	0.933072	-1.46313	-0.591913	-1.07609	-1.46313	-1.46313	-1.46313	-1.46313	-1.46313	-1.24204
PLEKHA5	-0.528635	1.25747	-0.72883	-0.379423	0.394672	0.0688022	-1.2036	-0.248266	-0.908849	-2.62731	-1.86464	-1.9318	0.0921771	-0.35569	-1.34255
PLIN2	-0.624078	0.0133462	0.610732	1.63961	1.45576	2.95071	-0.337073	-0.31985	2.05868	1.17449	0.683986	1.47297	1.80268	0.77912	0.557782
PLK3	-1.12228	-0.45067	1.57295	0.683178	1.4128	-0.00859802	-0.380232	-0.456014	-1.01486	-0.42622	-0.831876	-0.721665	2.07366	-0.612978	-0.425518
PLS1	-0.857729	0.253063	0.604666	0.00673843	-0.336833	2.23103	-1.17193	-1.11692	-0.366761	-0.646926	-1.18982	-0.985959	-2.0483	-0.883887	-0.963356
PLXNA2	-0.289134	0.590578	-0.301444	0.599971	0.863092	-0.619116	-1.07453	-1.60096	0.564758	-0.902998	-2.00305	-2.11365	0.435602	-0.615388	-1.53506
PLXNB2	0.470562	-0.201609	-0.268953	0.16053	0.496773	1.05865	-0.667921	-1.24702	-1.69497	0.107723	-1.68471	-0.594447	-1.62489	-2.01846	0.808934
PLXND1	-0.906598	0.71562	0.190978	0.137146	0.302581	-0.89241	-1.55921	-1.47858	-1.97112	-0.584181	-1.88085	-2.37242	-0.629215	-2.40824	-1.44005
POFUT1	0.231211	-0.76792	0.536709	-0.753187	0.346926	0.189119	-1.7466	-1.32439	-1.84678	-0.394929	-2.90314	-1.33093	-1.19357	-1.92014	-1.65777
POLD3	0.507912	-0.560069	0.0521569	-0.177469	0.279813	0.820452	-1.76851	-0.864267	-0.640835	0.689317	-1.16231	-1.75765	1.11323	-1.04408	-1.98071
POLR3E	-0.00349742	0.0624163	-0.0589189	-3.15969	-1.50963	-3.12516	-1.27277	-0.706309	-1.51705	-1.90852	-1.73312	-1.89276	-0.531066	-0.931581	-1.06799
PPFIBP1	-0.293318	0.80592	-0.512602	-0.713064	1.424	-0.995619	-1.37587	-1.48496	-1.77314	-1.8876	-2.35468	-1.42076	-1.07929	-0.607887	-1.46496
PPIP5K2	0.223026	0.260855	-0.483882	-0.404414	-0.124021	0.530702	-0.896017	-0.442958	-0.959636	-1.28913	-2.29471	-1.2372	-1.84061	-3.08889	-1.3744
PPP1R14C	-0.917171	0.44584	0.471332	0.532464	1.05904	1.84483	-1.6394	-0.141832	-1.0746	-1.17207	-1.11118	-0.322937	0.327551	-0.883281	-1.18935
PPP2R2B	-0.739004	0.041185	0.697819	0.0533778	-0.625308	1.34935	-1.48219	-1.65645	-1.18129	-0.304701	-1.0007	-1.65533	-1.2586	-2.49704	-1.27885
PRKAR1B	-0.515712	0.79178	-0.276068	-0.116064	-1.00841	1.14625	-2.18438	-2.37016	-0.977085	-0.698128	-0.611942	-1.40648	-0.42681	-1.47427	-1.97978
PRKCI	0.177695	-0.12026	-0.0574346	-0.47331	-0.057914	1.01245	-2.07702	-1.17791	-0.0167438	-0.794658	-1.19335	-1.40211	-2.01346	-1.75685	-2.4757
PRKCZ	0.442123	-0.219455	-0.222668	-0.103984	-0.261574	0.808485	-0.625299	-0.611069	-1.19458	-1.75334	-2.60978	-1.97327	-0.786615	-1.5599	0.732414
PRKX	0.93061	0.462626	-1.39324	-1.64756	-1.54567	-1.21716	-1.55905	-0.222279	-1.045	-3.04662	-1.46189	-0.178077	-0.845115	-1.3962	-2.06664
PRR5	-0.870172	0.742996	0.127176	-0.96818	-0.990311	1.27294	-1.98918	-2.37531	-0.649026	-1.18219	-0.520544	-1.158	-0.790998	-1.00824	-2.25033
PRSS12	-0.316947	-0.747995	1.06494	-0.65515	0.891088	0.221702	-1.12257	-1.19774	-0.975391	-0.659826	-2.51426	-1.76408	-1.2405	-1.90477	-1.68928
PRSS35	0.241929	0.164206	-0.406135	-0.464515	1.17609	0.984178	-1.33231	-1.0329	-1.872	-1.22981	-2.04926	-1.65383	-1.32235	0.119705	-0.681601
PRTFDC1	0.909884	-0.238315	-0.67157	0.431621	-0.457135	2.46243	-1.57847	-0.405943	-1.06996	-0.517202	-1.34939	-0.807004	-0.593477	0.0801484	-0.875189
PTCD2	0.413098	0.0425208	-0.455619	1.08166	-0.696452	2.34579	-1.31118	-0.2124	-0.706831	-1.28547	-0.23276	-0.797151	-1.32681	-0.707715	-1.1116
PTCHD1	-0.699056	0.443986	0.25507	0.619536	2.63566	0.93247	-1.35931	-1.28945	-0.861876	0.107465	-0.575118	-0.58947	0.135862	-0.273471	-0.222081
PTER	-0.206829	0.530563	-0.323735	0.00822914	-0.528879	0.510166	-1.78626	-1.39881	-2.1506	-2.29985	-2.33757	-1.66007	-0.32673	-1.17329	-1.7442
PTN	-0.0384357	-0.115056	0.153492	0.277594	-0.63474	1.5344	-0.96614	-0.58943	-2.17711	-1.12084	-1.71362	0.0471332	-2.0007	-1.52092	-1.1057
PTPLB	-0.624638	0.607194	0.017444	-0.352076	-0.0820718	0.592352	-0.985199	-1.14926	-2.24682	-2.00318	-0.825477	-2.84611	-1.01754	-1.32271	-1.63347
PTPRO	-1.11034	1.36862	-0.258274	-0.15383	0.460529	0.547719	-1.96082	-1.20433	-1.1995	-1.94781	-1.15452	-0.511919	-1.03632	0.525959	-1.5709
PTPRR	-0.457627	-0.803249	1.26088	-1.5151	-0.744211	-0.501494	-1.89315	-1.47069	-0.584647	-2.43052	-1.5575	-2.16949	-0.66314	-0.815109	-2.79356
PTPRU	-0.499452	0.318848	0.180604	-2.25321	-0.631779	-2.60671	-0.983111	-0.360774	-0.98544	-2.97022	-0.717203	-0.969282	-0.355787	0.0317084	-1.7027
PXDN	0.046484	0.307347	-0.353831	-0.164188	-0.319593	1.37526	-1.44026	-1.92614	-1.5598	-1.6897	-1.69996	-1.64895	-1.55674	-1.68441	-0.046606
PXYLP1	-0.277915	-0.242065	0.519979	-1.00664	-0.104393	0.459934	-1.75369	-2.56913	-1.73747	-1.46758	-1.26922	-2.19911	-2.31043	-0.83799	-1.89707
QDPR	0.0247036	1.24815	-1.27286	0.95922	-0.126503	1.62326	-1.3133	-1.37736	0.170283	-1.53566	-0.214878	-0.71265	-0.603436	-0.333676	-1.31771
R3HCC1	-1.12787	1.10604	0.0218288	0.954573	0.579539	1.3598	0.145118	-0.508117	-1.34314	-1.49231	-1.19101	-0.277624	0.19978	-1.30504	-1.4524
R3HDM1	-1.40083	0.619588	0.781238	-1.21559	0.995644	0.503018	-1.39522	-1.3014	-1.17927	-1.80082	-1.44728	-1.67313	-0.842322	-1.05683	-1.81577
RAB11FIP2	1.1917	-0.323322	-0.86838	0.382504	0.796501	2.47851	-1.0501	-0.640071	-0.0084402	-0.53356	-0.654275	-1.13142	-0.99121	-0.684635	-0.528687
RAB12	0.936189	-0.23266	-0.703529	-0.211298	-1.09704	0.741129	-2.27943	-1.2233	-2.91376	-1.00223	-1.23195	-1.30906	-1.13105	-0.455639	-0.249816
RALA	0.392289	-1.07388	0.681595	-0.235134	-0.536432	1.25678	-1.95627	-0.593077	-2.01766	-0.568553	-1.81926	-1.46833	-1.79817	-0.2065	-0.946556
RALB	0.932895	-1.69383	0.760934	0.50719	-0.718246	1.21723	-0.574448	-0.25115	-1.91771	-1.09178	-1.35914	-0.987781	-1.50582	-0.581449	0.215854
RAP1B	0.837591	-0.471791	-0.3658	0.0913303	0.132725	0.794584	-2.06654	-0.560217	-2.09955	-0.869176	-1.09293	-1.87595	-0.953102	0.976884	-0.494606
RAP1GDS1	0.657706	-0.38921	-0.268496	-0.430975	-0.658789	1.67935	-1.90335	-0.33321	-0.479911	-1.02298	-1.79379	-0.529665	-1.26822	-1.30608	-2.27784
RAP2A	-0.548549	-1.00166	1.55021	-1.72419	0.165908	-0.275479	-1.55256	-1.73964	-1.36778	-2.1083	-1.9703	-1.06912	-0.391487	-1.66805	-1.96686
RAPGEF5	0.328784	-0.00660339	-0.322181	-0.819133	1.63939	-0.753242	-0.42889	-1.81145	-0.136628	-1.9288	-1.7904	-0.987284	-0.782161	-2.17348	-1.22446
RASA3	0.519816	-0.818199	0.298383	-0.254642	1.1035	1.45557	-1.34508	-1.77279	-1.41418	-0.135159	-1.69512	0.22847	-1.16668	-0.848971	-0.60476
RASGRP3	0.146929	-0.329003	0.182075	1.90076	1.28896	1.78225	0.247868	-0.217822	-0.0616957	1.34401	1.76997	-0.296321	-1.41094	-0.655539	0.0192951
RASL10B	0.380641	0.0689553	-0.449596	0.0679712	0.90816	-0.239611	-1.95846	-1.4722	-1.83412	-1.7582	-1.74069	-0.365033	0.437284	-0.444647	-1.98504
RBM22	-0.209191	0.397561	-0.18837	0.0986705	1.42875	-1.87431	-1.00127	-1.43686	-0.4128	-1.46668	-2.04125	-1.16196	0.814201	0.0812258	-0.81853
RBM5	-0.111961	0.296727	-0.184766	1.52695	1.5407	2.78748	-0.300742	0.606706	0.883285	1.42979	1.48458	0.795591	-1.20202	-0.110997	0.235418
RGS9BP	-0.113419	0.101962	0.0114569	-0.822576	-0.794096	1.0873	-2.06659	-2.23603	-1.67591	-0.526097	-1.97642	-0.677886	-1.1702	-0.448338	-2.38652
RHOA	-0.252966	1.07616	-0.823198	1.07701	-0.54763	1.54453	-1.03858	-1.07205	-1.24535	-0.930599	-1.37917	-1.41883	-0.947554	0.80741	-0.57506
RHOBTB2	-0.887864	0.93996	-0.052096	-0.0893701	0.866617	-0.407282	-0.623132	-0.923038	-1.27467	-0.872891	-0.933305	-2.23425	1.47411	0.749908	0.409306
RIT2	1.38764	0.608478	-1.99612	-2.0608	-1.19979	-1.05722	-1.12338	-1.30921	-2.13408	-1.35533	-1.75425	-0.920016	-1.81525	-0.918847	-2.14008
RND3	-0.513283	1.01415	-0.500872	-1.18203	-1.08433	-0.812855	-1.44539	-1.79643	-1.77474	-2.92161	-1.3333	-2.67903	-0.192299	-0.333233	-1.76735
RNF185	-0.8474	-0.149822	0.997222	-1.78458	-0.267828	0.0265998	-0.498663	-1.56149	-1.74591	-1.5115	-0.0202612	-0.542628	-1.58628	-1.42398	-3.01456
RNFT1	0.512825	-0.382358	-0.130467	-0.746425	-1.31586	0.651848	-1.80263	-2.40714	-2.76278	-1.35737	-1.38422	-1.53516	-1.32308	-0.577975	0.059155
RPS2	-0.681372	0.417506	0.263866	0.215843	-0.778215	1.07116	-0.495802	-1.49654	-2.67045	-1.09109	-0.322028	-1.83342	-0.397788	0.326207	0.471572
RPS6KC1	-0.45994	0.895619	-0.435679	-0.618316	-1.14241	0.246036	-1.05186	1.2977	-1.69267	0.424008	-1.85241	-0.998817	-1.78822	-1.43472	-1.55541
RPS6KL1	-0.542878	0.566447	-0.0235685	-2.12152	0.679832	-0.966039	-1.90477	-1.93165	-1.53774	-1.72259	-1.01845	-2.10092	-1.66222	-1.9665	-2.46306
RTKN2	0.0421339	-0.536736	0.494602	-1.76599	1.19967	-1.76599	-1.76599	-1.76599	-1.62914	-1.76599	-1.76599	-1.76599	-1.76599	-1.76599	-1.76599
SBK1	-1.03357	0.19625	0.837319	-0.161763	0.14056	0.874624	-1.18851	-2.10184	-1.48592	-0.310394	-1.21361	-1.39947	1.42352	-0.406925	-0.649814
SCAMP3	-1.05159	1.36549	-0.3139	-0.350754	-0.498711	0.946044	-0.334077	-2.23519	-1.0077	-0.708482	-1.09589	-1.98547	0.559364	-0.700752	-1.57273
SCFD1	0.271794	-0.665223	0.393428	0.252592	0.788334	1.23672	-1.36353	-0.167499	-1.26951	-1.10399	-2.23407	-0.822747	-1.12484	-1.44599	-1.61917
SEC14L1	-0.695916	0.562603	0.133313	-0.885282	0.496889	1.29062	-1.76026	-2.41496	-1.03575	-1.26081	-1.33053	-1.48651	-1.18904	-1.50288	-0.873668
SEMA5A	0.202794	0.282057	-0.484851	-0.724735	0.691852	-0.277326	-1.70059	-1.89246	-2.36965	-1.13908	-2.40491	-0.914473	-1.22805	-2.22936	-1.71504
SEMA6D	-0.525136	-0.136063	0.661199	0.0732625	0.485968	0.461963	-0.943074	-2.14281	-0.828001	-2.6293	-0.393526	-0.183065	-0.0245377	-2.03281	-0.163606
SERINC5	-0.558078	0.521139	0.0369391	-0.24765	1.42762	0.776024	-2.35917	-0.73225	-1.64679	-0.64374	-0.72428	-0.609591	-1.9923	-0.733807	-0.835838
SERPINB1	-0.590977	0.216409	0.374569	0.536636	-1.32115	-0.116401	-1.31051	-0.787182	-2.05534	-1.16831	-2.11355	-2.11355	-1.5406	0.798993	-1.52372
SERPINB5	1.20463	-0.887822	-0.31681	-1.7498	-2.01047	0.0413592	-2.01047	-2.01047	-2.01047	-2.01047	-2.01047	-2.01047	-2.01047	-2.01047	-0.918838
SERPIND1	-0.447854	0.626297	-0.178443	-0.296241	0.477108	0.711982	-2.14841	-1.17282	-2.17183	-0.619123	-0.13202	-1.39978	-1.95721	-1.53855	-1.65019
SERPINE2	0.527445	-0.586571	0.0591259	0.111649	-0.817957	-0.128497	-2.35689	-2.12732	-2.51855	-1.64132	-2.23453	-1.42252	-2.04716	-1.46802	-1.16881
SF3A1	0.00582537	0.54875	-0.554575	1.84045	0.109879	2.2764	-0.128084	-0.157724	1.6303	1.94657	0.591203	0.343895	0.352677	-0.703413	-0.856898
SGCE	0.382636	0.421106	-0.803742	0.642043	-0.537399	1.46775	-1.0393	0.747146	-1.00861	0.154753	-1.51449	-0.826167	-0.244041	-1.92605	-1.734
SHC3	-0.766092	1.07175	-0.305662	-1.40946	0.585932	-0.867859	-1.76265	-1.3569	-0.402431	-2.75754	-1.31978	-1.10479	-0.923765	-0.661229	-2.45033
SHC4	-0.252602	-0.581543	0.834145	-0.564795	1.07268	0.0453907	-0.563018	-0.289182	-1.22998	-1.39505	-2.00722	-1.7403	0.332454	-0.404073	-2.41462
SHISA3	0.399288	-0.687674	0.288386	-0.237692	-1.14522	1.25726	-2.40318	-1.78152	-0.761259	-1.73113	-1.99181	-1.21197	-1.20053	-1.66153	-0.889347
SHROOM2	0.999801	-0.554221	-0.445579	0.650199	-0.182676	1.19932	-1.47528	-1.47325	-1.13163	-1.39989	-1.48571	-0.410127	-1.28523	-2.22715	-0.984919
SIPA1L2	0.120681	0.195743	-0.316424	0.655311	-1.01496	1.64883	-1.69391	-0.76209	-1.01576	-1.01399	-2.00598	-0.0154525	-0.897777	-1.33614	-1.80413
SLC16A14	0.177913	-0.178003	9.04e-05	0.96514	0.44448	1.96984	-0.796769	1.87208	-1.08613	1.10952	-0.873102	-0.571636	-0.0724501	-1.18115	-0.222275
SLC1A3	0.693334	-0.124535	-0.568798	-0.395014	-0.731745	-0.0982768	-2.17315	-1.83768	-3.18411	-1.13111	-1.67974	-1.50761	-0.388592	-0.547761	-0.0666008
SLC25A13	0.228102	0.319486	-0.547588	-0.666814	-0.487445	0.636016	-1.6774	-1.18273	-0.96496	-1.00243	-2.39132	-1.96494	-1.56519	-2.3866	-2.40276
SLC25A29	-0.356518	1.62724	-1.27072	-1.01122	-0.798134	-0.425435	-1.69923	-1.87725	-0.560346	-2.22587	-1.16122	-1.58485	-0.0175302	-2.15698	-1.78679
SLC25A4	0.330895	0.629599	-0.960494	1.23314	-0.955074	0.956144	-1.50681	0.80717	-1.04955	-1.29328	-1.39657	-1.61864	-0.397527	0.227687	-1.10957
SLC30A6	-0.222907	-0.0595797	0.282487	-0.674902	-1.24385	1.00405	-1.90853	-1.41829	-1.06053	-2.5516	-0.77967	-2.67487	-0.684549	-1.5726	-1.05236
SLC35E3	-0.47934	-0.0494526	0.528793	-2.55436	-0.0645425	-0.317399	-1.54847	-1.56302	-1.65279	-2.82131	-1.87349	-1.06145	-1.08101	-0.0475478	-1.91642
SLC35F1	1.01156	0.0861219	-1.09768	-1.04099	-0.28693	-2.31082	-1.07812	-1.62317	-2.35534	-2.04115	-2.84321	-1.45176	-0.71359	-0.992304	-1.47384
SLC39A6	-0.437122	0.411182	0.0259397	-1.83713	1.19633	-0.138004	-1.36842	-1.8144	-1.55135	-1.84888	-1.77669	-1.52034	-0.730878	-1.53433	-2.14732
SLC41A2	0.858577	-0.213393	-0.645184	-1.45419	-0.806753	-0.81226	-2.54012	-0.840346	-2.15952	-1.58765	-1.48435	-2.36945	-2.65176	-0.510069	-2.31316
SLC41A3	-0.611406	-0.00802894	0.619435	-0.925558	0.0623982	0.396194	-1.8074	-3.2095	-0.711098	-0.810138	-1.22796	-0.436798	-0.247621	-1.69547	-1.74334
SLC46A1	0.288409	0.346275	-0.634684	-0.192996	0.166894	0.754144	-2.03287	-1.95021	-1.68708	-1.41197	-0.849305	-0.234928	0.198938	0.737042	0.863204
SLC6A7	-0.505564	1.10296	-0.597396	0.920214	-0.963512	1.71456	-0.594785	-0.694466	-0.722955	-1.89487	-1.44784	0.285898	-0.254615	-1.29034	-0.960272
SLC7A5	-1.27956	0.983479	0.296077	-0.383854	1.89436	0.481823	-0.359112	-0.767504	-1.38373	-1.66123	-1.34286	-0.228657	-0.688017	-0.341932	-1.44374
SLC9A6	0.607618	-0.255797	-0.351821	-0.152483	-0.636404	1.23519	-2.13601	-1.20184	-1.64186	-1.66938	-1.97647	-2.04231	-1.48728	-1.41475	-1.03675
SLITRK3	0.152995	1.35726	-1.51025	-0.131544	-0.925464	-0.922851	-0.76783	0.442831	-0.770827	-2.17971	-1.38112	-1.43776	0.313524	-2.17971	-0.212374
SLMO1	-0.627607	0.444167	0.18344	-0.353408	0.493159	1.05751	-0.721792	-2.431	-1.87725	0.187327	-0.914595	-0.338178	0.868042	-0.400486	0.924054
SMAP1	0.107616	0.615625	-0.723241	0.434313	-0.75483	2.71849	-1.54603	-1.18914	-0.684964	-0.76484	-0.729712	-0.468789	-0.190756	-0.347657	-0.498456
SMARCA5	0.133888	-0.696102	0.562214	1.11866	-1.00303	1.96897	-1.50389	-1.13371	-0.0642302	-0.696148	-0.628839	-0.827281	-1.19601	-1.654	-0.551583
SMC5	0.160266	-1.2409	1.08063	-0.723121	-0.805894	0.964416	-1.90069	-1.40598	-0.976133	-1.96267	-0.659934	-1.07063	-2.16564	-0.959564	-2.01268
SMEK1	0.0584785	-0.0655636	0.00708508	-0.67862	-0.811286	1.27382	-1.71891	-1.7003	-0.296212	-2.16195	-1.46002	-1.61239	-0.825948	-1.77131	-2.29523
SMNDC1	-0.269734	-0.337539	0.607273	0.189179	1.18582	2.10789	-1.70512	-0.687278	0.499442	0.803663	0.816913	0.607573	0.533107	2.12185	1.15996
SMPD3	0.698442	-0.00125521	-0.697186	-0.656979	-1.2761	-0.287617	-0.819941	-2.04915	-1.75291	-1.39819	-2.46285	-2.0369	-1.56385	-1.954	0.743755
SNORA26	-0.752062	2.0408	-1.28874	0.346864	1.73107	-0.294044	0.377724	1.8622	-0.468338	-0.311615	-0.288845	-0.462632	-0.526024	-0.27889	0.299422
SNX4	0.652986	-0.956137	0.303151	-1.12534	-0.573203	0.138318	-1.40887	-1.6363	-2.22798	-2.34678	-1.88139	-0.826585	-2.84832	-1.1976	-1.58334
SNX5	0.846302	-0.656024	-0.190278	0.12638	-1.60471	0.254609	-0.894376	-1.8693	-1.6513	-1.80042	-2.58734	-1.01635	-1.26505	0.0970752	0.267345
SORCS1	-0.854977	0.709369	0.145608	0.154722	-0.150829	-0.765311	-2.2726	-1.66584	-0.904355	0.451909	-1.97274	-1.33076	-1.0262	-2.40138	-1.74813
SPARC	-0.149312	-0.644291	0.793603	-0.215908	-0.0620688	-0.0339468	-0.472266	-1.84338	-2.96507	-1.77062	-1.83809	-2.01181	-0.451907	-0.99372	-0.487885
SPAST	0.844416	-0.547338	-0.297078	0.401668	0.346751	-1.0983	-2.55052	-2.37978	-0.823575	-0.231479	-0.942559	-0.912916	-1.47918	-0.998784	-2.12493
SPATA7	-0.0511238	0.0912729	-0.0401491	-1.44295	-0.20009	-0.945323	-1.61356	-1.62449	-2.8788	-1.51615	-1.96035	-1.63127	-1.7332	-3.1629	-2.15997
SQLE	-0.40724	-0.702251	1.10949	-0.0147778	-0.276716	0.314529	-0.157793	0.851664	-1.94026	-0.782632	-1.59774	-2.46909	-1.06989	-1.49364	-0.959815
SREK1	-0.175284	-0.24465	0.419934	-0.479787	0.271143	-0.209229	-2.54751	-2.31319	-0.884942	-1.05664	-1.59876	-0.585891	-0.245	-2.67541	-0.243182
SRGAP1	0.0716763	0.893936	-0.965612	0.157575	-0.709832	1.76903	-1.45344	-1.55405	-1.48505	-0.788453	-0.655849	-1.61295	-1.63106	-0.247584	-1.1663
SSTR1	-0.211013	0.148059	0.0629533	0.259863	-0.59913	1.19786	-1.16782	-0.564468	-2.10335	-1.19424	-2.29238	-1.77786	-0.854189	-2.07049	-0.698458
SSU72	-0.970813	1.89698	-0.926166	1.28505	0.903252	1.56245	-0.93444	-0.653981	-0.531553	0.255954	-0.57477	-1.1193	0.223158	0.672521	0.292774
ST6GAL2	0.00267568	-1.05316	1.05048	1.83068	0.656144	0.632495	-0.113047	-0.245293	-0.222908	-1.61376	0.273945	-0.407929	0.27177	-1.97662	-0.941127
ST6GALNAC5	-0.544804	1.40465	-0.859846	0.843467	-1.33138	1.33827	0.063504	-0.28845	-1.33975	-0.132272	-1.09806	-1.42983	-1.06466	-1.67622	-0.998126
STC2	-0.284801	1.08173	-0.796934	0.948064	-0.422453	-0.0735404	-0.0483917	-1.47737	-1.33305	-0.16675	-2.9831	-0.938912	-0.05432	-0.456578	-1.27206
STMN2	-0.144156	0.6187	-0.474545	-0.0260421	-0.500462	2.42023	-1.71895	-0.0231391	-1.31079	-0.483064	-1.01432	-1.4709	-0.496151	-1.05359	-0.747716
STRN	0.495107	0.29276	-0.787867	-0.486905	0.395518	-2.54125	-0.902234	-1.05203	-1.18374	-2.0589	-1.90991	-2.27853	0.202827	-1.50576	-1.36903
STRN3	-0.445835	0.192414	0.25342	-1.01392	-0.705788	-0.098636	-1.60256	-1.60491	-2.00093	-1.26041	-2.69904	-1.50831	-1.94094	-2.70801	-2.5978
STX7	-0.819851	-0.448323	1.26817	0.114761	0.349763	1.45076	-1.56821	-1.18584	-1.48191	-0.164083	-0.411725	-0.724426	-0.953918	-0.409496	-2.20548
STXBP5	-0.492889	0.291706	0.201183	-1.40989	0.164244	-1.27663	-1.81844	-1.25596	-0.921998	-3.47036	-1.70207	-1.60931	-0.561262	-0.94868	-2.1799
SUB1	0.342785	1.11426	-1.45705	1.53221	0.429426	1.74977	-0.902421	1.34994	-0.43454	0.582057	0.212096	-1.30885	0.25105	0.0404725	-0.683061
SUSD4	-0.0798715	0.25012	-0.170248	-1.27079	-0.544278	-0.502623	-1.71713	-3.00294	-2.31841	-1.29577	-2.97367	-2.03539	-1.25584	-1.2607	-0.874528
SYT6	0.142806	-0.0679006	-0.0749054	0.121882	-0.17587	0.431464	-1.03306	-1.2033	-1.85421	-0.775297	-2.94957	-2.1761	-0.535437	-1.72483	-1.62099
TACC3	-0.37907	1.12048	-0.741407	-0.685502	1.22224	-0.713658	-1.37549	0.542396	-0.582863	-2.35544	-0.266099	-1.43217	0.0860046	-1.59934	-1.22753
TAF5L	-0.768023	-0.372476	1.1405	-2.92334	-2.09039	-2.7052	-0.6037	-0.866466	-1.50547	-0.858724	-0.311579	-1.27117	-0.750411	-1.4959	-1.17387
TAGLN3	-0.405732	0.474483	-0.0687515	1.19671	-1.24092	0.586262	-2.01815	0.991599	-0.82303	-1.62396	-0.953516	-0.634269	0.633367	-1.27252	0.354445
TBC1D13	-0.0469022	0.457033	-0.410131	0.293953	0.485272	-0.140764	-2.20793	-2.31161	-1.78165	-1.16984	-2.26738	-1.20665	-0.361917	-0.918478	-1.58545
TBC1D30	0.301382	0.694982	-0.996363	0.308836	-0.100781	1.22082	-0.698069	-0.372349	-0.177473	-0.534443	-1.06534	-1.5796	-1.97085	-2.20273	-1.64721
TBCCD1	0.362802	0.603667	-0.96647	-2.18755	-0.564222	-2.58862	0.11672	0.701371	-1.79271	-0.828616	-0.476087	-0.913931	-0.267214	-1.80342	-0.836356
TCEA1	-0.966461	0.306212	0.660249	2.24641	-0.810137	0.940157	0.426525	-0.81586	-0.072553	-0.899654	-0.844879	-0.666154	-0.165973	1.03579	1.50492
TCEANC2	-0.328018	0.816692	-0.488675	0.40158	0.200183	0.900346	-2.09146	-0.870652	-2.09146	-0.969627	-1.1503	-0.503834	0.000861005	-1.29019	-2.09146
TDG	-0.101186	-0.272592	0.373778	0.571814	0.392128	1.32169	-2.08379	-2.21401	-1.0611	-0.763599	-1.15517	-1.50338	-0.266108	-1.20862	-0.651748
TENM1	-0.284035	0.92746	-0.643425	-1.09593	0.0469236	-0.733836	-1.58894	-1.78537	-0.826137	-0.291626	-2.67909	-1.80322	0.421219	-2.25668	-1.13374
TET2	-0.033934	1.15335	-1.11941	1.57277	1.19541	0.355246	0.526075	-1.45135	-0.114979	-1.35868	-0.744821	-0.155882	1.37821	0.138455	1.00699
TET3	-0.262722	0.744075	-0.481352	0.136339	1.17065	-1.77834	-0.562427	-2.02913	-1.07767	-1.48153	-2.17213	-0.383113	0.408452	-0.102174	-0.114383
TGFB3	-0.639208	-0.413416	1.05262	-0.83388	-0.60375	-1.48437	-0.6733	-0.999449	-2.21009	-2.67771	-1.2554	-0.897518	0.264124	0.87905	-0.308131
TGFBR1	1.35256	-0.345657	-1.0069	0.300714	0.148066	1.70915	0.0732354	-0.0120797	-1.5837	-0.953874	-1.01666	-0.948503	-1.87931	-0.510834	-1.00026
tgu-mir-1788	-1.14335	0.663936	0.479418	0.21873	1.57831	-0.988934	-1.14335	-0.701273	-1.14335	-1.14335	-0.783812	-1.14335	1.40641	0.870257	-0.478991
THOC7	-0.0705155	1.14961	-1.0791	2.32373	0.616337	1.68031	0.148875	0.222337	-1.26166	-0.165294	0.502738	-1.06312	1.01427	0.528229	0.29018
TMEM120B	0.250459	-0.281445	0.030986	1.1183	-0.0734296	1.80377	-2.03762	-0.469867	-0.66231	-0.0106118	-1.79156	-1.03203	0.476244	0.208046	-0.853203
TMEM121	-0.618615	0.710672	-0.0920576	0.0327218	0.603326	-1.51492	-2.52226	-2.57654	-1.17827	-0.941841	-1.10958	-1.35505	0.0953063	-1.39607	-1.30452
TMEM131	0.191206	0.106726	-0.297932	0.768235	-0.085843	1.48932	-0.511173	-1.30759	-0.885082	0.0656947	-0.80341	-0.92731	-1.00477	-2.80983	-1.1317
TMEM132D	0.127277	0.561792	-0.689069	-1.15738	-0.67498	0.588149	-2.15708	-2.89302	-1.82993	-1.57133	-1.7934	-1.18355	-0.947964	-1.58625	-1.95076
TMEM144	0.575656	0.35079	-0.926446	0.107807	-0.249223	0.680428	-1.12313	-0.476842	-1.62245	-1.35732	-1.05908	-2.10678	-2.57815	-1.51283	-1.73752
TMEM163	-0.432084	-0.446754	0.878838	-0.637134	0.225226	0.550006	-1.5751	-0.857819	-1.03768	-0.578205	-1.53699	-1.11261	-1.46319	-0.733081	-3.29528
TMEM169	0.0285958	-1.05447	1.02587	-1.24159	0.25386	0.925122	-1.27775	-1.76595	-0.893704	-0.349118	-2.08286	-1.26109	0.391576	-1.60329	-1.50985
TMEM196	0.292177	-0.0435185	-0.248659	1.40704	-0.566233	2.23244	-0.798447	0.398168	-0.958896	-0.947812	-1.46681	-1.32362	-0.264313	-0.79958	-0.0695094
TMEM233	-0.524621	0.701346	-0.176725	0.776606	-0.0882753	0.956543	-1.30902	-1.47583	-1.37125	-0.492857	-2.25436	-0.916836	-2.25436	-0.760141	-0.312269
TMEM234	-1.04311	0.852399	0.190712	-0.498439	-0.0318934	0.467985	-2.11268	-1.282	-0.490326	-1.79084	-0.0182919	-1.17999	0.842774	-0.0828511	1.27257
TMEM260	0.646833	-0.216691	-0.430142	-0.185185	0.067862	0.203555	-1.32879	-1.81088	-1.63644	-1.43766	-2.02386	-1.46519	0.411146	-2.67043	-0.95442
TMEM38B	-0.247358	-0.487714	0.735073	-0.0400996	1.50582	0.0375302	-0.0850347	-1.64373	-1.54974	-1.26746	-0.0216115	-1.4633	-1.04155	1.45866	-0.128146
TMEM41A	-0.78512	0.719896	0.0652245	-1.09706	-0.508463	0.502908	-1.86668	-1.10632	-1.95591	-2.05978	-0.48215	-1.13905	1.12399	-0.086589	-1.62544
TMEM50B	0.516264	-0.408331	-0.107933	1.62884	1.30141	2.73595	0.571078	-0.432755	-0.220206	1.98916	1.20894	0.126631	1.45267	2.16861	1.26604
TMEM8A	0.0284659	0.0383704	-0.0668363	-1.3317	-1.70822	-2.92813	-1.2119	-0.309613	-0.0765795	-1.22521	-2.38928	-2.60602	-1.09033	-0.11931	-1.20491
TMTC2	0.209493	-0.505564	0.296071	-1.55607	-1.56421	-2.22305	-1.47498	0.0980489	-0.767515	-1.59449	-2.68728	-1.51999	-2.98227	-0.869749	-1.78369
TPBG	-0.776435	0.718395	0.0580409	-1.37927	0.577074	-0.43711	-1.24432	-1.35859	-1.59844	-2.4041	-2.03408	-2.35349	-1.67575	-1.78439	-1.95115
TPM1	-0.521334	1.40448	-0.883147	-0.328239	1.59983	0.906739	-1.57439	-1.13575	-0.390106	-1.40633	-0.264186	-0.77387	-1.61766	-0.389205	0.0939136
TPM3	-0.291009	-0.0868234	0.377832	-0.672835	-0.770193	0.274784	-2.13802	-1.91855	-2.67185	-1.71826	-0.295372	-1.37316	-1.03559	0.238087	0.455947
TRAF5	-0.838893	1.38859	-0.549692	-0.390008	0.583661	0.845584	-1.26595	0.0281324	-1.2841	-0.83655	-1.76074	-0.392296	-0.798524	-2.08573	-1.80565
TRAIP	0.0347916	0.0345305	-0.0693222	-0.149019	-1.41671	0.341783	-2.34529	-0.43058	-2.57889	-1.45267	-2.14658	-1.45733	0.100468	-1.68187	-1.51737
TRAPPC3L	0.425323	-0.404318	-0.0210053	-0.0758155	0.732629	0.589325	-0.990197	-1.53175	-2.00157	-0.424609	-2.00157	-2.00157	0.688139	-1.043	-1.15972
TRIB2	-0.351088	1.1388	-0.787709	0.104036	0.50416	-0.526485	-2.13779	-2.24713	-0.593746	-1.82766	-0.898289	-0.658444	0.757713	0.248993	-0.612425
TRIL	1.35071	-0.697381	-0.653328	-0.99797	-0.731169	-0.094613	-1.16403	-1.34619	-1.84188	-1.54668	-2.28863	-1.65754	-2.89483	-1.04205	-0.239359
TRIM2	0.400889	-1.18222	0.781332	0.230548	0.10294	1.52226	-1.4804	-0.419115	-0.640046	-1.41294	-0.945154	-0.706205	-0.0242932	-1.43187	-2.21426
TRIM36	0.169336	-0.35272	0.183384	-1.40293	0.480296	0.494511	-1.21613	-1.60172	-1.36238	-1.50332	-1.73259	-0.457543	-1.55552	-1.00541	-3.08956
TRIM47	0.409458	-0.375468	-0.0339904	-1.2237	1.06574	-2.12362	-1.63549	-2.01101	-1.63784	-1.99258	-1.16663	-0.858768	-1.01103	0.454658	-1.50145
TRIO	0.065728	0.00756938	-0.0732974	-0.506339	-1.20417	1.40347	-1.0634	-2.08167	-1.34478	-0.779508	-1.1566	-0.558416	-1.84578	-1.75496	-2.50132
TRIP13	-0.137866	0.717599	-0.579733	1.4641	1.53855	2.17097	0.0163524	0.468143	0.774852	0.0426163	0.123999	-0.427611	0.971183	-1.8264	1.19905
TRMT11	0.137563	-0.0810831	-0.0564798	1.13575	-1.40949	1.75708	0.88403	1.46852	-0.492957	-0.612916	-0.426133	-1.29634	-1.2778	-0.772758	0.122787
TRPC3	0.232332	-0.281023	0.0486912	0.768284	-0.0733965	2.66277	-0.434436	-0.403661	-0.00518895	0.236437	-0.179257	-0.750482	-1.71511	-1.00967	-1.23242
TRPM7	0.0119713	0.410951	-0.422922	0.0606498	0.26852	1.63393	-1.52837	-0.661651	-1.03941	-1.64495	-1.16959	-1.53481	-1.57075	-2.01874	-1.03503
TSPAN12	1.2819	-1.15225	-0.129648	0.449917	-0.957647	1.29274	-0.339191	0.373116	-1.83257	-0.941228	-0.547249	-1.31982	-0.677709	1.13536	0.651178
TSPAN13	-0.000251657	0.315768	-0.315517	0.256708	0.510151	0.903708	-1.40565	-1.8907	-1.06461	-0.27931	-1.36816	-1.85982	1.23757	0.552118	0.0385354
TSPAN2	-0.0684475	-1.13409	1.20253	0.687082	-0.254079	0.262709	0.394289	-1.00247	-1.85853	-0.991282	-1.15308	-0.959224	-1.99994	0.303494	0.920462
TTC28	-0.966991	1.39717	-0.430174	1.66991	0.509363	1.99667	0.126696	-0.420249	-1.27643	-1.20267	-0.65139	0.41199	0.0505559	0.45497	-0.0279399
TTC9	-0.537482	1.40932	-0.871835	0.133008	-0.722365	1.66546	-2.01734	-0.663427	-0.877484	-0.997247	-1.56731	-0.0935994	0.667351	-0.346706	-0.42264
TTL	-1.15177	1.03556	0.116209	-0.0382117	-0.285103	-0.43489	-1.87068	-1.76769	-1.73749	-1.97758	-2.0277	-2.29711	-1.21139	-1.64045	-2.07949
TTLL4	0.35111	-0.723845	0.372735	0.130808	-0.92654	0.696782	-1.25688	-2.79958	-1.24698	-0.733067	-0.0290225	-1.63247	-1.50444	0.470806	0.272892
TTYH3	-0.0709025	1.14894	-1.07804	0.255429	-0.342754	-0.47045	-1.38074	-2.46137	-0.608382	-1.13749	-1.86503	-1.7327	-0.704308	-1.99978	-2.18667
TUBB2C,TUBB8P7	0.0497912	0.0950882	-0.144879	-0.951546	0.0245013	-0.803649	-2.92481	-2.19837	-2.38242	-1.44926	-1.98537	-2.16561	-0.990866	-1.93685	-1.94591
TUBB6	-0.241868	1.36851	-1.12664	-0.473571	-0.550305	0.0118665	-1.75825	-1.25971	-1.7222	-1.41687	-1.04174	-2.53458	-0.0220817	-2.26855	-1.26262
TUSC5	-0.0717254	1.43296	-1.36124	0.405392	0.455648	-0.641287	-1.87553	-0.628974	-0.426167	-0.886639	-1.67968	-1.64206	1.0368	-1.128	-0.227282
UBR3	0.00913383	-0.0104457	0.00131183	-1.02951	-0.560667	0.24571	-1.99353	-1.28787	-1.39433	-1.77816	-1.68873	-1.92436	-1.5384	-3.02006	-2.60492
UCHL3	-0.37684	0.934465	-0.557625	0.908243	-0.230718	0.509049	-0.662956	-1.07778	-1.38867	-0.986981	-1.29445	-1.63937	-1.29269	-1.91295	-2.50362
UHRF1BP1L	0.779898	-0.534072	-0.245826	0.195953	-0.13866	1.97757	-0.634791	-0.715739	0.185733	-0.220449	-1.49622	-1.6816	-1.88733	-0.728576	-1.29913
UNC119	-0.130099	0.132952	-0.00285393	0.387147	2.16825	2.55602	0.759759	0.912046	-1.05256	-0.606824	-0.772685	1.01771	0.902337	0.776848	0.0481122
UNC5C	0.0964158	0.200837	-0.297253	-1.79292	-0.335237	-1.16203	-2.33797	-2.33797	-2.33797	-2.33797	-2.33797	-2.33797	-1.66576	-2.33797	-2.33797
VAT1	1.43677	-1.26022	-0.176552	-0.483632	-0.337608	0.944347	-0.0889823	-0.811159	-2.38538	-1.62523	-1.02563	-0.959422	-1.79447	0.093006	-0.695192
VAT1L	-1.01793	0.879095	0.138837	-1.35779	0.147719	0.133307	-1.88815	-2.35137	-1.42354	-1.5388	-1.46087	-1.68352	-2.06265	-2.21039	-1.67756
VAV3	0.449619	-1.03787	0.58825	1.61507	-0.327114	0.883604	-1.51722	1.05871	-1.32735	-1.01866	-0.95093	-0.679767	-0.852346	-0.863419	-1.29254
VCP	-0.0601995	0.311377	-0.251177	-1.27959	0.561398	-0.29317	-1.8948	-1.9903	-0.659858	-1.28776	-2.52215	-1.43545	-0.52342	-2.05201	-2.42958
VDAC2	-0.00858305	0.893075	-0.884492	0.286859	0.188031	1.21157	-2.13474	-1.74434	-0.675623	-1.50554	-1.30504	-1.47818	-1.47126	-1.07089	-0.509052
VOPP1	-0.525471	0.838128	-0.312657	0.589939	0.477068	0.012097	-1.19168	-2.46734	-0.466625	-1.19615	-0.558728	-1.21097	1.65007	0.00343847	-0.536433
VTN	0.771153	-0.413165	-0.357987	-0.0169023	-0.38854	-0.0989064	-0.255748	-0.355893	-3.4178	-1.1385	-1.08772	-2.30663	-0.704008	-0.670355	-0.396429
VWC2	-0.332383	1.39296	-1.06057	-0.697903	0.212015	1.3907	-1.67319	-0.553763	-1.24712	-1.00939	-1.23142	-1.48896	-1.14483	-0.692101	-2.00154
WARS	-0.0439472	0.450491	-0.406544	-0.174299	-0.024882	0.806671	-1.83804	-1.30729	-0.948221	-1.06403	-0.627483	-1.53474	-1.54572	-2.04683	-2.82853
WBP4	0.120662	-0.0941487	-0.0265137	0.443033	0.377178	0.673666	-0.761506	-1.57292	-1.96783	-0.691162	-1.8384	-2.46525	-0.777262	-1.50881	0.153143
WDR25	0.267375	0.726804	-0.99418	-0.310399	-0.0508237	0.278664	-1.6994	-0.721188	-1.67945	-1.83437	-2.72396	-0.814816	-0.157626	0.284863	-1.60024
WDR3	0.4045	0.0974828	-0.501983	-1.4596	-0.320415	-0.220045	-2.14836	-0.987849	-0.870075	-2.10352	-1.5917	-1.03748	0.304035	-2.76778	-2.25576
WDR36	0.232177	-0.323747	0.0915697	-1.02225	0.0324815	0.413194	-1.42732	-0.0294821	-1.34001	-0.118399	-1.20709	-1.181	-1.70725	-0.85326	-3.41149
WLS	1.59085	-0.675435	-0.915412	-0.217346	-0.436528	0.600473	0.0158524	-0.744704	-2.43716	-0.786143	-1.93506	-1.48014	-0.430313	0.253293	0.114212
WNK2	-0.634395	0.419069	0.215327	-0.515682	0.532605	0.893534	-2.12592	-0.088145	-0.890863	-1.44789	-1.39255	-1.67167	-0.893557	-1.97854	-2.04058
WRB	-0.921004	0.982389	-0.0613848	-1.84821	-0.350647	-1.61434	-1.64834	-0.397968	-1.34595	-2.48743	-2.02393	-2.17903	-2.50714	-1.96419	-1.85185
XKR4	0.041662	0.72169	-0.763352	-1.57814	0.0208926	0.299024	-2.05063	-0.944971	-2.05063	-1.57225	-2.05063	-2.05063	-0.701894	-2.05063	-2.05063
XYLT1	-0.324009	0.601334	-0.277325	-0.43547	-0.602285	1.18185	-1.18405	-0.63189	-1.70647	-0.95314	-1.58622	-2.11228	-2.26334	-1.70196	-1.9745
YAE1D1	-0.553776	0.287246	0.26653	0.660517	-0.164209	-0.529162	-0.883781	-3.14574	-1.60871	-1.40229	-0.691334	-0.52595	-0.957675	-0.435676	-2.29611
YBX1	-0.398279	0.467021	-0.068742	0.396542	-0.709901	0.785649	-0.514145	-1.29512	-2.52164	-1.85033	-1.03637	-2.2087	-0.834297	0.320193	-0.140172
YIPF6	-0.516826	1.09743	-0.580602	-0.272628	-0.424972	-0.430717	-1.80928	-2.50998	-0.712907	-0.554361	-2.26687	-2.24103	-0.322541	-1.56481	-1.93203
ZBTB1	0.00765359	0.110051	-0.117704	-0.59128	0.270281	2.02322	-2.16333	-1.67505	-0.778657	-0.915292	-1.0106	-1.42319	0.00483661	-1.20654	-0.617209
ZBTB18	0.0164138	1.66894	-1.68536	0.305291	-0.169478	0.182888	-1.32688	-1.52573	-0.120126	-2.08446	-0.90339	-0.945204	0.687342	-0.777945	-0.051895
ZCCHC14	-0.332746	0.413581	-0.0808348	-0.858935	-1.01674	-1.42755	-0.691157	-1.96192	-1.50762	-2.03293	-2.10909	-1.55393	1.17162	-1.76424	0.211819
ZCCHC9	-0.990467	0.651473	0.338994	-1.63097	-0.0765716	-2.36689	0.191207	0.536256	-1.852	0.0720828	-0.958568	-1.1893	0.0543011	-0.820811	-2.0604
ZCRB1	-1.01954	0.964421	0.0551177	0.645982	-0.797159	1.11748	-1.21486	-0.132494	-0.975902	-0.428716	-1.39713	-2.57023	-0.348914	-0.957063	-1.56979
ZFAND5	0.398645	0.142875	-0.54152	0.612848	-1.29993	2.08312	-0.985941	-1.29317	-0.30198	-0.991758	-0.702123	-1.41082	-0.859618	-1.51925	-1.53675
ZFAT	0.138544	-0.630072	0.491528	-0.233335	-0.86206	0.849671	-1.9901	-1.4159	-0.532853	-1.83	-0.899805	-1.28491	-1.56083	-0.635721	-2.97298
ZMIZ1	0.40686	1.18937	-1.59623	1.12656	-0.194545	1.07553	-1.32345	-1.0038	-0.716163	-1.50697	-1.69681	-0.299408	-0.0167532	-0.785673	0.201044
ZNF148	0.493561	-0.77772	0.284159	1.00257	0.787299	0.745725	0.00678406	0.446319	-0.892005	-1.36657	-0.716182	-2.30031	-1.80178	0.104303	0.0416294
ZNF365	-0.159032	0.191067	-0.0320343	-0.246931	-0.103862	0.915881	-1.80642	-1.80795	-1.96629	-1.88485	-1.97183	-1.9108	-1.104	-1.99332	-0.654255
ZNF804A	0.344943	0.167434	-0.512377	-0.301372	-1.02695	-0.124704	-0.669728	-0.207312	-1.26897	-1.72026	-1.67078	-1.74425	-2.39029	-2.62872	-2.59321

## Sheet: Fig 2G
RA-Cluster I vs Cluster I-TF
	CIS enrich	SP8	NF-κB2	PAX5	Nr1h3:Rxra	RFX2/4	CREM/ATF1	Gmeb1
ARC	4	1	0	1	0	2	0	0
ATF3	1	0	0	0	1	0	0	0
AUTS2	3	1	1	0	1	0	0	0
B3GALT2	2	1	0	0	1	0	0	0
CA2	3	0	1	0	0	0	2	0
CCDC146	1	0	0	0	0	0	0	1
CENPV	4	1	0	1	1	0	0	1
CHIC2	1	0	0	0	1	0	0	0
CHORDC1	3	0	1	0	0	0	1	1
COMTD1	2	1	0	0	0	0	0	1
CREM	3	0	0	0	0	2	1	0
CRHR1	1	1	0	0	0	0	0	0
CROT	5	1	0	1	1	0	1	1
CXCR4	5	1	1	1	0	2	0	0
CYR61	3	1	1	0	0	1	0	0
DNAJB5	4	1	1	1	1	0	0	0
DUSP5	3	1	1	1	0	0	0	0
DUSP6	3	1	0	0	0	2	0	0
ENSTGUG00000000571	1	1	0	0	0	0	0	0
ENSTGUG00000002314	1	0	1	0	0	0	0	0
ENSTGUG00000007905	1	0	0	0	1	0	0	0
ENSTGUG00000011509	2	1	0	1	0	0	0	0
ENSTGUG00000014883	3	1	1	0	0	1	0	0
ENSTGUG00000015692	1	1	0	0	0	0	0	0
F2RL2	1	0	1	0	0	0	0	0
FOS	5	1	1	1	0	0	2	0
FOSL2	3	1	0	0	0	2	0	0
H1F0	1	1	0	0	0	0	0	0
HERPUD1	4	1	0	1	0	2	0	0
HIST2H2AC-5	3	0	0	0	1	2	0	0
IFRD1	2	1	0	0	1	0	0	0
IRF8	1	1	0	0	0	0	0	0
KLF2	1	1	0	0	0	0	0	0
LBH	4	1	0	1	0	0	1	1
LRRC3C	3	1	0	1	1	0	0	0
MRPL14	2	0	0	0	1	1	0	0
MSANTD1	3	0	0	0	0	2	1	0
NFIL3	0	0	0	0	0	0	0	0
NR4A3	2	1	1	0	0	0	0	0
NTS	2	0	0	0	0	0	1	1
ODC	5	1	0	1	0	2	1	0
P4HA2	0	0	0	0	0	0	0	0
PDGFB	2	1	0	1	0	0	0	0
PDIA6	0	0	0	0	0	0	0	0
POPDC3	1	0	1	0	0	0	0	0
PPDPF	3	1	1	1	0	0	0	0
PPFIA2	3	1	1	1	0	0	0	0
PROK2	4	0	1	0	1	2	0	0
PTGS2	3	1	1	0	1	0	0	0
RASD1	2	1	0	1	0	0	0	0
RASD2	1	0	0	0	1	0	0	0
REEP1	3	1	1	0	1	0	0	0
ENSTGUG00000003396,SLC25A25	6	1	1	1	0	0	2	1
SOX18	4	1	0	0	1	2	0	0
STIM2	5	0	0	1	1	0	2	1
STK16	2	1	1	0	0	0	0	0
tgu-mir-221	1	0	0	0	1	0	0	0
tgu-mir-30d	0	0	0	0	0	0	0	0
UBXN2A	1	0	0	0	1	0	0	0
VCL	0	0	0	0	0	0	0	0
ZBTB38	2	0	0	0	0	0	2	0
RA-Cluster I vs Cluster II-TF
	heat map	Foxd3	STAT3	MEF2A	PRDM1	Pud2f3
ARC	1	0	0	0	1	0
ATF3	2	0	0	1	0	1
AUTS2	0	0	0	0	0	0
B3GALT2	1	0	0	0	1	0
CA2	1	0	0	0	0	1
CCDC146	3	2	0	0	0	1
CENPV	0	0	0	0	0	0
CHIC2	2	0	2	0	0	0
CHORDC1	2	0	1	0	0	1
COMTD1	0	0	0	0	0	0
CREM	0	0	0	0	0	0
CRHR1	1	0	1	0	0	0
CROT	0	0	0	0	0	0
CXCR4	2	1	0	0	0	1
CYR61	0	0	0	0	0	0
DNAJB5	0	0	0	0	0	0
DUSP5	0	0	0	0	0	0
DUSP6	0	0	0	0	0	0
ENSTGUG00000000571	1	0	1	0	0	0
ENSTGUG00000002314	1	0	1	0	0	0
ENSTGUG00000007905	0	0	0	0	0	0
ENSTGUG00000011509	0	0	0	0	0	0
ENSTGUG00000014883	0	0	0	0	0	0
ENSTGUG00000015692	1	0	0	0	1	0
F2RL2	3	1	1	0	0	1
FOS	0	0	0	0	0	0
FOSL2	0	0	0	0	0	0
H1F0	0	0	0	0	0	0
HERPUD1	1	0	1	0	0	0
HIST2H2AC-5	3	0	1	1	0	1
IFRD1	2	0	0	1	0	1
IRF8	0	0	0	0	0	0
KLF2	0	0	0	0	0	0
LBH	0	0	0	0	0	0
LRRC3C	0	0	0	0	0	0
MRPL14	4	3	1	0	0	0
MSANTD1	0	0	0	0	0	0
NFIL3	4	3	0	1	0	0
NR4A3	0	0	0	0	0	0
NTS	1	0	1	0	0	0
ODC	0	0	0	0	0	0
P4HA2	0	0	0	0	0	0
PDGFB	0	0	0	0	0	0
PDIA6	0	0	0	0	0	0
POPDC3	1	0	0	1	0	0
PPDPF	0	0	0	0	0	0
PPFIA2	0	0	0	0	0	0
PROK2	0	0	0	0	0	0
PTGS2	0	0	0	0	0	0
RASD1	0	0	0	0	0	0
RASD2	4	0	1	0	2	1
REEP1	1	1	0	0	0	0
ENSTGUG00000003396,SLC25A25	0	0	0	0	0	0
SOX18	0	0	0	0	0	0
STIM2	0	0	0	0	0	0
STK16	0	0	0	0	0	0
tgu-mir-221	0	0	0	0	0	0
tgu-mir-30d	4	0	0	2	1	1
UBXN2A	3	0	2	1	0	0
VCL	0	0	0	0	0	0
ZBTB38	4	1	1	2	0	0
RA-Cluster II vs Cluster I-TF
	CIS enrich	SP8	NF-κB2	PAX5	Nr1h3:Rxra	RFX2/4	CREM/ATF1	Gmeb1
ADAMTS7	3	0	1	1	0	1	0	0
ABCC3	1	1	0	0	0	0	0	0
ABHD17C	2	1	1	0	0	0	0	0
ACLY	0	0	0	0	0	0	0	0
ACO1	2	1	0	0	1	0	0	0
ACTN1	1	1	0	0	0	0	0	0
ADAM19	1	0	1	0	0	0	0	0
AKAP7	1	1	0	0	0	0	0	0
AKAP9	0	0	0	0	0	0	0	0
ADAMTS20	1	0	1	0	0	0	0	0
ADARB2	3	1	0	1	0	0	1	0
ACTR2	0	0	0	0	0	0	0	0
ADCYAP1	2	1	1	0	0	0	0	0
AKIRIN2	0	0	0	0	0	0	0	0
ADD3	2	1	0	1	0	0	0	0
AKR1D1	3	1	0	0	0	2	0	0
ALDH18A1	1	0	0	0	1	0	0	0
AMMECR1L	0	0	0	0	0	0	0	0
ANGPT2	1	1	0	0	0	0	0	0
B3GALNT2	1	0	0	0	0	1	0	0
ANGPTL2	1	0	0	0	1	0	0	0
AP2B1	2	1	1	0	0	0	0	0
AP3M1	1	0	0	0	0	0	0	1
ARFIP1	3	1	0	0	0	2	0	0
ARID5B	0	0	0	0	0	0	0	0
ASTN1	1	1	0	0	0	0	0	0
ATAD5	3	1	0	1	1	0	0	0
ATP2B1	0	0	0	0	0	0	0	0
ATP8A2	2	0	0	0	0	2	0	0
B3GALT1	0	0	0	0	0	0	0	0
BRINP1	1	1	0	0	0	0	0	0
C10orf54	0	0	0	0	0	0	0	0
C11orf54	1	0	1	0	0	0	0	0
C11orf87	0	0	0	0	0	0	0	0
C15orf41	2	1	0	1	0	0	0	0
C16orf72	1	0	0	0	1	0	0	0
C1orf95	1	1	0	0	0	0	0	0
C1QL3	0	0	0	0	0	0	0	0
C1QTNF4	1	1	0	0	0	0	0	0
C1S	1	0	1	0	0	0	0	0
C2orf43	2	1	0	0	1	0	0	0
C4orf32	2	0	0	0	0	2	0	0
C6orf89	0	0	0	0	0	0	0	0
CABLES1	2	1	0	0	1	0	0	0
CACNA1D	0	0	0	0	0	0	0	0
CAPRIN2	2	1	1	0	0	0	0	0
CASP3	0	0	0	0	0	0	0	0
CCDC109B	1	1	0	0	0	0	0	0
CCDC28B	0	0	0	0	0	0	0	0
CCDC80	1	1	0	0	0	0	0	0
CCDC88A	1	1	0	0	0	0	0	0
CCDC93	3	1	1	1	0	0	0	0
CCT4	0	0	0	0	0	0	0	0
CCT5	3	1	0	0	0	0	2	0
CD9	1	1	0	0	0	0	0	0
CDH7	2	0	0	0	0	2	0	0
CDC16	1	1	0	0	0	0	0	0
CDC42	3	1	0	1	0	0	0	1
CDC42SE2	0	0	0	0	0	0	0	0
CD44	2	1	1	0	0	0	0	0
CD80	1	1	0	0	0	0	0	0
CDH10	0	0	0	0	0	0	0	0
CDH8	2	1	1	0	0	0	0	0
CEP170B	1	0	0	1	0	0	0	0
CLCN5	3	1	1	0	1	0	0	0
CDK14	1	0	0	0	0	1	0	0
CHPT1	0	0	0	0	0	0	0	0
CHRDL2	2	0	0	1	1	0	0	0
CHST8	0	0	0	0	0	0	0	0
CIT	3	0	0	0	1	2	0	0
CHST15	2	1	1	0	0	0	0	0
CLDND1	1	0	0	0	1	0	0	0
COL24A1	0	0	0	0	0	0	0	0
CNN3	1	0	0	0	1	0	0	0
COL3A1	0	0	0	0	0	0	0	0
CNRIP1	3	1	1	0	1	0	0	0
COL1A2	0	0	0	0	0	0	0	0
CPT1A	2	0	0	1	0	0	1	0
COL4A1	1	0	1	0	0	0	0	0
COL5A1	2	1	0	0	0	0	1	0
COL6A3	0	0	0	0	0	0	0	0
CORO2A	3	0	1	1	0	0	1	0
CYFIP2	1	0	0	0	0	0	0	1
CTTNBP2	3	1	1	1	0	0	0	0
CYP7B1	0	0	0	0	0	0	0	0
D1AR	2	1	1	0	0	0	0	0
DAPK2	0	0	0	0	0	0	0	0
DARS	1	1	0	0	0	0	0	0
DCHS2	0	0	0	0	0	0	0	0
DCP2	0	0	0	0	0	0	0	0
DCX	3	1	0	1	0	1	0	0
DDHD1	0	0	0	0	0	0	0	0
DDX58	1	1	0	0	0	0	0	0
DFNA5	0	0	0	0	0	0	0	0
DICER1	3	1	0	1	1	0	0	0
DIRAS2	0	0	0	0	0	0	0	0
DLG2	0	0	0	0	0	0	0	0
DPYSL3	2	1	1	0	0	0	0	0
DRD3	1	0	0	1	0	0	0	0
DOCK9	0	0	0	0	0	0	0	0
DSCR3	4	1	1	0	0	2	0	0
DTD1	2	1	0	0	0	0	1	0
DR1	2	1	0	0	1	0	0	0
DUSP26	2	1	0	0	0	0	1	0
DYNC1LI1	2	0	0	0	0	2	0	0
EDNRA	1	0	0	1	0	0	0	0
EIF3M	0	0	0	0	0	0	0	0
EIF4E	0	0	0	0	0	0	0	0
ELF1	4	1	0	0	0	2	0	1
ENOX1	2	1	1	0	0	0	0	0
ENSTGUG00000000128	0	0	0	0	0	0	0	0
ENSTGUG00000000219	1	1	0	0	0	0	0	0
ENSTGUG00000000335	1	0	0	0	1	0	0	0
ENSTGUG00000000533	1	0	0	0	0	0	1	0
ENSTGUG00000000754	0	0	0	0	0	0	0	0
ENSTGUG00000000784	1	0	0	0	1	0	0	0
ENSTGUG00000001074	0	0	0	0	0	0	0	0
ENSTGUG00000001385	0	0	0	0	0	0	0	0
ENSTGUG00000001577	1	0	0	0	1	0	0	0
ENSTGUG00000001593	0	0	0	0	0	0	0	0
ENSTGUG00000001640	2	1	0	0	0	0	1	0
ENSTGUG00000001656	0	0	0	0	0	0	0	0
ENSTGUG00000001814	2	0	1	0	1	0	0	0
ENSTGUG00000001967	1	1	0	0	0	0	0	0
ENSTGUG00000002393	1	1	0	0	0	0	0	0
ENSTGUG00000002567	2	1	0	0	1	0	0	0
ENSTGUG00000002692	0	0	0	0	0	0	0	0
ENSTGUG00000002875	0	0	0	0	0	0	0	0
ENSTGUG00000002964	0	0	0	0	0	0	0	0
ENSTGUG00000003112	0	0	0	0	0	0	0	0
ENSTGUG00000003139	0	0	0	0	0	0	0	0
ENSTGUG00000003291	1	0	1	0	0	0	0	0
ENSTGUG00000003347	1	0	0	0	1	0	0	0
ENSTGUG00000003365	0	0	0	0	0	0	0	0
ENSTGUG00000003519	1	1	0	0	0	0	0	0
ENSTGUG00000003756	1	1	0	0	0	0	0	0
ENSTGUG00000003416	2	0	0	0	0	2	0	0
ENSTGUG00000003842	2	1	0	1	0	0	0	0
ENSTGUG00000003826	1	1	0	0	0	0	0	0
ENSTGUG00000005346	5	0	0	1	1	2	1	0
ENSTGUG00000003975	1	1	0	0	0	0	0	0
ENSTGUG00000004638	1	1	0	0	0	0	0	0
ENSTGUG00000004648	0	0	0	0	0	0	0	0
ENSTGUG00000004725	0	0	0	0	0	0	0	0
ENSTGUG00000003982	3	1	1	0	1	0	0	0
ENSTGUG00000004192	0	0	0	0	0	0	0	0
ENSTGUG00000004082	4	1	1	1	0	0	1	0
ENSTGUG00000004421	2	1	0	0	1	0	0	0
ENSTGUG00000004435	0	0	0	0	0	0	0	0
ENSTGUG00000004868	2	0	0	0	0	0	2	0
ENSTGUG00000004952	1	1	0	0	0	0	0	0
ENSTGUG00000005068	3	1	0	0	0	0	2	0
ENSTGUG00000005111	1	0	1	0	0	0	0	0
ENSTGUG00000005120	1	1	0	0	0	0	0	0
ENSTGUG00000005249	1	1	0	0	0	0	0	0
ENSTGUG00000005441	3	0	1	0	0	2	0	0
ENSTGUG00000006784	0	0	0	0	0	0	0	0
ENSTGUG00000006982	1	1	0	0	0	0	0	0
ENSTGUG00000005499	1	0	0	1	0	0	0	0
ENSTGUG00000005000	1	0	0	0	1	0	0	0
ENSTGUG00000005567	4	1	1	1	0	0	0	1
ENSTGUG00000005965	0	0	0	0	0	0	0	0
ENSTGUG00000005863	3	1	1	1	0	0	0	0
ENSTGUG00000006250	1	1	0	0	0	0	0	0
ENSTGUG00000006316	3	0	0	1	0	0	1	1
ENSTGUG00000007017	1	0	0	0	1	0	0	0
ENSTGUG00000007103	4	1	0	1	0	2	0	0
ENSTGUG00000007152	1	0	0	0	1	0	0	0
ENSTGUG00000007233	2	0	0	0	0	2	0	0
ENSTGUG00000007460	5	1	1	0	0	0	2	1
ENSTGUG00000007597	1	0	0	0	1	0	0	0
ENSTGUG00000007622	1	1	0	0	0	0	0	0
ENSTGUG00000007671	2	0	1	0	1	0	0	0
ENSTGUG00000008008	0	0	0	0	0	0	0	0
ENSTGUG00000008122	3	1	1	0	0	0	1	0
ENSTGUG00000008737	0	0	0	0	0	0	0	0
ENSTGUG00000008322	3	0	1	0	1	0	1	0
ENSTGUG00000009724	0	0	0	0	0	0	0	0
ENSTGUG00000009419	1	1	0	0	0	0	0	0
ENSTGUG00000008405	2	1	0	0	0	0	1	0
ENSTGUG00000009733	1	0	1	0	0	0	0	0
ENSTGUG00000008445	1	1	0	0	0	0	0	0
ENSTGUG00000008985	3	1	0	0	1	0	1	0
ENSTGUG00000009118	1	0	0	1	0	0	0	0
ENSTGUG00000009787	0	0	0	0	0	0	0	0
ENSTGUG00000009123	5	1	1	1	0	0	1	1
ENSTGUG00000009131	0	0	0	0	0	0	0	0
ENSTGUG00000009224	2	0	1	0	1	0	0	0
ENSTGUG00000009868	1	1	0	0	0	0	0	0
ENSTGUG00000010075	2	1	1	0	0	0	0	0
ENSTGUG00000010602	0	0	0	0	0	0	0	0
ENSTGUG00000010918	2	1	1	0	0	0	0	0
ENSTGUG00000011001	1	1	0	0	0	0	0	0
ENSTGUG00000011102	1	1	0	0	0	0	0	0
ENSTGUG00000011387	1	0	0	0	0	0	1	0
ENSTGUG00000008685	5	1	1	1	0	2	0	0
ENSTGUG00000011393	0	0	0	0	0	0	0	0
ENSTGUG00000011560	1	0	0	0	1	0	0	0
ENSTGUG00000012398	2	1	0	1	0	0	0	0
ENSTGUG00000012056	1	0	0	0	1	0	0	0
ENSTGUG00000012078	1	0	1	0	0	0	0	0
ENSTGUG00000012753	1	1	0	0	0	0	0	0
ENSTGUG00000012759	1	0	0	1	0	0	0	0
ENSTGUG00000012826	0	0	0	0	0	0	0	0
ENSTGUG00000013538	2	0	1	0	0	1	0	0
ENSTGUG00000013640	0	0	0	0	0	0	0	0
ENSTGUG00000014829	1	0	1	0	0	0	0	0
ENSTGUG00000014896	3	1	1	0	0	0	1	0
ENSTGUG00000016437	1	0	0	1	0	0	0	0
ENSTGUG00000016538	1	1	0	0	0	0	0	0
ENSTGUG00000017338	1	1	0	0	0	0	0	0
ENSTGUG00000017385	1	1	0	0	0	0	0	0
ENSTGUG00000017389	0	0	0	0	0	0	0	0
ENSTGUG00000018535	2	1	0	0	1	0	0	0
EPHA8	1	1	0	0	0	0	0	0
EPHB1	2	1	1	0	0	0	0	0
EPSTI1	2	1	0	0	1	0	0	0
ERC1	1	0	1	0	0	0	0	0
ERICH1	1	0	0	1	0	0	0	0
EXOC3	3	1	0	0	0	2	0	0
FABP5	1	1	0	0	0	0	0	0
FAM105A	1	0	1	0	0	0	0	0
FAM19A1	2	1	0	0	1	0	0	0
FAM19A5	3	1	0	0	0	2	0	0
FAM49A	3	1	1	0	1	0	0	0
FBN2	2	1	0	1	0	0	0	0
FBXO15	0	0	0	0	0	0	0	0
FGFR1OP	1	0	0	1	0	0	0	0
FILIP1L	0	0	0	0	0	0	0	0
FH	3	0	0	1	1	1	0	0
FNDC1	0	0	0	0	0	0	0	0
FNDC3B	3	1	0	0	0	0	2	0
FNIP2	0	0	0	0	0	0	0	0
FUT8	1	0	0	0	0	0	1	0
FXR1	1	1	0	0	0	0	0	0
FZD1	2	1	1	0	0	0	0	0
GALNT14	2	0	0	1	1	0	0	0
GALNT2	0	0	0	0	0	0	0	0
GARNL3	2	1	0	0	0	0	0	1
GDA	2	1	1	0	0	0	0	0
GDNF	0	0	0	0	0	0	0	0
GDPD5	0	0	0	0	0	0	0	0
GLB1	0	0	0	0	0	0	0	0
GLT8D1	2	1	1	0	0	0	0	0
GMDS	1	0	0	0	0	1	0	0
GNAI3	2	1	1	0	0	0	0	0
GNAQ	2	1	0	1	0	0	0	0
GPHN	2	0	0	0	0	2	0	0
GOLT1B	2	1	0	1	0	0	0	0
GPC6	0	0	0	0	0	0	0	0
GPATCH11	3	1	1	1	0	0	0	0
GPIHBP1	0	0	0	0	0	0	0	0
GPR137B	2	0	1	0	0	1	0	0
GPR26	2	1	0	1	0	0	0	0
GPR63	1	0	0	0	0	0	1	0
GPSM2	2	1	0	0	1	0	0	0
GPX1	2	1	0	1	0	0	0	0
GRIA2	0	0	0	0	0	0	0	0
GRM3	0	0	0	0	0	0	0	0
GRPEL2	1	1	0	0	0	0	0	0
GTF2E2	2	0	0	0	0	2	0	0
GUCY1A3	0	0	0	0	0	0	0	0
HCN1	2	1	0	0	1	0	0	0
HCN4	2	1	1	0	0	0	0	0
HEATR1	2	1	0	1	0	0	0	0
HECA	0	0	0	0	0	0	0	0
HES6	1	0	0	0	0	1	0	0
HMMR	3	1	0	1	1	0	0	0
HN1	1	1	0	0	0	0	0	0
HS3ST1	0	0	0	0	0	0	0	0
HSPA2	1	1	0	0	0	0	0	0
HTR2A	2	0	0	0	0	2	0	0
IFT81	2	1	0	1	0	0	0	0
IGF1	2	0	1	0	0	0	1	0
IL1RAPL2	0	0	0	0	0	0	0	0
IQGAP2	2	1	1	0	0	0	0	0
IRS2	1	0	0	0	1	0	0	0
ISG12	0	0	0	0	0	0	0	0
ISOC1	1	1	0	0	0	0	0	0
ITGA4	0	0	0	0	0	0	0	0
JPH1	0	0	0	0	0	0	0	0
KATNB1	0	0	0	0	0	0	0	0
KAZALD1	5	1	1	1	1	0	1	0
KCNIP1	1	1	0	0	0	0	0	0
KCNJ3	2	0	0	1	1	0	0	0
KCNJ6	1	1	0	0	0	0	0	0
KCNK10	0	0	0	0	0	0	0	0
KCNT2	0	0	0	0	0	0	0	0
KDM1B	1	0	0	0	1	0	0	0
KDR	0	0	0	0	0	0	0	0
KHDRBS3	2	1	0	0	0	1	0	0
KIAA1211	1	0	0	0	0	0	1	0
KIAA1598	2	0	0	1	1	0	0	0
KIF26A	4	1	0	0	0	2	1	0
KLHL1	2	1	1	0	0	0	0	0
KLHL29	0	0	0	0	0	0	0	0
LAMA4	4	1	0	1	0	1	1	0
LARP1	1	0	0	0	1	0	0	0
LCLAT1	4	1	0	1	0	2	0	0
LDHA	1	1	0	0	0	0	0	0
LGR5	1	0	0	0	0	1	0	0
LHFP	2	1	0	1	0	0	0	0
LHX9	1	0	0	0	1	0	0	0
LINGO1	3	1	1	0	0	0	1	0
LINGO2	0	0	0	0	0	0	0	0
LMNB2	0	0	0	0	0	0	0	0
LMO7	3	1	1	0	1	0	0	0
LRR1	1	0	0	0	0	1	0	0
LRRC34	1	0	0	0	0	0	1	0
LRRC8B	1	1	0	0	0	0	0	0
LRRK1	1	0	0	0	1	0	0	0
LRRN3	1	0	0	1	0	0	0	0
LRRN4	0	0	0	0	0	0	0	0
LRRTM3	0	0	0	0	0	0	0	0
LSM11	1	0	0	0	1	0	0	0
LSP1	0	0	0	0	0	0	0	0
LYN	1	0	0	0	1	0	0	0
MAN2B2	0	0	0	0	0	0	0	0
MAP3K1	1	1	0	0	0	0	0	0
MBOAT2	1	0	0	0	1	0	0	0
MC5R	1	0	0	0	0	0	1	0
MCF2	0	0	0	0	0	0	0	0
MCF2L2	2	1	0	1	0	0	0	0
MCPH1	2	0	1	0	1	0	0	0
MDH1B	1	1	0	0	0	0	0	0
MEGF11	3	0	1	0	1	0	1	0
MEMO1	0	0	0	0	0	0	0	0
MFSD9	0	0	0	0	0	0	0	0
MICAL3	1	0	0	0	1	0	0	0
MLC1	0	0	0	0	0	0	0	0
MMP11	2	1	1	0	0	0	0	0
MMP17	2	1	0	0	0	0	1	0
MMP2	0	0	0	0	0	0	0	0
MMRN2	2	0	0	0	1	0	1	0
MOGAT1	0	0	0	0	0	0	0	0
MS4A15	5	1	1	0	0	0	2	1
MESDC2	0	0	0	0	0	0	0	0
MVB12B	1	1	0	0	0	0	0	0
MYO16	1	1	0	0	0	0	0	0
MSANTD3	3	1	1	0	0	0	0	1
MTA3	0	0	0	0	0	0	0	0
MTG2	2	1	0	0	1	0	0	0
MTNR1B	1	0	0	0	0	0	1	0
NAA15	2	1	0	1	0	0	0	0
NAV2	1	1	0	0	0	0	0	0
NCEH1	2	0	0	0	0	2	0	0
NECAB2	1	0	1	0	0	0	0	0
NEK7	0	0	0	0	0	0	0	0
NELL2	1	1	0	0	0	0	0	0
NEUROD6	1	0	0	0	1	0	0	0
NFATC1	0	0	0	0	0	0	0	0
NKD1	4	1	1	0	1	0	1	0
NFATC3	0	0	0	0	0	0	0	0
NOL10	2	1	0	0	0	0	1	0
NPFFR1	2	1	1	0	0	0	0	0
NRG3	0	0	0	0	0	0	0	0
NT5DC1	3	1	1	1	0	0	0	0
PHYHIPL	1	0	0	0	1	0	0	0
NPY1R	1	1	0	0	0	0	0	0
NXPH2	2	0	1	0	1	0	0	0
NXT2	0	0	0	0	0	0	0	0
NTN1	3	1	1	1	0	0	0	0
ODZ1	1	0	0	0	1	0	0	0
OPTN	3	1	1	0	0	0	0	1
PANK3	1	0	0	0	1	0	0	0
PLA2G4A	0	0	0	0	0	0	0	0
PAXIP1	3	1	1	0	0	0	1	0
PARP1	1	0	0	0	1	0	0	0
PBX1	0	0	0	0	0	0	0	0
PCDH15	1	1	0	0	0	0	0	0
PCGF3	3	0	0	0	1	2	0	0
PDP2	2	1	1	0	0	0	0	0
PLIN2	1	0	0	0	1	0	0	0
PDHX	3	1	1	1	0	0	0	0
PDZRN3	1	1	0	0	0	0	0	0
PEMT	1	0	1	0	0	0	0	0
PENK	1	1	0	0	0	0	0	0
PEPD	0	0	0	0	0	0	0	0
PGAM5	1	0	1	0	0	0	0	0
PLD1	1	1	0	0	0	0	0	0
PLD5	0	0	0	0	0	0	0	0
PLEKHA5	0	0	0	0	0	0	0	0
PLXNA2	0	0	0	0	0	0	0	0
PLXNB2	1	0	1	0	0	0	0	0
POLR3E	0	0	0	0	0	0	0	0
PPFIBP1	0	0	0	0	0	0	0	0
PPP1R14C	2	1	1	0	0	0	0	0
PPP2R2B	1	0	0	1	0	0	0	0
PRKCZ	1	0	1	0	0	0	0	0
PRR5	0	0	0	0	0	0	0	0
PRSS35	2	0	1	0	0	0	1	0
PRTFDC1	0	0	0	0	0	0	0	0
PTER	2	1	1	0	0	0	0	0
PTPRR	1	1	0	0	0	0	0	0
PXDN	0	0	0	0	0	0	0	0
PXYLP1	1	0	0	0	1	0	0	0
QDPR	1	1	0	0	0	0	0	0
RALA	0	0	0	0	0	0	0	0
RALB	0	0	0	0	0	0	0	0
RAP1B	0	0	0	0	0	0	0	0
RAP1GDS1	2	0	0	0	0	2	0	0
RAPGEF5	1	0	0	1	0	0	0	0
RASA3	0	0	0	0	0	0	0	0
RASGRP3	0	0	0	0	0	0	0	0
RBM22	5	0	0	1	1	0	2	1
RHOBTB2	2	1	1	0	0	0	0	0
RIT2	1	0	0	0	0	1	0	0
RND3	3	1	1	1	0	0	0	0
RPS6KL1	1	1	0	0	0	0	0	0
RNF185	1	0	1	0	0	0	0	0
RNFT1	3	1	0	0	0	2	0	0
RPS6KC1	3	1	1	0	1	0	0	0
RTKN2	0	0	0	0	0	0	0	0
SCFD1	1	1	0	0	0	0	0	0
SEC14L1	0	0	0	0	0	0	0	0
SEMA5A	4	1	1	0	1	0	1	0
SEMA6D	0	0	0	0	0	0	0	0
SERINC5	0	0	0	0	0	0	0	0
SERPINB1	0	0	0	0	0	0	0	0
SERPINB5	0	0	0	0	0	0	0	0
SERPIND1	1	0	0	0	0	0	1	0
SF3A1	3	1	0	0	0	2	0	0
SGCE	1	0	0	0	1	0	0	0
SHC3	0	0	0	0	0	0	0	0
SHC4	3	1	1	1	0	0	0	0
SHROOM2	2	1	0	0	1	0	0	0
SIPA1L2	0	0	0	0	0	0	0	0
SLC16A14	0	0	0	0	0	0	0	0
SLC25A13	0	0	0	0	0	0	0	0
SLC25A29	4	1	0	0	1	2	0	0
SLC25A4	0	0	0	0	0	0	0	0
SLC30A6	2	0	0	0	0	2	0	0
SLC35E3	1	1	0	0	0	0	0	0
SLC35F1	1	0	0	0	1	0	0	0
SLC39A6	1	0	0	0	0	0	1	0
SLC6A7	0	0	0	0	0	0	0	0
SLC7A5	2	1	0	0	1	0	0	0
SLC41A2	0	0	0	0	0	0	0	0
SLC9A6	1	0	0	0	1	0	0	0
SMC5	1	1	0	0	0	0	0	0
SLITRK3	4	1	1	0	1	0	1	0
SLMO1	1	0	0	1	0	0	0	0
SMAP1	0	0	0	0	0	0	0	0
SNORA26	1	0	0	1	0	0	0	0
SPATA7	2	0	0	0	0	2	0	0
SNX4	2	1	0	1	0	0	0	0
SNX5	1	0	1	0	0	0	0	0
SORCS1	2	1	0	0	0	1	0	0
SPARC	0	0	0	0	0	0	0	0
SPAST	2	1	1	0	0	0	0	0
SRGAP1	0	0	0	0	0	0	0	0
SQLE	4	1	1	0	0	2	0	0
SSU72	0	0	0	0	0	0	0	0
SREK1	1	0	0	0	0	1	0	0
ST6GALNAC5	1	1	0	0	0	0	0	0
STC2	4	1	0	1	1	0	0	1
STRN	0	0	0	0	0	0	0	0
STRN3	0	0	0	0	0	0	0	0
SUB1	1	1	0	0	0	0	0	0
SUSD4	1	1	0	0	0	0	0	0
TACC3	1	0	0	0	1	0	0	0
TAF5L	1	1	0	0	0	0	0	0
TAGLN3	1	0	1	0	0	0	0	0
TET2	1	0	0	0	0	0	1	0
TBC1D30	2	1	1	0	0	0	0	0
TCEA1	0	0	0	0	0	0	0	0
TCEANC2	2	1	1	0	0	0	0	0
TGFB3	2	0	0	0	0	2	0	0
TGFBR1	1	0	0	1	0	0	0	0
TENM1	0	0	0	0	0	0	0	0
TMEM131	1	0	0	1	0	0	0	0
TMEM144	0	0	0	0	0	0	0	0
TMEM163	0	0	0	0	0	0	0	0
TMEM196	3	1	1	0	0	0	1	0
TMEM233	2	1	0	1	0	0	0	0
TMEM234	1	1	0	0	0	0	0	0
TMEM260	3	1	1	1	0	0	0	0
TMEM38B	1	0	0	0	1	0	0	0
TMEM50B	2	0	1	0	0	0	1	0
TMEM8A	2	0	0	1	1	0	0	0
TPM1	2	1	0	0	0	1	0	0
TRAPPC3L	1	0	0	0	1	0	0	0
TRIB2	2	0	1	1	0	0	0	0
TRIL	2	0	0	0	0	2	0	0
TRIM2	3	1	0	0	0	0	2	0
TRIM36	2	1	0	0	1	0	0	0
TRIM47	1	0	1	0	0	0	0	0
TRIO	1	0	0	0	1	0	0	0
TRIP13	0	0	0	0	0	0	0	0
TRMT11	2	1	0	1	0	0	0	0
TRPC3	0	0	0	0	0	0	0	0
TRPM7	0	0	0	0	0	0	0	0
TSPAN12	2	0	0	1	1	0	0	0
TSPAN13	5	1	0	0	0	1	2	1
TSPAN2	0	0	0	0	0	0	0	0
TTC9	4	1	1	0	0	2	0	0
TTL	3	1	0	1	0	0	1	0
TTLL4	0	0	0	0	0	0	0	0
TTYH3	0	0	0	0	0	0	0	0
TUBB6	2	1	1	0	0	0	0	0
UNC5C	0	0	0	0	0	0	0	0
UNC119	3	1	1	0	1	0	0	0
VAV3	0	0	0	0	0	0	0	0
VCP	2	1	0	0	0	0	0	1
VOPP1	2	0	0	1	0	0	1	0
WDR36	0	0	0	0	0	0	0	0
WRB	0	0	0	0	0	0	0	0
VTN	2	0	0	1	0	0	1	0
VWC2	1	0	0	0	1	0	0	0
XKR4	0	0	0	0	0	0	0	0
WARS	3	1	0	1	1	0	0	0
WDR25	0	0	0	0	0	0	0	0
XYLT1	0	0	0	0	0	0	0	0
YAE1D1	5	0	0	1	0	2	1	1
YIPF6	0	0	0	0	0	0	0	0
ZCCHC9	1	1	0	0	0	0	0	0
ZFAT	0	0	0	0	0	0	0	0
ZMIZ1	0	0	0	0	0	0	0	0
ZNF804A	2	1	1	0	0	0	0	0
RA-Cluster II vs Cluster II-TF
	heat map	Foxd3	STAT3	MEF2A	PRDM1	Pud2f3
ADAMTS7	1	0	1	0	0	0
ABCC3	2	1	1	0	0	0
ABHD17C	1	0	1	0	0	0
ACLY	2	0	1	0	1	0
ACO1	1	0	0	0	1	0
ACTN1	0	0	0	0	0	0
ADAM19	1	1	0	0	0	0
AKAP7	2	0	1	0	1	0
AKAP9	1	1	0	0	0	0
ADAMTS20	2	1	0	1	0	0
ADARB2	1	0	0	1	0	0
ACTR2	4	1	1	0	1	1
ADCYAP1	2	1	1	0	0	0
AKIRIN2	2	1	1	0	0	0
ADD3	1	1	0	0	0	0
AKR1D1	1	1	0	0	0	0
ALDH18A1	1	0	0	0	0	1
AMMECR1L	1	0	1	0	0	0
ANGPT2	1	1	0	0	0	0
B3GALNT2	2	1	0	0	1	0
ANGPTL2	4	0	1	1	1	1
AP2B1	0	0	0	0	0	0
AP3M1	2	0	0	0	1	1
ARFIP1	0	0	0	0	0	0
ARID5B	4	1	1	1	1	0
ASTN1	1	0	1	0	0	0
ATAD5	2	1	1	0	0	0
ATP2B1	3	0	1	0	1	1
ATP8A2	4	1	1	0	1	1
B3GALT1	1	1	0	0	0	0
BRINP1	1	0	1	0	0	0
C10orf54	1	0	1	0	0	0
C11orf54	3	1	1	0	1	0
C11orf87	1	0	1	0	0	0
C15orf41	1	0	0	0	0	1
C16orf72	3	1	1	0	0	1
C1orf95	0	0	0	0	0	0
C1QL3	2	1	0	0	1	0
C1QTNF4	1	0	0	1	0	0
C1S	2	1	1	0	0	0
C2orf43	2	0	0	1	1	0
C4orf32	2	0	1	1	0	0
C6orf89	3	1	1	0	0	1
CABLES1	2	0	1	1	0	0
CACNA1D	3	0	1	0	1	1
CAPRIN2	0	0	0	0	0	0
CASP3	1	1	0	0	0	0
CCDC109B	1	0	0	0	1	0
CCDC28B	3	1	0	1	1	0
CCDC80	2	0	0	1	1	0
CCDC88A	1	0	1	0	0	0
CCDC93	1	0	0	0	0	1
CCT4	1	0	0	1	0	0
CCT5	0	0	0	0	0	0
CD9	2	0	0	1	0	1
CDH7	4	1	1	1	0	1
CDC16	1	1	0	0	0	0
CDC42	1	1	0	0	0	0
CDC42SE2	2	0	1	0	1	0
CD44	2	0	0	1	1	0
CD80	0	0	0	0	0	0
CDH10	2	1	1	0	0	0
CDH8	1	0	1	0	0	0
CEP170B	2	1	1	0	0	0
CLCN5	0	0	0	0	0	0
CDK14	1	0	1	0	0	0
CHPT1	3	1	0	1	0	1
CHRDL2	1	0	1	0	0	0
CHST8	2	0	1	0	1	0
CIT	3	0	1	1	1	0
CHST15	1	1	0	0	0	0
CLDND1	1	1	0	0	0	0
COL24A1	2	1	0	0	1	0
CNN3	2	1	1	0	0	0
COL3A1	3	0	1	1	0	1
CNRIP1	0	0	0	0	0	0
COL1A2	4	1	1	1	0	1
CPT1A	2	1	0	0	1	0
COL4A1	3	1	1	0	1	0
COL5A1	3	1	1	1	0	0
COL6A3	1	1	0	0	0	0
CORO2A	0	0	0	0	0	0
CYFIP2	2	0	1	0	0	1
CTTNBP2	1	0	0	1	0	0
CYP7B1	0	0	0	0	0	0
D1AR	1	1	0	0	0	0
DAPK2	2	1	0	0	0	1
DARS	2	1	1	0	0	0
DCHS2	2	1	0	0	0	1
DCP2	2	1	1	0	0	0
DCX	1	0	0	0	0	1
DDHD1	2	0	1	1	0	0
DDX58	1	1	0	0	0	0
DFNA5	0	0	0	0	0	0
DICER1	2	0	0	1	1	0
DIRAS2	1	1	0	0	0	0
DLG2	4	1	0	1	1	1
DPYSL3	1	0	1	0	0	0
DRD3	1	1	0	0	0	0
DOCK9	2	0	0	1	0	1
DSCR3	0	0	0	0	0	0
DTD1	2	1	0	1	0	0
DR1	0	0	0	0	0	0
DUSP26	1	1	0	0	0	0
DYNC1LI1	4	1	1	1	0	1
EDNRA	2	0	0	1	0	1
EIF3M	4	1	1	0	1	1
EIF4E	1	0	0	1	0	0
ELF1	1	1	0	0	0	0
ENOX1	0	0	0	0	0	0
ENSTGUG00000000128	0	0	0	0	0	0
ENSTGUG00000000219	0	0	0	0	0	0
ENSTGUG00000000335	1	0	0	0	1	0
ENSTGUG00000000533	2	1	0	0	1	0
ENSTGUG00000000754	1	1	0	0	0	0
ENSTGUG00000000784	1	0	1	0	0	0
ENSTGUG00000001074	2	0	1	1	0	0
ENSTGUG00000001385	2	0	0	1	0	1
ENSTGUG00000001577	2	0	1	0	0	1
ENSTGUG00000001593	1	0	0	0	0	1
ENSTGUG00000001640	3	1	1	0	1	0
ENSTGUG00000001656	2	1	0	1	0	0
ENSTGUG00000001814	1	0	0	0	0	1
ENSTGUG00000001967	1	1	0	0	0	0
ENSTGUG00000002393	2	1	1	0	0	0
ENSTGUG00000002567	2	1	0	1	0	0
ENSTGUG00000002692	0	0	0	0	0	0
ENSTGUG00000002875	0	0	0	0	0	0
ENSTGUG00000002964	3	0	1	0	1	1
ENSTGUG00000003112	2	1	1	0	0	0
ENSTGUG00000003139	2	0	1	0	0	1
ENSTGUG00000003291	2	1	0	0	1	0
ENSTGUG00000003347	1	1	0	0	0	0
ENSTGUG00000003365	1	1	0	0	0	0
ENSTGUG00000003519	1	0	0	1	0	0
ENSTGUG00000003756	2	1	1	0	0	0
ENSTGUG00000003416	3	0	1	0	1	1
ENSTGUG00000003842	2	1	0	1	0	0
ENSTGUG00000003826	2	0	0	0	1	1
ENSTGUG00000005346	2	0	1	0	0	1
ENSTGUG00000003975	1	0	0	1	0	0
ENSTGUG00000004638	1	1	0	0	0	0
ENSTGUG00000004648	3	1	0	1	0	1
ENSTGUG00000004725	1	0	1	0	0	0
ENSTGUG00000003982	1	1	0	0	0	0
ENSTGUG00000004192	3	1	1	0	1	0
ENSTGUG00000004082	0	0	0	0	0	0
ENSTGUG00000004421	1	1	0	0	0	0
ENSTGUG00000004435	3	1	1	0	0	1
ENSTGUG00000004868	2	1	1	0	0	0
ENSTGUG00000004952	3	1	1	0	1	0
ENSTGUG00000005068	2	0	1	0	1	0
ENSTGUG00000005111	1	0	0	0	1	0
ENSTGUG00000005120	3	0	1	1	0	1
ENSTGUG00000005249	1	0	0	0	1	0
ENSTGUG00000005441	2	0	1	1	0	0
ENSTGUG00000006784	0	0	0	0	0	0
ENSTGUG00000006982	2	0	0	1	1	0
ENSTGUG00000005499	1	1	0	0	0	0
ENSTGUG00000005000	2	1	0	1	0	0
ENSTGUG00000005567	0	0	0	0	0	0
ENSTGUG00000005965	0	0	0	0	0	0
ENSTGUG00000005863	2	1	0	1	0	0
ENSTGUG00000006250	2	0	0	0	1	1
ENSTGUG00000006316	2	0	1	1	0	0
ENSTGUG00000007017	2	0	0	0	1	1
ENSTGUG00000007103	1	0	0	1	0	0
ENSTGUG00000007152	2	1	0	0	0	1
ENSTGUG00000007233	3	1	0	0	1	1
ENSTGUG00000007460	1	0	0	0	1	0
ENSTGUG00000007597	3	0	1	1	1	0
ENSTGUG00000007622	3	1	1	1	0	0
ENSTGUG00000007671	0	0	0	0	0	0
ENSTGUG00000008008	2	0	0	1	1	0
ENSTGUG00000008122	3	1	1	1	0	0
ENSTGUG00000008737	1	1	0	0	0	0
ENSTGUG00000008322	2	0	1	1	0	0
ENSTGUG00000009724	3	1	0	1	1	0
ENSTGUG00000009419	3	0	1	0	1	1
ENSTGUG00000008405	0	0	0	0	0	0
ENSTGUG00000009733	0	0	0	0	0	0
ENSTGUG00000008445	1	0	0	0	1	0
ENSTGUG00000008985	1	0	1	0	0	0
ENSTGUG00000009118	2	1	1	0	0	0
ENSTGUG00000009787	2	1	0	1	0	0
ENSTGUG00000009123	0	0	0	0	0	0
ENSTGUG00000009131	2	1	0	1	0	0
ENSTGUG00000009224	0	0	0	0	0	0
ENSTGUG00000009868	3	1	1	1	0	0
ENSTGUG00000010075	1	1	0	0	0	0
ENSTGUG00000010602	1	0	0	0	0	1
ENSTGUG00000010918	2	1	1	0	0	0
ENSTGUG00000011001	1	1	0	0	0	0
ENSTGUG00000011102	2	1	1	0	0	0
ENSTGUG00000011387	1	0	1	0	0	0
ENSTGUG00000008685	1	0	0	1	0	0
ENSTGUG00000011393	3	1	1	0	0	1
ENSTGUG00000011560	3	0	1	0	1	1
ENSTGUG00000012398	1	1	0	0	0	0
ENSTGUG00000012056	2	0	1	0	1	0
ENSTGUG00000012078	1	1	0	0	0	0
ENSTGUG00000012753	2	1	0	1	0	0
ENSTGUG00000012759	2	1	1	0	0	0
ENSTGUG00000012826	1	0	0	1	0	0
ENSTGUG00000013538	3	0	1	1	1	0
ENSTGUG00000013640	3	0	1	1	1	0
ENSTGUG00000014829	1	0	1	0	0	0
ENSTGUG00000014896	0	0	0	0	0	0
ENSTGUG00000016437	2	1	0	0	0	1
ENSTGUG00000016538	2	0	0	1	0	1
ENSTGUG00000017338	1	0	1	0	0	0
ENSTGUG00000017385	0	0	0	0	0	0
ENSTGUG00000017389	3	1	1	0	1	0
ENSTGUG00000018535	2	0	0	1	1	0
EPHA8	1	0	1	0	0	0
EPHB1	0	0	0	0	0	0
EPSTI1	3	0	0	1	1	1
ERC1	0	0	0	0	0	0
ERICH1	4	1	1	1	1	0
EXOC3	1	1	0	0	0	0
FABP5	1	0	1	0	0	0
FAM105A	2	1	0	0	0	1
FAM19A1	1	1	0	0	0	0
FAM19A5	0	0	0	0	0	0
FAM49A	1	0	0	0	1	0
FBN2	1	0	1	0	0	0
FBXO15	1	1	0	0	0	0
FGFR1OP	0	0	0	0	0	0
FILIP1L	0	0	0	0	0	0
FH	1	0	0	0	0	1
FNDC1	1	0	0	0	0	1
FNDC3B	1	0	1	0	0	0
FNIP2	1	0	1	0	0	0
FUT8	5	1	1	1	1	1
FXR1	1	0	1	0	0	0
FZD1	0	0	0	0	0	0
GALNT14	0	0	0	0	0	0
GALNT2	1	0	1	0	0	0
GARNL3	1	0	1	0	0	0
GDA	4	1	1	1	1	0
GDNF	1	0	1	0	0	0
GDPD5	0	0	0	0	0	0
GLB1	2	1	1	0	0	0
GLT8D1	0	0	0	0	0	0
GMDS	4	1	1	1	1	0
GNAI3	0	0	0	0	0	0
GNAQ	1	0	1	0	0	0
GPHN	2	1	0	1	0	0
GOLT1B	1	0	1	0	0	0
GPC6	2	1	0	0	0	1
GPATCH11	1	1	0	0	0	0
GPIHBP1	0	0	0	0	0	0
GPR137B	1	0	0	0	1	0
GPR26	1	0	0	0	0	1
GPR63	1	1	0	0	0	0
GPSM2	0	0	0	0	0	0
GPX1	0	0	0	0	0	0
GRIA2	1	0	0	0	1	0
GRM3	2	1	0	0	0	1
GRPEL2	1	1	0	0	0	0
GTF2E2	0	0	0	0	0	0
GUCY1A3	1	0	0	1	0	0
HCN1	1	0	0	1	0	0
HCN4	0	0	0	0	0	0
HEATR1	1	0	1	0	0	0
HECA	4	1	1	1	1	0
HES6	2	0	0	1	0	1
HMMR	0	0	0	0	0	0
HN1	2	0	1	0	1	0
HS3ST1	2	1	1	0	0	0
HSPA2	0	0	0	0	0	0
HTR2A	3	1	0	0	1	1
IFT81	0	0	0	0	0	0
IGF1	4	1	0	1	1	1
IL1RAPL2	2	1	0	0	0	1
IQGAP2	2	0	1	1	0	0
IRS2	4	1	1	0	1	1
ISG12	1	1	0	0	0	0
ISOC1	1	1	0	0	0	0
ITGA4	3	1	0	1	0	1
JPH1	4	1	1	1	1	0
KATNB1	3	1	0	0	1	1
KAZALD1	1	0	0	0	0	1
KCNIP1	3	1	1	0	1	0
KCNJ3	1	0	1	0	0	0
KCNJ6	1	0	1	0	0	0
KCNK10	3	1	0	0	1	1
KCNT2	2	1	0	0	0	1
KDM1B	3	1	0	0	1	1
KDR	1	0	1	0	0	0
KHDRBS3	1	0	1	0	0	0
KIAA1211	3	1	0	0	1	1
KIAA1598	1	0	1	0	0	0
KIF26A	1	0	0	0	0	1
KLHL1	0	0	0	0	0	0
KLHL29	1	0	1	0	0	0
LAMA4	3	1	1	0	1	0
LARP1	1	1	0	0	0	0
LCLAT1	1	1	0	0	0	0
LDHA	2	0	1	0	1	0
LGR5	2	0	0	1	1	0
LHFP	1	0	0	0	1	0
LHX9	3	1	0	0	1	1
LINGO1	1	0	0	0	1	0
LINGO2	2	0	0	1	0	1
LMNB2	4	1	1	1	0	1
LMO7	1	0	0	0	1	0
LRR1	2	1	1	0	0	0
LRRC34	3	1	1	0	1	0
LRRC8B	3	1	0	1	0	1
LRRK1	4	1	0	1	1	1
LRRN3	3	1	1	0	1	0
LRRN4	2	0	1	0	1	0
LRRTM3	0	0	0	0	0	0
LSM11	0	0	0	0	0	0
LSP1	0	0	0	0	0	0
LYN	0	0	0	0	0	0
MAN2B2	2	0	1	1	0	0
MAP3K1	1	0	0	1	0	0
MBOAT2	3	1	1	0	0	1
MC5R	2	1	1	0	0	0
MCF2	0	0	0	0	0	0
MCF2L2	1	0	1	0	0	0
MCPH1	2	0	1	0	1	0
MDH1B	1	0	1	0	0	0
MEGF11	2	1	0	1	0	0
MEMO1	1	0	0	0	1	0
MFSD9	2	1	0	0	0	1
MICAL3	1	0	1	0	0	0
MLC1	1	0	0	1	0	0
MMP11	1	0	0	1	0	0
MMP17	0	0	0	0	0	0
MMP2	2	0	0	1	0	1
MMRN2	1	1	0	0	0	0
MOGAT1	0	0	0	0	0	0
MS4A15	3	1	1	0	1	0
MESDC2	0	0	0	0	0	0
MVB12B	0	0	0	0	0	0
MYO16	1	0	1	0	0	0
MSANTD3	1	0	1	0	0	0
MTA3	0	0	0	0	0	0
MTG2	0	0	0	0	0	0
MTNR1B	1	1	0	0	0	0
NAA15	1	0	0	1	0	0
NAV2	4	1	1	1	1	0
NCEH1	1	0	1	0	0	0
NECAB2	4	1	1	1	0	1
NEK7	3	0	1	1	0	1
NELL2	5	1	1	1	1	1
NEUROD6	0	0	0	0	0	0
NFATC1	1	1	0	0	0	0
NKD1	3	1	1	1	0	0
NFATC3	2	1	0	1	0	0
NOL10	0	0	0	0	0	0
NPFFR1	1	0	0	0	0	1
NRG3	1	1	0	0	0	0
NT5DC1	1	0	0	0	1	0
PHYHIPL	3	0	1	1	0	1
NPY1R	2	0	1	0	1	0
NXPH2	3	1	0	1	1	0
NXT2	0	0	0	0	0	0
NTN1	0	0	0	0	0	0
ODZ1	0	0	0	0	0	0
OPTN	0	0	0	0	0	0
PANK3	2	1	1	0	0	0
PLA2G4A	1	0	1	0	0	0
PAXIP1	1	0	0	0	1	0
PARP1	1	0	0	0	1	0
PBX1	1	0	1	0	0	0
PCDH15	2	1	0	0	0	1
PCGF3	1	0	0	0	1	0
PDP2	0	0	0	0	0	0
PLIN2	2	0	0	0	1	1
PDHX	0	0	0	0	0	0
PDZRN3	2	1	0	0	0	1
PEMT	0	0	0	0	0	0
PENK	1	1	0	0	0	0
PEPD	0	0	0	0	0	0
PGAM5	3	1	1	0	0	1
PLD1	0	0	0	0	0	0
PLD5	3	0	1	0	1	1
PLEKHA5	2	1	0	0	0	1
PLXNA2	0	0	0	0	0	0
PLXNB2	1	0	0	0	1	0
POLR3E	3	1	0	0	1	1
PPFIBP1	2	1	1	0	0	0
PPP1R14C	1	1	0	0	0	0
PPP2R2B	2	0	1	0	1	0
PRKCZ	1	0	0	1	0	0
PRR5	1	1	0	0	0	0
PRSS35	2	1	0	1	0	0
PRTFDC1	2	1	0	1	0	0
PTER	1	0	1	0	0	0
PTPRR	0	0	0	0	0	0
PXDN	2	1	0	0	0	1
PXYLP1	1	0	0	1	0	0
QDPR	0	0	0	0	0	0
RALA	1	0	0	0	1	0
RALB	2	1	0	1	0	0
RAP1B	2	1	0	0	1	0
RAP1GDS1	4	1	1	0	1	1
RAPGEF5	1	0	0	0	1	0
RASA3	2	1	0	1	0	0
RASGRP3	1	0	1	0	0	0
RBM22	1	0	1	0	0	0
RHOBTB2	0	0	0	0	0	0
RIT2	3	1	0	1	1	0
RND3	1	0	0	1	0	0
RPS6KL1	0	0	0	0	0	0
RNF185	2	1	1	0	0	0
RNFT1	2	0	1	1	0	0
RPS6KC1	1	0	0	0	0	1
RTKN2	0	0	0	0	0	0
SCFD1	1	0	0	1	0	0
SEC14L1	0	0	0	0	0	0
SEMA5A	2	0	1	0	1	0
SEMA6D	1	0	1	0	0	0
SERINC5	3	0	1	1	1	0
SERPINB1	1	0	0	1	0	0
SERPINB5	0	0	0	0	0	0
SERPIND1	1	1	0	0	0	0
SF3A1	1	0	1	0	0	0
SGCE	1	0	0	1	0	0
SHC3	3	1	0	0	1	1
SHC4	1	0	0	0	1	0
SHROOM2	2	1	0	0	0	1
SIPA1L2	2	1	1	0	0	0
SLC16A14	3	1	0	1	1	0
SLC25A13	2	1	0	1	0	0
SLC25A29	1	0	1	0	0	0
SLC25A4	1	0	0	1	0	0
SLC30A6	1	1	0	0	0	0
SLC35E3	1	0	0	0	1	0
SLC35F1	3	1	0	0	1	1
SLC39A6	1	0	1	0	0	0
SLC6A7	2	0	1	0	1	0
SLC7A5	0	0	0	0	0	0
SLC41A2	2	1	1	0	0	0
SLC9A6	0	0	0	0	0	0
SMC5	1	0	0	0	0	1
SLITRK3	1	0	0	0	1	0
SLMO1	2	0	1	0	1	0
SMAP1	1	0	0	1	0	0
SNORA26	0	0	0	0	0	0
SPATA7	2	1	0	1	0	0
SNX4	1	1	0	0	0	0
SNX5	1	0	1	0	0	0
SORCS1	2	0	0	1	1	0
SPARC	0	0	0	0	0	0
SPAST	1	1	0	0	0	0
SRGAP1	1	0	0	1	0	0
SQLE	1	0	0	0	0	1
SSU72	2	1	0	0	1	0
SREK1	3	1	0	1	1	0
ST6GALNAC5	3	1	1	0	0	1
STC2	1	0	0	0	1	0
STRN	2	1	0	0	0	1
STRN3	3	1	1	0	0	1
SUB1	2	0	1	1	0	0
SUSD4	4	1	1	1	0	1
TACC3	1	0	1	0	0	0
TAF5L	3	1	1	1	0	0
TAGLN3	1	0	1	0	0	0
TET2	2	0	1	0	0	1
TBC1D30	1	0	0	0	1	0
TCEA1	2	0	1	0	1	0
TCEANC2	2	0	1	1	0	0
TGFB3	1	0	1	0	0	0
TGFBR1	2	1	0	0	1	0
TENM1	2	1	0	0	0	1
TMEM131	1	0	1	0	0	0
TMEM144	0	0	0	0	0	0
TMEM163	2	0	1	0	1	0
TMEM196	0	0	0	0	0	0
TMEM233	3	1	0	1	1	0
TMEM234	1	0	0	0	0	1
TMEM260	0	0	0	0	0	0
TMEM38B	3	0	1	0	1	1
TMEM50B	1	0	1	0	0	0
TMEM8A	0	0	0	0	0	0
TPM1	1	0	1	0	0	0
TRAPPC3L	2	1	1	0	0	0
TRIB2	1	1	0	0	0	0
TRIL	1	1	0	0	0	0
TRIM2	2	0	0	1	0	1
TRIM36	1	0	0	0	0	1
TRIM47	3	0	1	1	1	0
TRIO	1	0	0	0	0	1
TRIP13	4	1	1	1	0	1
TRMT11	3	0	1	1	1	0
TRPC3	1	0	0	0	1	0
TRPM7	2	1	1	0	0	0
TSPAN12	3	1	1	0	1	0
TSPAN13	1	0	0	0	0	1
TSPAN2	1	0	1	0	0	0
TTC9	1	0	1	0	0	0
TTL	2	0	1	1	0	0
TTLL4	2	1	1	0	0	0
TTYH3	2	0	0	0	1	1
TUBB6	2	1	1	0	0	0
UNC5C	4	1	0	1	1	1
UNC119	0	0	0	0	0	0
VAV3	3	1	0	1	1	0
VCP	0	0	0	0	0	0
VOPP1	2	0	1	0	0	1
WDR36	1	0	0	1	0	0
WRB	4	1	0	1	1	1
VTN	3	0	1	1	1	0
VWC2	3	1	0	1	0	1
XKR4	1	1	0	0	0	0
WARS	0	0	0	0	0	0
WDR25	2	1	0	0	0	1
XYLT1	2	0	1	1	0	0
YAE1D1	2	1	0	0	1	0
YIPF6	1	0	0	0	0	1
ZCCHC9	1	0	0	0	0	1
ZFAT	2	1	0	0	1	0
ZMIZ1	1	1	0	0	0	0
ZNF804A	3	1	1	1	0	0
