# Supplementary material for: Vocal practice regulates singing activity–dependent genes underlying age-independent vocal learning in songbirds
Source: PLoS Biol. 2018 Sep 12;16(9):e2006537. doi: 10.1371/journal.pbio.2006537 (PMC6152990; doi:10.1371/journal.pbio.2006537)
Supplement: S3 Data — (XLSX) [file pbio.2006537.s012.xlsx]

## Sheet: Fig 3A
		SP adult singing vs Adult singing			SP adult singing vs juvenile singing
	gene_short_name	Expression level (fpkm)	log fold change	p-value	Expression level (fpkm)	log fold change	p-value
1	ABCC3	1.71483	0.141491	0.726876	2.49771	-0.200517	0.640499
2	ABCG2	3.41405	-0.512811	0.23238	2.14653	-0.0549123	0.895388
3	ABHD17C	7.84593	0.0422805	0.915359	9.41821	-0.278694	0.502059
4	ABLIM3	31.104	0.234837	0.423154	38.3335	-0.233067	0.459792
5	ACD	25.9261	-0.0697058	0.814833	25.178	0.00945973	0.977602
6	ACLY	192.918	-0.219629	0.182825	229.346	-0.622957	0.0058922
7	ACO1	10.2652	0.0805033	0.831037	11.7445	-0.169569	0.671414
8	ACTN1	74.6822	-0.11945	0.568529	85.2215	-0.421053	0.115489
9	ACTR2	110.742	-0.115673	0.566456	127.701	-0.44592	0.0766092
10	ADAM10	31.4936	-0.0743097	0.784822	35.2293	-0.321095	0.301972
11	ADAM19	4.85993	0.923502	0.0311589	8.80657	-0.145087	0.735475
12	ADAM8	5.2727	0.370244	0.387142	6.96142	-0.0495346	0.910516
13	ADAM9	37.9031	-0.121094	0.68202	28.2929	0.66943	0.0484675
14	ADAMTS1	81.3224	1.84044	8.11467e-10	109.789	0.724726	0.0693741
15	ADAMTS15	1.42974	0.307315	0.43711	2.6422	-0.26848	0.536533
16	ADAMTS2	10.4084	-0.124487	0.744664	7.16657	0.668343	0.123025
17	ADAMTS20	2.42212	-0.153568	0.708817	3.43768	-0.484026	0.265152
18	ADAMTS7	1.28694	0.188149	0.61392	3.47506	-0.68699	0.119519
19	ADAMTS9	19.8215	0.303906	0.35342	31.6722	-0.682808	0.0382416
20	ADARB2	3.69827	-0.226719	0.598051	4.34591	-0.388522	0.379253
21	ADCY1	8.68002	-1.04431	0.0127167	5.11896	-0.426116	0.337569
22	ADCYAP1	26.6465	0.486312	0.155035	51.8247	-0.857899	0.0157557
23	ADD2	32.3735	0.12168	0.655912	32.6976	0.127287	0.687947
24	ADD3	130.545	0.268653	0.147157	150.751	-0.0787109	0.737172
25	ADORA1	74.7728	0.00531642	0.983059	62.7331	0.505755	0.11236
26	ADPRHL2	38.5124	0.156309	0.540042	45.1259	-0.202886	0.495545
27	ADRA2A	21.3085	1.12643	0.00418864	46.1366	-0.45863	0.286076
28	ADSS	145.948	-0.0399185	0.830151	166	-0.342395	0.156415
29	AGMO	28.8166	-0.279707	0.367583	17.9054	0.91219	0.0220392
30	AGPAT2	0.997921	-0.387406	0.273853	0.498952	-0.0948664	0.723472
31	AHR	33.508	-0.225996	0.424222	27.7577	0.219887	0.524644
32	AHSA2	43.6382	0.203128	0.407081	47.0983	0.0417384	0.889098
33	AIF1L	44.319	-0.106567	0.720826	33.0266	0.676711	0.0599666
34	AKAP7	48.4503	-0.0277663	0.914271	60.5429	-0.520173	0.0780226
35	AKAP9	19.3862	-0.180437	0.573267	22.946	-0.52816	0.12794
36	AKIRIN2	167.648	0.0817004	0.635826	201.212	-0.353933	0.131212
37	AKR1D1	2.14067	0.275303	0.471648	9.41329	-1.13168	0.0109684
38	ALDH18A1	15.1306	0.258151	0.451296	17.2178	-0.00454064	0.990208
39	ALDH1A2	4.99506	0.388859	0.362059	12.3684	-0.940198	0.0290801
40	ALG11	27.9537	0.27418	0.335632	35.0546	-0.238353	0.445428
41	AMMECR1L	3.70513	0.109078	0.799906	4.79862	-0.241696	0.586144
42	ANGPT2	32.3954	0.299055	0.295725	45.6468	-0.472803	0.122554
43	ANGPTL2	4.84835	-0.15203	0.720448	6.25326	-0.518189	0.237329
44	ANGPTL4	33.5036	1.75474	9.51049e-08	49.748	0.509744	0.133063
45	ANGPTL7	16.4993	-0.38455	0.280557	12.2817	0.205466	0.604783
46	ANK1	24.0991	0.119266	0.696423	20.3059	0.609151	0.0930718
47	ANKRD34C	52.263	0.701435	0.0180521	59.1972	0.421288	0.227133
48	ANKRD50	5.98791	0.098578	0.812077	7.7503	-0.322797	0.450559
49	ANKRD9	75.0197	0.340937	0.114728	81.6875	0.15678	0.559092
50	ANLN	20.6477	-0.549932	0.0981919	14.5679	0.129486	0.747981
51	ANXA11	25.4935	-0.174398	0.583048	22.6882	0.0896533	0.810897
52	AOAH	71.3411	-1.02084	0.000686503	47.3726	-0.272877	0.473925
53	AP2B1	185.008	-0.152958	0.393597	198.311	-0.318785	0.180011
54	AP3M1	17.1173	-0.0452602	0.893766	19.5336	-0.306017	0.412627
55	AP5Z1	33.7511	-0.198444	0.477102	26.1625	0.448714	0.186423
56	APC	15.251	-0.115101	0.73622	18.0051	-0.447433	0.220225
57	APLP2	1809.15	-0.282359	0.123082	1448.49	0.29582	0.273323
58	ARC	27.6241	2.11258	2.70244e-10	43.5759	0.534454	0.121546
59	ARFGAP3	28.2591	0.445928	0.134457	37.1839	-0.183055	0.574609
60	ARFIP1	5.56494	0.220509	0.59872	7.28024	-0.216474	0.616104
61	ARHGAP18	106.378	-0.0955485	0.675079	86.9914	0.463643	0.120402
62	ARHGAP24	15.2377	-0.0233471	0.949857	11.9501	0.51469	0.225446
63	ARHGAP6	3.70986	0.109226	0.799643	5.12883	-0.33767	0.445713
64	ARHGEF10	10.6851	-0.0557409	0.881407	10.9425	-0.0908456	0.821988
65	ARHGEF3	25.9432	-0.358219	0.232812	19.5961	0.268909	0.460251
66	ARID5B	8.70807	0.476226	0.221556	12.3002	-0.194174	0.629134
67	ARL13B	34.6582	-0.358704	0.218131	26.3321	0.265025	0.459602
68	ARL4A	29.6785	0.13338	0.635	25.1767	0.624245	0.0703318
69	ARL5A	8.55127	-0.179611	0.648464	6.65956	0.290963	0.50365
70	ARL6IP1	1034.19	-0.10069	0.605987	841.095	0.4983	0.0500365
71	ARMC3	2.85058	-0.468319	0.271133	1.98504	-0.133727	0.743973
72	ARPC5	112.652	0.227035	0.32947	147.733	-0.405559	0.129667
73	ARPP21	50.3147	0.040233	0.870369	62.4179	-0.442946	0.131379
74	ARSK	11.9768	-0.202231	0.587139	10.4246	0.0656763	0.874293
75	ART1	8.00657	0.471541	0.273617	6.83504	0.907857	0.040365
76	ASB1	5.83342	-0.596121	0.158477	3.49184	0.0841752	0.849538
77	ASB2	2.70189	-0.593342	0.163736	1.33313	0.0105273	0.978358
78	ASPH	162.472	-0.358503	0.0726654	125.427	0.296631	0.252548
79	ASRGL1	32.2461	0.34653	0.246891	39.1459	-0.0827613	0.802545
80	ASTN1	45.91	-0.517226	0.0501265	50.1431	-0.732287	0.0110484
81	ATAD5	1.42974	0.307315	0.43711	2.79084	-0.3225	0.458887
82	ATF3	144.581	3.16808	1.34657e-38	212.289	1.16953	4.29429e-05
83	ATG9A	42.7385	-0.302841	0.245357	35.8196	0.108589	0.739132
84	ATIC	110.087	0.165763	0.416081	97.6825	0.577955	0.0183873
85	ATP13A3	79.4028	-0.337888	0.113869	65.0891	0.148615	0.575036
86	ATP2B1	198.022	0.155929	0.442455	265.191	-0.510613	0.0716116
87	ATP6V0A2	35.9245	0.1596	0.550375	39.8947	-0.0711394	0.81349
88	ATP8A2	0.997775	0.00334195	0.992607	1.65393	-0.319706	0.423558
89	AURKA	73.5437	0.0656747	0.812488	67.2746	0.327211	0.297835
90	AUTS2	18.2874	0.467847	0.201117	25.7227	-0.24863	0.4938
91	AZI2	44.4936	-0.0334556	0.89275	40.8723	0.203863	0.497393
92	B3GALNT2	28.2473	-0.00970808	0.973123	29.0463	-0.0581356	0.863637
93	B3GALT1	8.55757	-0.0394423	0.919795	11.5193	-0.557446	0.170514
94	B3GALT2	12.2687	0.124753	0.728558	13.2692	-0.0188335	0.961297
95	B3GNT7	2.28309	0.311696	0.458127	3.32526	-0.108588	0.805447
96	B4GALT5	85.785	-0.159174	0.506021	92.8053	-0.337567	0.22989
97	B5FY01_TAEGU	2.4153	-0.628021	0.133937	1.15692	-0.0803846	0.826917
98	B5G0N1_TAEGU,ENSTGUG00000018449	171.583	0.344933	0.0959579	206.609	-0.108645	0.641094
99	B5KFQ7_TAEGU	817.423	-0.301727	0.124562	687.452	0.130946	0.610012
100	B9D1	49.6271	0.400181	0.179798	46.1085	0.729323	0.0207622
101	BAALC	31.1519	0.497717	0.10763	42.039	-0.191325	0.544447
102	BAG5	11.8227	-0.530457	0.150819	8.97071	-0.0419773	0.920124
103	BARX2	24.816	-0.224703	0.508623	22.0389	0.018297	0.961658
104	BBS2	28.7925	0.201072	0.486439	34.4082	-0.194215	0.540363
105	BCAP29	195.71	0.242601	0.181007	190.932	0.366065	0.127277
106	BCL7A	21.2494	0.215447	0.497043	25.2379	-0.151141	0.663579
107	BHLHE41	54.8305	-0.238497	0.344171	41.0819	0.486797	0.166476
108	BLMH	117.881	0.0390208	0.833674	144.493	-0.440076	0.0706228
109	BMP4	3.55212	-0.55703	0.195187	2.1495	-0.0599882	0.887502
110	BMP7	16.8052	-0.639951	0.069189	11.2755	0.0897777	0.829273
111	BNIP3	254.627	0.0457192	0.758406	236.432	0.284697	0.197519
112	BNIP3L	98.3113	-0.0218042	0.925317	80.7487	0.556503	0.0552714
113	BPHL	40.536	0.349315	0.185355	48.5238	-0.0701436	0.809414
114	BRD1	5.2787	0.0225307	0.957325	4.1614	0.434447	0.328804
115	BRINP1	96.0461	-0.215681	0.337258	125.135	-0.775975	0.00725954
116	BRINP2	17.8386	0.332624	0.319843	27.8633	-0.609246	0.0706442
117	BRINP3	21.3842	-0.263995	0.415549	17.1053	0.233251	0.531957
118	BSDC1	43.6618	0.167747	0.500606	36.309	0.761913	0.0150188
119	BSN	3.8454	-0.0569876	0.894648	3.16511	0.216562	0.623151
120	BTBD3	45.2625	-0.834778	0.00150883	30.4125	-0.0336376	0.921269
121	BTBD6	31.6396	-0.250914	0.369874	27.8925	0.0366562	0.913707
122	BTG1	204.907	0.821324	6.65125e-07	238.947	0.428578	0.0739875
123	C10orf54	17.1356	0.255155	0.487609	20.6928	-0.124595	0.738678
124	C11orf54	4.71119	0.482248	0.260163	7.42192	-0.241269	0.578841
125	C11orf87	44.0329	-0.531837	0.0670573	50.8882	-0.871782	0.00269644
126	C14orf37	11.387	-0.462354	0.219204	8.77612	-0.00204306	0.996155
127	C15orf41	28.3671	-0.177457	0.535926	32.8335	-0.490542	0.130605
128	C16orf70	24.9434	-0.222218	0.460001	22.0615	0.0562569	0.873016
129	C16orf72	29.9436	0.185767	0.502251	34.2726	-0.112949	0.718231
130	C19orf40	9.83172	-0.144375	0.712986	7.80418	0.296168	0.493476
131	C1orf95	44.2143	0.262435	0.361292	65.5574	-0.620586	0.0307121
132	C1QL2	22.9522	0.198067	0.518859	32.0068	-0.510698	0.125447
133	C1QL3	2.56724	0.046177	0.913814	3.46732	-0.29464	0.506101
134	C1QTNF4	68.254	0.471205	0.0946062	87.8738	-0.121059	0.681927
135	C1S	2.71749	0.554091	0.180602	2.9984	0.471366	0.2633
136	C21orf2	32.0744	-0.250437	0.391461	25.054	0.332172	0.350328
137	C2orf43	29.3691	-0.197485	0.490227	38.4552	-0.72562	0.0339184
138	C2orf44	7.26594	-0.215735	0.59401	6.80176	-0.101558	0.814621
139	C2ORF64	21.235	-0.289252	0.354561	17.4165	0.144749	0.695915
140	C3orf18	82.3397	-0.134634	0.542436	68.9472	0.349715	0.196995
141	C4orf27	131.522	0.273919	0.125302	120.052	0.621928	0.0100129
142	C4orf32	7.69934	0.0742887	0.85246	8.45146	-0.0801408	0.849438
143	C5orf51	43.9903	-0.628244	0.0145246	30.8222	0.145424	0.666196
144	C6orf89	5.42283	0.354054	0.399962	5.83297	0.262369	0.551189
145	C7	7.40766	-0.468988	0.274405	3.0211	0.867672	0.0465274
146	CA2	255.164	0.649073	0.000575075	321.142	0.0549971	0.817706
147	CAB39L	142.529	-0.382732	0.184773	104.463	0.371451	0.178575
148	CABLES1	2.71413	0.121733	0.775842	3.14504	-0.0448839	0.918997
149	CABP1	50.4193	-0.178547	0.477653	38.0279	0.56729	0.0862608
150	CACNA1D	14.3972	-0.0939231	0.788013	17.8231	-0.510457	0.169709
151	CACNB4	4.54295	-0.951531	0.0271592	2.4903	-0.352249	0.412922
152	CACNG3	94.3563	-0.0586746	0.773918	80.7957	0.388961	0.135891
153	CADPS2	159.333	0.397176	0.0501432	201.766	-0.173008	0.564114
154	CALB1	77.281	0.137869	0.5759	98.7263	-0.412628	0.164594
155	CALD1	21.8193	-0.166432	0.613297	17.7908	0.306868	0.412599
156	CAMK1	36.9442	0.191631	0.499135	31.8316	0.665189	0.0468585
157	CAMK1D	16.0835	-0.348119	0.313007	12.4425	0.173044	0.666247
158	CAMKK1	17.1958	-0.864583	0.0210305	13.8132	-0.552904	0.176861
159	CAMKV	2.28751	0.762816	0.0696319	2.35589	0.783591	0.0627805
160	CAMSAP1	16.8109	-0.216535	0.521595	19.1308	-0.472203	0.201025
161	CAMTA1	246.82	-0.100856	0.570737	212.541	0.311136	0.286489
162	CAPRIN2	8.12313	-0.0191321	0.96158	10.2198	-0.417987	0.312371
163	CASP3	19.9678	0.292181	0.358517	26.0671	-0.283387	0.420584
164	CBLB	21.6646	-0.023398	0.941368	29.151	-0.627155	0.0668511
165	CC2D1B	23.5079	-0.163373	0.587712	20.407	0.171204	0.628703
166	CCDC109B	30.0585	0.506173	0.185729	54.5669	-0.693329	0.0471983
167	CCDC146	8.61734	1.05395	1	20.4167	-0.358664	0.418665
168	CCDC28B	29.5201	0.213998	0.469552	38.7492	-0.375839	0.262278
169	CCDC50	7.69961	-0.0752703	0.850921	6.81519	0.157877	0.715387
170	CCDC80	8.12393	0.051843	0.896047	10.7316	-0.437977	0.283802
171	CCDC88A	1.42623	-0.0460939	0.907168	1.82155	-0.237634	0.565218
172	CCDC92	109.963	-0.169365	0.457848	82.5607	0.61712	0.0530185
173	CCDC93	29.3508	0.175533	0.57365	31.3813	0.0511331	0.876458
174	CCKBR	13.3754	-0.50258	0.20817	11.078	-0.2319	0.574706
175	CCNE1	13.1262	-0.239074	0.5453	9.85099	0.317411	0.452161
176	CCNK	42.2187	0.193376	0.454751	51.2401	-0.249496	0.396924
177	CCT2	360.479	0.155535	0.294482	435.212	-0.305026	0.15177
178	CCT4	142.412	0.013862	0.936486	162.931	-0.304917	0.203809
179	CCT5	367.806	0.13001	0.386267	415.551	-0.163559	0.430414
180	CD44	14.2722	0.478017	0.171516	25.995	-0.721455	0.0524711
181	CD59	197.704	-0.177847	0.42608	163.801	0.307124	0.322064
182	CD74	209.86	0.199971	0.537135	162.002	1.06458	0.00257421
183	CD80	21.3821	0.347667	0.30919	54.5075	-1.45357	6.94125e-06
184	CD81	221.619	0.285248	0.185062	256.303	-0.0588863	0.817436
185	CD9	65.8842	1.57081	3.2434e-06	91.3718	0.590556	0.10166
186	CDC16	7.70148	0.149948	0.706341	9.09757	-0.144131	0.729545
187	CDC42	173.756	-0.0480784	0.770482	199.879	-0.376283	0.125452
188	CDC42SE2	471.392	-0.0709343	0.61548	546.548	-0.427795	0.0375164
189	CDH10	200.285	-0.125683	0.552855	244.197	-0.583276	0.0170951
190	CDH18	13.0876	-0.935401	0.0109093	8.42857	-0.229721	0.585938
191	CDH19	10.5452	-0.394128	0.301515	6.98553	0.363979	0.402688
192	CDH6	62.4888	-0.511747	0.0336986	43.6644	0.333331	0.29769
193	CDH7	23.1276	0.364279	0.240731	37.3076	-0.652683	0.0532686
194	CDH8	20.9757	0.0452409	0.887442	23.0759	-0.150625	0.664041
195	CDHR1	94.7622	-1.04516	0.000690728	51.2043	0.121119	0.747924
196	CDIP1	33.6887	0.404968	0.132139	27.4603	1.16026	0.000967423
197	CDK14	5.27848	0.0223735	0.957661	6.83167	-0.347553	0.42985
198	CDK6	4.12981	-0.383505	0.37198	3.32493	-0.10972	0.804039
199	CDKN1B	22.1263	0.379835	0.222935	19.5453	0.808827	0.0287291
200	CDKN2C	405.619	-0.393232	0.0286516	256.772	0.875764	0.00417437
201	CELF5	10.5479	-0.0907192	0.81021	11.4419	-0.237635	0.5551
202	CENPV	160.367	0.21659	0.468742	168.956	0.118648	0.73447
203	CENPW	72.3722	-0.121631	0.616275	57.2849	0.500356	0.13924
204	CEP170B	6.27382	-0.0647501	0.875524	7.30263	-0.300017	0.488175
205	CEP41	4.85123	-0.151885	0.721068	3.98843	0.142324	0.749027
206	CEP63	19.8282	0.0625582	0.85424	22.2768	-0.17444	0.641313
207	CFD	90.1727	0.567133	0.0254242	79.0373	1.07299	0.00275139
208	CGN	10.2627	-0.338638	0.388469	7.02452	0.332754	0.450787
209	CHD6	15.3884	-0.269991	0.427947	13.9123	-0.0665692	0.862593
210	CHEK1	2.42729	0.235217	0.575997	4.11128	-0.36232	0.414652
211	CHIC2	30.3861	0.61495	0.0401476	37.0942	0.157401	0.628036
212	CHORDC1	27.2366	0.151317	0.594404	30.8359	-0.118119	0.712818
213	CHPT1	10.7053	0.00262828	0.99469	14.9568	-0.589919	0.142693
214	CHRDL2	42.8637	0.922959	0.00115358	64.1637	-0.103202	0.752725
215	CHRM4	56.2959	0.218691	0.438079	59.6858	0.113851	0.700465
216	CHST15	9.55082	0.0925361	0.812574	15.0065	-0.715029	0.0690036
217	CHST8	37.6582	0.58871	0.0372876	57.7255	-0.407217	0.199034
218	CHSY3	3.1377	0.332771	0.439363	4.00187	0.0183064	0.967152
219	CIITA	44.0376	-0.201276	0.438453	31.6243	0.668888	0.0551525
220	CIRBP	669.95	-0.136298	0.336571	625.127	0.0542827	0.798439
221	CIT	76.0873	-0.2469	0.243003	86.5034	-0.541389	0.0390253
222	CKB	3415.5	-0.1468	0.209236	2877.26	0.34419	0.0891161
223	CLCN2	14.8478	0.508699	0.15644	16.15	0.368266	0.340123
224	CLCN5	46.2919	0.122884	0.650126	55.2669	-0.275613	0.353391
225	CLDND1	39.0879	0.159273	0.535081	47.808	-0.300968	0.303937
226	CLIC6	1.56242	-0.28235	0.474434	0.838302	0.099036	0.761944
227	CLN6	140.901	0.429859	0.0301898	159.954	0.132442	0.583015
228	CLSTN2	19.7756	-0.977281	0.00309874	12.9549	-0.238566	0.550034
229	CMYA5	9.93451	-0.629967	0.126814	6.61111	-0.0558955	0.8978
230	CNGA2	2.7107	0.112023	0.790752	3.79433	-0.243425	0.57891
231	CNKSR2	80.0519	-0.333652	0.124544	70.4801	-0.038055	0.893836
232	CNN3	87.4334	0.240414	0.255583	109.199	-0.292751	0.252496
233	CNNM1	62.0302	0.00876142	0.968683	54.5518	0.384904	0.176807
234	CNRIP1	29.3437	-0.171076	0.54643	34.7784	-0.529687	0.103413
235	COG4	32.3182	-0.0821928	0.780497	25.0302	0.60948	0.0785661
236	COG6	76.6718	-0.0734261	0.723177	72.7735	0.0741582	0.776716
237	COL1A2	10.3875	0.472074	0.264591	18.1979	-0.450976	0.291396
238	COL24A1	1.28424	0.215743	0.579224	1.6507	0.0166813	0.967092
239	COL3A1	3.86744	0.463299	0.281662	8.22044	-0.588644	0.181262
240	COL4A1	23.7681	-0.0600643	0.8557	46.3546	-1.34076	2.3432e-05
241	COL4A2,ENSTGUG00000008766	12.9706	-0.0388885	0.913523	16.6399	-0.50799	0.186357
242	COL4A5	11.6935	-0.494024	0.196215	6.18605	0.738225	0.092625
243	COL5A1	2.56929	-0.22271	0.596771	3.78883	-0.640709	0.148058
244	COL5A2	3.41272	-0.0242902	0.954895	6.37601	-0.745095	0.0938379
245	COL6A3	9.83897	0.698494	0.0980645	25.209	-1.04217	0.00352528
246	COMTD1	124.543	0.44417	0.0794185	151.005	-0.0187446	0.946704
247	COQ4	10.8223	-0.134776	0.725816	8.32934	0.400943	0.348993
248	COQ7	22.3922	-0.0281324	0.932731	22.6836	-0.0426177	0.907152
249	CORO2A	3.14552	0.44654	0.298749	7.69387	-0.795779	0.0673008
250	CORO6	81.1967	-0.425232	0.0557725	58.5328	0.390922	0.177196
251	COTL1	522.533	0.10364	0.514473	438.668	0.667675	0.0125259
252	CPEB3	24.8138	-0.121637	0.683477	22.1156	0.159007	0.64818
253	CPLX1	261.835	-0.403166	0.0137274	212.959	0.100172	0.711035
254	CPN1	12.5793	0.36976	0.366867	22.7996	-0.688539	0.0849861
255	CPNE2	21.2412	0.33591	0.312676	29.4827	-0.360461	0.300394
256	CPNE3	102.369	-0.249854	0.239284	81.4947	0.352702	0.174294
257	CPNE4	12.8099	-0.402664	0.302013	7.6672	0.551526	0.208879
258	CPT1A	31.6521	-0.391769	0.186907	31.4896	-0.400061	0.225795
259	CRCP,ENSTGUG00000005366	229.564	-0.146092	0.447794	202.942	0.182373	0.473451
260	CREBBP	18.8073	-0.157737	0.626091	19.1461	-0.19245	0.601523
261	CREG1	47.0678	0.241809	0.377945	44.881	0.417506	0.208997
262	CREM	28.3055	1.0786	0.000180386	37.987	0.29044	0.371922
263	CRHR1	0.858479	0.276215	0.418931	1.82286	-0.237208	0.565927
264	CRHR2	2.85275	0.0652445	0.879292	3.4863	-0.171413	0.699165
265	CRIM1	12.1144	0.396255	0.292993	11.9097	0.437616	0.315636
266	CRIP2	8.42745	0.615025	0.118159	8.52459	0.661279	0.121792
267	CRISPLD1	23.3921	-0.466486	0.142226	19.8567	-0.152808	0.67129
268	CROT	20.9565	-0.122068	0.700421	22.651	-0.286716	0.412517
269	CRTAP	45.7701	-0.0287973	0.913425	57.5605	-0.54096	0.0592907
270	CRYBG3	6.99749	0.00958262	0.981697	5.65719	0.406046	0.358712
271	CRYM	17.966	-0.0268156	0.93817	26.1559	-0.732438	0.0477146
272	CST7	9.40455	-0.646476	0.112126	5.32133	0.202922	0.648306
273	CTH	12.2718	0.849878	0.0351571	20.4886	-0.204275	0.597594
274	CTNNAL1	14.259	-0.355327	0.328563	11.7884	0.00296958	0.994177
275	CTNNBIP1	31.6729	0.187996	0.536372	27.8277	0.594679	0.0882318
276	CTTNBP2	46.3445	-0.139034	0.586443	53.3253	-0.451225	0.136267
277	CTXN1	14.0016	0.754525	0.0468899	19.7283	0.0215933	0.958215
278	CUL4A	12.6788	-0.414392	0.258344	10.1335	-0.00281002	0.994604
279	CXCR4	15.1673	1.03349	0.00389251	20.1383	0.353188	0.335758
280	CYFIP2	70.6936	0.170867	0.461547	77.4848	-0.0295455	0.915392
281	CYP51A1	210.351	-0.033253	0.843923	277.312	-0.664621	0.00652259
282	CYP7B1	7.56689	0.33241	0.405911	10.1393	-0.198698	0.631814
283	CYR61	75.3628	1.94799	1.16893e-08	116.236	0.26776	0.540925
284	CYTH3	12.84	0.0834877	0.818968	12.9242	0.0888724	0.823764
285	D1AR	15.6932	0.21937	0.518984	20.3585	-0.320976	0.367772
286	D2HGDH	16.8069	-0.377885	0.281059	12.9813	0.133409	0.743142
287	DAAM2	13.1177	-0.00959952	0.97834	11.0013	0.401455	0.324691
288	DAB1	1.99708	0.00596575	0.988361	1.67249	0.15368	0.690362
289	DACT2	3.42745	0.0944794	0.826405	4.13022	-0.149024	0.737652
290	DAK	94.1848	-0.0621043	0.784328	76.246	0.5489	0.0540366
291	DAPK2	2.42539	-0.0359195	0.932705	2.80833	-0.191042	0.662726
292	DAPK3	151.548	0.166083	0.511196	146.92	0.300412	0.267574
293	DARS	188.041	0.384661	0.0700419	240.557	-0.219272	0.407932
294	DBNL	13.7015	0.00503171	0.988866	9.53819	0.894851	0.0353729
295	DCAF7	14.1061	-0.151651	0.663212	16.3236	-0.435195	0.248935
296	DCHS2	2.13855	0.0878561	0.832711	3.30502	-0.361245	0.412429
297	DCLK3	1.28385	0.0310456	0.936183	1.82155	-0.237634	0.565218
298	DCLRE1A	5.11979	-0.215316	0.615223	4.94855	-0.167643	0.706293
299	DCN	164.469	-1.35265	2.11979e-05	73.953	0.0636475	0.849142
300	DCP1A	10.2573	-0.415902	0.27628	8.46087	-0.0808248	0.84839
301	DCP2	6.13312	0.059638	0.885256	7.6015	-0.29203	0.4945
302	DCTD	6.42599	0.235293	0.568716	9.06896	-0.348877	0.409519
303	DCX	2.00168	0.408088	0.310517	2.01988	0.450171	0.266449
304	DDHD1	53.5921	-0.161207	0.523	71.97	-0.787211	0.00723138
305	DDIT4	11.8559	0.495889	0.192614	11.5228	0.629522	0.133426
306	DDX25	5.84253	-0.216391	0.607922	4.79537	0.0770119	0.862544
307	DDX58	22.9526	0.0448614	0.881891	25.9863	-0.220288	0.510892
308	DENND2D	6.41179	-0.0134635	0.973973	4.99889	0.450709	0.309218
309	DFNA5	11.1253	-0.185907	0.619076	14.1937	-0.630697	0.105632
310	DHRS11	1.57342	0.222265	0.579901	1.33155	0.371758	0.328549
311	DHX40	11.6757	-0.273359	0.459882	8.33646	0.408141	0.335836
312	DICER1	9.2624	-0.245813	0.524956	10.2433	-0.42746	0.296464
313	DIRAS2	6.13774	0.14238	0.732888	10.2754	-0.685591	0.101595
314	DISP2	9.4264	-0.134325	0.735281	11.7135	-0.532175	0.183721
315	DLC1	23.6445	-0.367396	0.221359	19.7177	0.0201398	0.954909
316	DLG2	44.509	0.279489	0.38876	85.3818	-1.01133	0.00306775
317	DLG3	32.9458	0.103594	0.704554	34.8391	-0.0074366	0.981244
318	DLGAP1	43.0173	-0.479396	0.0800717	34.7724	-0.0272395	0.931446
319	DLGAP2	10.5527	0.0873236	0.815538	14.3525	-0.492721	0.20263
320	DLK1	20.6479	0.107327	0.756249	28.4792	-0.550198	0.114822
321	DLK2	4.00418	0.654794	0.128382	4.67092	0.452751	0.308709
322	DMXL1	31.492	-0.468466	0.0906269	24.3937	0.0870432	0.797753
323	DNAJA4	20.8296	0.295796	0.344516	21.9208	0.215975	0.538266
324	DNAJB14	69.3795	-0.337657	0.138235	58.1052	0.0851556	0.763408
325	DNAJB5	65.0961	1.71024	3.50776e-13	83.1756	0.840562	0.016738
326	DNAJC28	35.2314	-0.00481599	0.985956	28.7686	0.564478	0.087242
327	DNM1	318.4	-0.444795	0.0159413	285.878	-0.205527	0.427328
328	DOCK11	9.36685	-0.700748	0.0881678	6.12825	-0.110328	0.801124
329	DOCK9	59.8409	-0.243593	0.327496	74.5306	-0.684615	0.0384086
330	DOK4	1.28424	0.215743	0.579224	2.16028	-0.219118	0.604874
331	DOK5	50.0319	1.68529	3.89917e-08	57.2546	1.45011	1.07149e-05
332	DPF3	19.6824	0.00693687	0.98268	16.6536	0.440553	0.237809
333	DPYSL3	54.6555	0.986539	0.00226859	110.18	-0.651282	0.0526213
334	DR1	11.1119	-0.0701441	0.849794	12.5469	-0.295475	0.457044
335	DRD3	87.951	0.0827456	0.690381	110.532	-0.425187	0.173957
336	DRD5	17.1096	0.0733129	0.829821	20.8581	-0.324743	0.37496
337	DSCR3	7.9898	0.0830024	0.835082	11.055	-0.491084	0.227141
338	DTD1	141.695	0.0751745	0.719699	169.332	-0.344402	0.162213
339	DTX3L	66.4268	0.281042	0.248959	62.7444	0.521539	0.0526637
340	DUS1L	26.7886	-0.0836551	0.775756	24.2571	0.166677	0.628274
341	DUSP1	98.661	1.77656	2.53782e-08	137.273	0.677229	0.0700372
342	DUSP10	48.7182	0.653161	0.0122722	57.8114	0.238642	0.450517
343	DUSP26	44.5269	0.483078	0.100714	58.5513	-0.150292	0.631758
344	DUSP5	80.1225	0.793917	0.00315575	126.992	-0.343369	0.259838
345	DUSP6	213.749	1.2522	1.30795e-12	305.026	0.186333	0.479165
346	DUSP7	29.5033	-0.0296759	0.91521	29.1748	0.013693	0.966488
347	DYNC1LI1	70.8465	0.113611	0.598296	78.2893	-0.114393	0.663541
348	ECE1	20.2338	-0.0511674	0.874513	15.1634	0.70121	0.0671651
349	ECI2	41.3129	-0.153311	0.585688	35.8636	0.19647	0.552141
350	EDARADD	25.0587	-0.738462	0.0365228	13.2585	0.446735	0.300258
351	EDEM3	64.9718	-0.252213	0.325868	59.3136	-0.0400872	0.898337
352	EDNRA	35.894	-0.00467491	0.988648	45.0869	-0.486463	0.143284
353	EDNRB	11.436	0.595423	0.136658	13.2618	0.326601	0.43532
354	EFCAB10	20.2784	0.460735	0.150342	19.1494	0.705923	0.0535051
355	EFCAB4A,ENSTGUG00000009776	2.99701	-0.121081	0.777615	2.32649	0.165734	0.698125
356	EFEMP1	45.556	-0.647937	0.0153084	33.4055	-0.00441992	0.989468
357	EFR3A	2338.81	-0.267258	0.253395	1639.05	0.753467	0.00165726
358	EIF2D	109.669	0.217996	0.354117	135.066	-0.265629	0.340212
359	EIF3M	177.897	0.353251	0.0386794	201.196	0.0588335	0.806071
360	EIF4E	27.2487	0.177698	0.534077	31.9468	-0.175626	0.57983
361	EIF4G2	220.506	-0.0794817	0.644035	240.438	-0.286918	0.214948
362	ELF1	3.84957	-0.0570433	0.894598	5.11069	-0.430589	0.33204
363	ELL	8.54725	-0.324189	0.410224	7.29159	-0.0524095	0.903022
364	ELMOD1	215.352	-0.310802	0.140192	158.672	0.49413	0.0940456
365	EML4	24.2482	-0.221282	0.480765	18.7877	0.380754	0.29753
366	ENGASE	2.71303	0.262973	0.539509	2.33351	0.482284	0.259597
367	ENO2	112.538	-0.54192	0.00560608	86.1627	0.076253	0.775698
368	ENOX1	35.9302	-0.175445	0.527451	40.3552	-0.428958	0.173183
369	ENPP2	448.523	-0.465806	0.0310599	357.484	0.0535929	0.848059
370	ENPP4	25.1989	-0.643509	0.0353137	20.1954	-0.225132	0.536198
371	ENSTGUG00000000021	14.5306	-0.113272	0.74359	13.114	0.115516	0.768424
372	ENSTGUG00000000072	11.8327	-0.434019	0.310155	5.84104	0.740902	0.0941506
373	ENSTGUG00000000128	80.9352	0.392193	0.0905598	100.752	-0.140248	0.583092
374	ENSTGUG00000000135	3.14064	0.0799329	0.852705	2.49751	0.393615	0.362326
375	ENSTGUG00000000148	6.41081	-0.0992366	0.810185	5.32317	0.226646	0.608385
376	ENSTGUG00000000159	8.82786	-0.565093	0.164852	5.95988	0.0278231	0.949655
377	ENSTGUG00000000219	3.85161	0.172188	0.688898	5.77824	-0.400359	0.364107
378	ENSTGUG00000000335	28.9392	0.164181	0.571187	36.5663	-0.352977	0.261405
379	ENSTGUG00000000363	35.974	1.09528	0.00124455	54.3549	0.0562593	0.877758
380	ENSTGUG00000000409	6.69433	-0.0775183	0.853497	5.47641	0.257978	0.561476
381	ENSTGUG00000000419	4.70571	-0.0059611	0.98881	5.79406	-0.310932	0.479265
382	ENSTGUG00000000475,ENSTGUG00000000478	23.1002	-0.0947854	0.75315	26.7364	-0.40064	0.242501
383	ENSTGUG00000000482	109.036	-0.307194	0.156591	90.2062	0.150812	0.630508
384	ENSTGUG00000000533	3.14131	0.389045	0.357693	5.49068	-0.279059	0.530191
385	ENSTGUG00000000546	25.6742	0.167343	0.625878	32.0125	-0.291517	0.421129
386	ENSTGUG00000000562	3.98296	-1.19992	0.00509166	2.58862	-0.752229	0.0689607
387	ENSTGUG00000000571	1302.73	0.841307	0.0010471	1228.35	1.23214	0.000105697
388	ENSTGUG00000000581	22.7667	-0.740572	0.0175609	19.1404	-0.438259	0.226799
389	ENSTGUG00000000598	361.512	0.803326	2.44373e-05	485.272	0.0134127	0.960621
390	ENSTGUG00000000658	76.9224	0.59964	0.0797039	70.9947	0.870867	0.0342832
391	ENSTGUG00000000746	8.26411	-0.121715	0.759522	10.5417	-0.526867	0.205864
392	ENSTGUG00000000754	14.5481	-0.0652893	0.860103	31.3562	-1.2345	0.00244638
393	ENSTGUG00000000758	8.55127	-0.180229	0.646121	7.61719	0.0320446	0.940341
394	ENSTGUG00000000784	4.99413	-0.090639	0.83103	8.61679	-0.858914	0.0467197
395	ENSTGUG00000000920	284.768	0.203235	0.253418	268.775	0.41856	0.0971479
396	ENSTGUG00000000925	5.27643	0.0224616	0.957492	4.81086	0.186367	0.674684
397	ENSTGUG00000000954	5.43418	0.512524	0.228549	4.84451	0.835014	0.0605217
398	ENSTGUG00000001006	644.818	0.827326	2.33013e-09	960.755	-0.253589	0.219565
399	ENSTGUG00000001074	47.7342	0.790883	0.00274271	56.0574	0.408706	0.1646
400	ENSTGUG00000001162	11.1087	-0.53619	0.161185	5.85434	0.620964	0.161455
401	ENSTGUG00000001220	27.5177	-0.166651	0.565892	25.0146	0.0560623	0.869423
402	ENSTGUG00000001252	20.3956	0.604427	0.0661723	23.6421	0.296705	0.405399
403	ENSTGUG00000001284	85.4136	-0.0108815	0.957857	71.0741	0.537443	0.0486787
404	ENSTGUG00000001350	3.15056	0.677543	0.11373	4.97526	0.0249885	0.955052
405	ENSTGUG00000001385	97.0604	-0.158181	0.417682	112.403	-0.498752	0.0464373
406	ENSTGUG00000001577	75.1472	0.415083	0.104806	108.682	-0.461196	0.0795841
407	ENSTGUG00000001593	1.14178	-0.0797545	0.833156	1.80241	-0.404062	0.325695
408	ENSTGUG00000001640	30.3708	0.175102	0.537452	37.7205	-0.30672	0.329947
409	ENSTGUG00000001656	29.9212	-0.394551	0.156413	29.4205	-0.372998	0.248281
410	ENSTGUG00000001688	105.017	-0.412446	0.0371933	81.9427	0.194078	0.44902
411	ENSTGUG00000001767	46.3666	0.316541	0.208394	58.6578	-0.226532	0.459362
412	ENSTGUG00000001814	15.1067	0.126159	0.715036	20.4595	-0.485036	0.178896
413	ENSTGUG00000001901	8.98038	-0.192802	0.620099	8.27867	-0.0435889	0.917909
414	ENSTGUG00000001967	35.6554	-0.0119372	0.967945	42.6759	-0.390857	0.239407
415	ENSTGUG00000002075	16.6862	0.00631714	0.984938	13.3216	0.579212	0.138157
416	ENSTGUG00000002082,ENSTGUG00000018534	3.27872	0.150071	0.727518	3.65569	0.0212413	0.961857
417	ENSTGUG00000002095	11.9779	-0.0968829	0.789902	10.6231	0.160843	0.691994
418	ENSTGUG00000002135	33.509	0.0201458	0.939866	35.9718	-0.132241	0.666704
419	ENSTGUG00000002229	210.133	-0.416905	0.0138731	175.744	0.0106608	0.964685
420	ENSTGUG00000002246	7.55969	-0.33879	0.41247	5.16774	0.280816	0.525971
421	ENSTGUG00000002314	72.6934	0.526608	0.0369202	78.8819	0.368366	0.224915
422	ENSTGUG00000002315	24.3655	-0.448414	0.152973	30.3476	-0.893472	0.00689592
423	ENSTGUG00000002325	20.3649	0.0386074	0.908823	27.7635	-0.60341	0.0714282
424	ENSTGUG00000002342	17.536	-0.134746	0.68268	13.9919	0.391811	0.314548
425	ENSTGUG00000002393	8.69514	0.547141	0.199511	13.1695	-0.120409	0.785581
426	ENSTGUG00000002430	143.008	-0.361522	0.1825	106.881	0.345085	0.239239
427	ENSTGUG00000002439	43.9278	0.882997	1	43.2924	1.09353	1
428	ENSTGUG00000002465	3.85425	0.726725	0.0915357	6.47673	-0.104076	0.812147
429	ENSTGUG00000002518	55.6345	-0.906245	0.000223435	43.3296	-0.44585	0.132099
430	ENSTGUG00000002547	29.9062	-0.555555	0.0474324	23.7219	-0.0781568	0.818907
431	ENSTGUG00000002563	1.28651	0.212104	0.583313	1.49379	0.09955	0.801327
432	ENSTGUG00000002567	122.066	0.0484151	0.783008	134.474	-0.1796	0.451185
433	ENSTGUG00000002572	11.5572	0.461608	0.210836	10.1999	0.8682	0.0376395
434	ENSTGUG00000002671	7.54869	-0.356267	0.377057	5.97642	0.0270724	0.950889
435	ENSTGUG00000002692	4.98978	0.205379	0.628111	6.33675	-0.152377	0.729632
436	ENSTGUG00000002758	51.0495	0.0683631	0.774671	44.2156	0.500954	0.0927078
437	ENSTGUG00000002763	9.83749	-0.272982	0.486076	6.49349	0.511741	0.243916
438	ENSTGUG00000002773	11.411	0.210901	0.581019	17.5111	-0.599231	0.11737
439	ENSTGUG00000002814	19.8201	-0.367794	0.264972	13.7771	0.425352	0.279351
440	ENSTGUG00000002875	1.14231	0.106727	0.774097	2.63139	-0.53372	0.212102
441	ENSTGUG00000002907	286.448	-0.534217	0.019048	193.049	0.429092	0.138622
442	ENSTGUG00000002933	309.571	0.133182	0.484359	278.249	0.49156	0.0511273
443	ENSTGUG00000002964	3.70691	0.220071	0.60939	5.60181	-0.358291	0.416933
444	ENSTGUG00000002965	89.4873	-0.133491	0.570172	76.3376	0.289185	0.303495
445	ENSTGUG00000002975	71.8738	-0.129438	0.544782	82.1991	-0.439464	0.0987544
446	ENSTGUG00000003000	13.0047	0.595611	0.166774	10.2606	1.53869	0.000520744
447	ENSTGUG00000003076,ENSTGUG00000003080	27.9338	-0.0650224	0.825461	31.162	-0.298101	0.365289
448	ENSTGUG00000003112	1.85731	0.234742	0.570036	2.48724	-0.0560875	0.89694
449	ENSTGUG00000003139	3.71613	0.427735	0.320595	4.32019	0.239368	0.590331
450	ENSTGUG00000003178	17.695	0.045593	0.893969	13.9885	0.638155	0.112001
451	ENSTGUG00000003217	13.2553	0.166294	0.641226	14.6049	-0.0143444	0.970115
452	ENSTGUG00000003291	69.8925	0.414277	0.13076	81.0876	0.0780347	0.795317
453	ENSTGUG00000003292	15.1317	0.293693	0.410322	22.2195	-0.479528	0.194605
454	ENSTGUG00000003331	127.625	0.536407	0.0107193	142.522	0.289336	0.242987
455	ENSTGUG00000003347	12.2636	0.170698	0.649737	21.6447	-0.86253	0.0242668
456	ENSTGUG00000003365	30.2483	0.356705	0.193893	35.8765	-0.0333099	0.917629
457	ENSTGUG00000003376	3.13037	-0.0430731	0.919637	4.46328	-0.457274	0.303802
458	ENSTGUG00000003394	90.64	0.139078	0.534309	114.068	-0.403054	0.109226
459	ENSTGUG00000003396,SLC25A25	106.241	0.294703	0.120961	124.715	-0.0904099	0.720767
460	ENSTGUG00000003416	5.12745	-0.23108	0.585153	7.09981	-0.69963	0.107266
461	ENSTGUG00000003519	18.8109	-0.0828693	0.797015	26.0744	-0.729269	0.0356763
462	ENSTGUG00000003523	0	NA	1	0.168485	-0.100448	0.534897
463	ENSTGUG00000003631	63.6159	0.0490497	0.821261	55.4107	0.466729	0.0994896
464	ENSTGUG00000003663	20.2529	0.258225	0.417234	23.3344	-0.0413539	0.905797
465	ENSTGUG00000003673	62.9988	-0.280426	0.222648	51.6033	0.215077	0.47388
466	ENSTGUG00000003729	61.6001	-0.0512449	0.817575	54.9254	0.268063	0.346153
467	ENSTGUG00000003756	3.5571	-0.419397	0.309697	5.05415	-0.811684	0.0651535
468	ENSTGUG00000003820	146.212	-0.0165156	0.936864	138.266	0.155527	0.531425
469	ENSTGUG00000003826	39.3461	-0.0101774	0.96845	44.3527	-0.276964	0.365274
470	ENSTGUG00000003839	58.0295	0.245035	0.301332	68.4759	-0.13954	0.61065
471	ENSTGUG00000003842	2.56977	0.330855	0.438987	2.98709	0.158737	0.718367
472	ENSTGUG00000003874	6.86638	0.978245	0.0188771	9.32521	0.377701	0.367045
473	ENSTGUG00000003919	90.8758	0.282851	0.149085	84.7311	0.552759	0.0365385
474	ENSTGUG00000003939,ENSTGUG00000003970	19.089	-0.303156	0.345888	15.4509	0.154631	0.681346
475	ENSTGUG00000003950	2.84778	-0.352361	0.41144	1.82261	0.100426	0.808707
476	ENSTGUG00000003975	7.27325	0.171185	0.675689	9.13897	-0.216602	0.607017
477	ENSTGUG00000003982	47.5167	0.194318	0.422606	53.5957	-0.0791056	0.777452
478	ENSTGUG00000003984	17.3831	-0.324551	0.326496	12.9331	0.305009	0.446439
479	ENSTGUG00000004082	79.4341	0.115963	0.57651	78.7141	0.175384	0.492396
480	ENSTGUG00000004175	10.544	-0.646642	0.0954397	6.34451	0.198674	0.651234
481	ENSTGUG00000004192	16.0904	-0.218711	0.522961	22.3244	-0.808489	0.0317589
482	ENSTGUG00000004239	562.226	-0.439408	0.0282152	402.969	0.373309	0.247816
483	ENSTGUG00000004255	32.0695	-0.0189718	0.954379	25.9526	0.549824	0.124652
484	ENSTGUG00000004265	24.1169	0.406412	0.191765	20.3593	1.02034	0.00541443
485	ENSTGUG00000004316	28.4983	-0.160815	0.577067	20.9937	0.639322	0.070571
486	ENSTGUG00000004328,ENSTGUG00000004341	9.83846	-0.150487	0.695273	7.65721	0.348459	0.416937
487	ENSTGUG00000004360	11.3992	-0.39868	0.293073	8.3247	0.176583	0.677956
488	ENSTGUG00000004404	24.8373	0.379241	0.328633	20.9177	0.945669	0.0231271
489	ENSTGUG00000004415,MCU	46.5974	-0.289999	0.235834	41.7337	-0.0362806	0.906807
490	ENSTGUG00000004421	0.431116	0.137686	0.59033	1.16342	-0.267204	0.466271
491	ENSTGUG00000004435	0.287113	0.22381	0.289636	0.653997	0.00879505	0.975816
492	ENSTGUG00000004452	38.91	-0.163789	0.522414	37.7852	-0.0896766	0.768585
493	ENSTGUG00000004544	6.41489	-0.0998102	0.808608	4.99793	0.341248	0.441341
494	ENSTGUG00000004564	95.1109	0.0825174	0.666616	81.157	0.587313	0.0247684
495	ENSTGUG00000004620	51.0447	-0.159896	0.518	45.4829	0.131656	0.68191
496	ENSTGUG00000004638	12.0299	0.822187	0.0400463	16.8248	0.129123	0.748
497	ENSTGUG00000004648	29.3968	0.755619	0.0126214	35.6048	0.309623	0.346445
498	ENSTGUG00000004664	3.28705	0.400133	0.352947	4.14417	0.0826874	0.852554
499	ENSTGUG00000004725	0.567306	-0.141571	0.628891	0.494317	-0.0787797	0.751789
500	ENSTGUG00000004768	10.5534	-0.15214	0.685176	9.45948	0.066789	0.871705
501	ENSTGUG00000004848	33.6277	-0.117227	0.699227	23.1974	0.895067	0.0157303
502	ENSTGUG00000004864	0.426738	-0.0527469	0.834828	0.169095	0.101771	0.529745
503	ENSTGUG00000004868	4.13835	0.361792	0.400952	5.78754	-0.110027	0.803503
504	ENSTGUG00000004897	8.6951	-0.135845	0.731	6.64314	0.37894	0.385409
505	ENSTGUG00000004914	0.714269	0.175943	0.58882	1.98081	-0.478648	0.251207
506	ENSTGUG00000004952	46.0309	0.241966	0.410918	50.4126	0.059052	0.844357
507	ENSTGUG00000005000	11.2536	-0.150555	0.684513	14.6532	-0.631226	0.10498
508	ENSTGUG00000005031	15.6801	-0.417265	0.255223	13.3787	-0.139063	0.734212
509	ENSTGUG00000005068	4.99157	0.106239	0.802986	8.39961	-0.63309	0.148018
510	ENSTGUG00000005111	29.1394	0.00278226	0.994	34.3785	-0.333822	0.368813
511	ENSTGUG00000005120	90.8491	1.29437	3.59051e-05	132.548	0.231177	0.543437
512	ENSTGUG00000005150	340.423	0.226155	0.367987	302.688	0.605632	0.0631718
513	ENSTGUG00000005229,ENSTGUG00000005322	10.5402	-0.463926	0.218985	8.9384	-0.18421	0.659405
514	ENSTGUG00000005249	7.28405	0.71327	0.0780998	9.49217	0.198384	0.635251
515	ENSTGUG00000005298	4.42221	0.0849236	0.842434	4.47167	0.0819832	0.853685
516	ENSTGUG00000005300	10.9705	-0.162813	0.663519	9.1466	0.206386	0.622786
517	ENSTGUG00000005346	9.273	0.0189175	0.961377	12.6694	-0.531405	0.18954
518	ENSTGUG00000005357	38.175	-0.284876	0.279034	35.9308	-0.152182	0.624128
519	ENSTGUG00000005422,NOL8	6.98081	-0.402861	0.323626	5.47669	-0.0239904	0.956586
520	ENSTGUG00000005432	5.1326	-0.233081	0.581478	6.60611	-0.594354	0.173842
521	ENSTGUG00000005441	30.2377	0.186007	0.507164	45.6188	-0.701139	0.0236252
522	ENSTGUG00000005466	153.847	-0.0253652	0.912497	199.655	-0.610392	0.0225351
523	ENSTGUG00000005499	0	NA	1	0.331175	-0.200065	0.368102
524	ENSTGUG00000005518	19.8244	0.44293	0.173779	19.8611	0.509396	0.169247
525	ENSTGUG00000005522	18.6869	0.445478	0.174429	18.0121	0.618708	0.101672
526	ENSTGUG00000005567	15.5515	0.282603	0.409552	19.763	-0.21542	0.557422
527	ENSTGUG00000005589	10.9667	-0.467315	0.211187	8.61312	-0.0413216	0.921577
528	ENSTGUG00000005594	45.1668	-0.0338166	0.891689	38.2558	0.430706	0.16716
529	ENSTGUG00000005619	40.0126	-0.443843	0.132552	31.3587	0.0756657	0.82161
530	ENSTGUG00000005714	53.8921	-0.230562	0.355491	44.4526	0.248339	0.428289
531	ENSTGUG00000005741	26.9094	-1.50811	7.73706e-05	11.8894	-0.304965	0.492974
532	ENSTGUG00000005781	77.1631	0.739986	0.00316197	102.221	0.0248582	0.928262
533	ENSTGUG00000005790	33.9061	-0.597545	0.0407108	22.7399	0.261318	0.454926
534	ENSTGUG00000005863	154.472	0.386221	0.0995536	195.905	-0.18958	0.470278
535	ENSTGUG00000005884	1.29246	0.693853	0.0594182	2.67949	0.00971477	0.981788
536	ENSTGUG00000005914	2.42462	0.110219	0.795681	1.83939	0.440925	0.285896
537	ENSTGUG00000005965	67.2542	-0.20026	0.371087	80.14	-0.593217	0.0299779
538	ENSTGUG00000006196	118.968	-0.564882	0.00298059	92.9195	-0.00573974	0.981974
539	ENSTGUG00000006250	20.1037	0.0959496	0.78194	24.4587	-0.299278	0.411243
540	ENSTGUG00000006316	12.1315	0.359408	0.31917	18.9974	-0.533559	0.1563
541	ENSTGUG00000006374	53.3999	-0.213102	0.389829	35.5787	0.906338	0.011181
542	ENSTGUG00000006399	66.1101	-0.257655	0.269137	52.5643	0.325998	0.269338
543	ENSTGUG00000006400	12.5474	-0.183007	0.614753	9.03238	0.513999	0.228508
544	ENSTGUG00000006411	90.1838	-0.128064	0.62548	77.1759	0.271373	0.375604
545	ENSTGUG00000006673	26.5098	0.019544	0.95403	19.5227	0.871744	0.0232296
546	ENSTGUG00000006699	18.3883	-0.150844	0.644403	20.0421	-0.326304	0.36525
547	ENSTGUG00000006725	17.8178	-0.247076	0.451959	14.766	0.158929	0.677641
548	ENSTGUG00000006760,HAGH	111.346	0.231945	0.283375	103.056	0.521981	0.0502692
549	ENSTGUG00000006775	52.2899	-0.0337307	0.895152	46.7198	0.279564	0.36399
550	ENSTGUG00000006784	129.676	-0.225452	0.287595	145.758	-0.478951	0.106632
551	ENSTGUG00000006844	6.2635	-0.418081	0.314863	5.29869	-0.175152	0.692009
552	ENSTGUG00000006858	6.97146	-0.067001	0.870965	5.17475	0.489482	0.269454
553	ENSTGUG00000006871,LRP2BP	73.9813	-0.105982	0.643147	83.8421	-0.397446	0.136709
554	ENSTGUG00000006982	57.2249	0.0818699	0.744783	88.8322	-0.830563	0.0102256
555	ENSTGUG00000007017	104.413	0.0997598	0.60427	121.25	-0.254437	0.30112
556	ENSTGUG00000007035	0.857854	0.089444	0.797935	0.995547	0.00995406	0.978157
557	ENSTGUG00000007036	9.69295	-0.190403	0.618682	8.46825	0.0673221	0.873134
558	ENSTGUG00000007103	5.56375	0.222074	0.594945	7.27049	-0.217093	0.613609
559	ENSTGUG00000007106	2.71029	-0.152978	0.720778	1.83182	0.266021	0.520102
560	ENSTGUG00000007129	21.5246	-0.244391	0.441312	18.7492	0.0574895	0.8742
561	ENSTGUG00000007143	12.6994	0.00371904	0.991806	11.631	0.212598	0.594026
562	ENSTGUG00000007152	25.7966	-0.0589356	0.846102	37.4559	-0.802063	0.0177684
563	ENSTGUG00000007233	38.6562	0.186391	0.46196	46.3908	-0.232588	0.418697
564	ENSTGUG00000007251	14.963	-0.0780806	0.819639	12.1403	0.408894	0.305527
565	ENSTGUG00000007255	38.2322	-1.00779	0.00188988	26.7814	-0.425369	0.226696
566	ENSTGUG00000007314	90.5519	-0.36909	0.177565	71.8677	0.156688	0.63194
567	ENSTGUG00000007390	31.2446	0.322646	0.237831	34.1162	0.142824	0.65864
568	ENSTGUG00000007460	33.2041	-0.096088	0.723784	37.0317	-0.337699	0.271529
569	ENSTGUG00000007481	138.614	0.467982	0.0199609	154.002	0.227812	0.409019
570	ENSTGUG00000007597	11.834	-0.0735156	0.840934	18.0239	-0.818925	0.0349714
571	ENSTGUG00000007622	120.342	0.0750634	0.706189	146.233	-0.369847	0.199756
572	ENSTGUG00000007671	21.1168	0.23247	0.454319	24.9973	-0.133657	0.693716
573	ENSTGUG00000007749	52.7353	0.00590126	0.97956	48.5076	0.251908	0.37882
574	ENSTGUG00000007876	6.84465	-0.0345066	0.933228	8.40799	-0.372086	0.383665
575	ENSTGUG00000007905	80.8444	0.403527	0.0771788	88.7687	0.201571	0.4889
576	ENSTGUG00000007975	2.43215	0.235639	0.574967	1.84481	0.55727	0.162884
577	ENSTGUG00000008003	2.71052	0.512521	0.228824	3.97871	0.0242355	0.956524
578	ENSTGUG00000008008	0.285226	-0.164397	0.430017	0.327047	-0.198339	0.370396
579	ENSTGUG00000008013,ENSTGUG00000008026	5.42386	0.253601	0.550301	7.12817	-0.175371	0.687886
580	ENSTGUG00000008058	85.4646	-0.143518	0.505513	71.783	0.331699	0.222318
581	ENSTGUG00000008100	7.83999	-0.182072	0.648413	6.1522	0.260096	0.551903
582	ENSTGUG00000008122	16.2483	-0.14858	0.671735	17.8969	-0.33391	0.3793
583	ENSTGUG00000008215	5.13532	-0.326448	0.443046	3.81686	0.0808671	0.855553
584	ENSTGUG00000008249	322.819	0.100828	0.527441	291.349	0.439607	0.063314
585	ENSTGUG00000008261	7.40924	-0.319397	0.434918	5.00025	0.336424	0.448413
586	ENSTGUG00000008300	6.55668	-0.301932	0.466888	4.31815	0.357493	0.421571
587	ENSTGUG00000008313	14.5296	-0.78832	0.0520722	7.31868	0.273972	0.526191
588	ENSTGUG00000008322	63.894	0.0142097	0.949176	68.8248	-0.154487	0.569893
589	ENSTGUG00000008354	4.57786	1.36916	0.00148066	5.69464	1.0082	0.0232758
590	ENSTGUG00000008405	1.14367	0.294188	0.431787	1.66359	0.0125172	0.975458
591	ENSTGUG00000008407	54.2236	0.753309	0.0119408	72.3659	0.0528628	0.848168
592	ENSTGUG00000008445	234.071	-0.0365493	0.840853	294.979	-0.57273	0.0164724
593	ENSTGUG00000008450	4.14601	0.0652616	0.879576	5.26287	-0.264061	0.551723
594	ENSTGUG00000008564	0.429819	0.137122	0.591594	0.338032	0.206013	0.357724
595	ENSTGUG00000008628	0.57074	-0.142628	0.62668	0.337421	0.0012337	0.995487
596	ENSTGUG00000008631	149.226	0.566322	0.00856231	276.096	-0.857318	0.0020315
597	ENSTGUG00000008685	53.3667	0.266898	0.257062	69.9042	-0.360507	0.212459
598	ENSTGUG00000008737	2.85618	0.0638418	0.881782	3.15512	-0.0474973	0.914388
599	ENSTGUG00000008785	6.68347	-0.289905	0.49821	3.83039	0.432205	0.309172
600	ENSTGUG00000008841	13.2051	-1.77258	1.19147e-05	2.49543	0.233731	0.586946
601	ENSTGUG00000008865	23.8039	-0.0955363	0.749274	18.6325	0.530338	0.146927
602	ENSTGUG00000008985	2.71204	0.389693	0.361875	4.13598	-0.146044	0.742659
603	ENSTGUG00000009099	53.7282	0.00559883	0.981935	60.8082	-0.271962	0.34637
604	ENSTGUG00000009118	2.99335	-0.126546	0.768566	3.466	-0.297905	0.501728
605	ENSTGUG00000009123	18.8342	0.286316	0.370262	22.8537	-0.131685	0.701675
606	ENSTGUG00000009131	0.428871	-0.0534508	0.832841	1.77869	-0.671302	0.0846561
607	ENSTGUG00000009134	17.7215	0.440693	0.222629	16.4697	0.719425	0.0678192
608	ENSTGUG00000009224	5.85438	0.313766	0.451386	7.62987	-0.130328	0.761155
609	ENSTGUG00000009276,ENSTGUG00000009280	34.8975	-0.377384	0.184524	35.8392	-0.427398	0.218918
610	ENSTGUG00000009337	11.1413	-0.0612915	0.881536	7.84334	0.695017	0.108242
611	ENSTGUG00000009375	7.71643	-0.539273	0.210615	3.85333	0.264123	0.543702
612	ENSTGUG00000009402	54.6416	0.265292	0.241785	62.2642	-0.0373996	0.891379
613	ENSTGUG00000009419	2.71892	0.505136	0.234804	3.83818	0.076084	0.863951
614	ENSTGUG00000009538	15.117	0.302858	0.375977	29.0806	-0.978951	0.00518095
615	ENSTGUG00000009596	133.706	0.0180317	0.953944	184.292	-0.676053	0.0227736
616	ENSTGUG00000009619	24.0937	0.373246	0.250365	29.5957	-0.0776062	0.817389
617	ENSTGUG00000009678	2.84987	0.0616367	0.885123	4.11444	-0.368452	0.407079
618	ENSTGUG00000009722	17.2476	-0.42011	0.231973	12.2655	0.252179	0.538611
619	ENSTGUG00000009724	4.84889	-0.236131	0.582814	5.92908	-0.509857	0.250119
620	ENSTGUG00000009733	69.9155	0.304129	0.143087	77.3305	0.0764507	0.763518
621	ENSTGUG00000009787	11.5545	0.19166	0.60234	13.1011	-0.0463466	0.905585
622	ENSTGUG00000009868	23.2494	0.351644	0.318836	28.2349	-0.0453103	0.898047
623	ENSTGUG00000010033	2.85178	0.0643478	0.880854	2.3395	0.320264	0.454478
624	ENSTGUG00000010038	23.2441	0.126032	0.72657	20.7422	0.414791	0.309917
625	ENSTGUG00000010064	16.1225	0.200551	0.565292	14.2877	0.531501	0.181047
626	ENSTGUG00000010075	3.13155	-0.177989	0.679175	3.79305	-0.405795	0.361211
627	ENSTGUG00000010076	3.56481	-0.0792449	0.85402	3.32009	0.0209013	0.962323
628	ENSTGUG00000010200	16.6697	-0.330365	0.323612	12.4812	0.286066	0.469337
629	ENSTGUG00000010262	12.4111	0.487318	0.247622	22.0697	-0.457656	0.290888
630	ENSTGUG00000010271	4.28208	0.023156	0.956983	2.84329	0.663005	0.127955
631	ENSTGUG00000010313,ENSTGUG00000010315	81.4273	-0.0413825	0.838249	73.4789	0.25287	0.339602
632	ENSTGUG00000010334	168.441	0.272873	0.202712	156.506	0.562822	0.0248976
633	ENSTGUG00000010382,ENSTGUG00000010396	17.5305	-0.357832	0.322648	13.9715	0.0804093	0.838454
634	ENSTGUG00000010448	11.5055	-0.670439	0.0945509	6.67698	0.188018	0.669402
635	ENSTGUG00000010475	61.4742	-0.0833935	0.737186	51.2193	0.418133	0.165278
636	ENSTGUG00000010481	7.26216	-0.446699	0.278309	5.59176	-0.0579043	0.896369
637	ENSTGUG00000010497	3.84673	-0.173854	0.686217	3.15426	0.0867493	0.844185
638	ENSTGUG00000010545	90.746	-0.59808	0.0492666	55.5493	0.501715	0.16385
639	ENSTGUG00000010597	227.731	0.147885	0.378054	217.784	0.317505	0.156443
640	ENSTGUG00000010598	21.8363	0.176025	0.608287	17.1063	0.852543	0.0373425
641	ENSTGUG00000010602	2.13627	-0.379004	0.365361	1.6701	-0.155289	0.698685
642	ENSTGUG00000010652	3.27662	-0.229559	0.593973	2.32897	0.169435	0.692893
643	ENSTGUG00000010696	104.187	0.0654085	0.743284	120.587	-0.274805	0.297102
644	ENSTGUG00000010748	11.1172	-0.128685	0.727991	9.96867	0.0980441	0.811806
645	ENSTGUG00000010789	18.8981	-0.704835	0.0425886	11.9577	0.15068	0.704234
646	ENSTGUG00000010894	69.2447	-0.312005	0.2388	53.1155	0.333329	0.310698
647	ENSTGUG00000010901	1.9988	0.456122	0.269684	3.31862	-0.102663	0.81536
648	ENSTGUG00000010918	3.84343	-0.138024	0.745325	10.2508	-1.31055	0.00284415
649	ENSTGUG00000010955	34.8461	-0.123198	0.711735	27.7614	0.455127	0.184181
650	ENSTGUG00000010968	0.85519	-0.114064	0.743475	0.663761	0.0061175	0.984083
651	ENSTGUG00000010988	0.853894	-0.114626	0.742215	0.506517	0.100928	0.707794
652	ENSTGUG00000011001	41.0231	-0.433835	0.0877316	45.0026	-0.645505	0.0296608
653	ENSTGUG00000011027	5.98904	-0.0802356	0.846567	4.66631	0.354131	0.425282
654	ENSTGUG00000011052	7.26316	-0.215699	0.593472	5.79532	0.172479	0.695203
655	ENSTGUG00000011053	8.41291	0.130967	0.739547	6.99865	0.546156	0.207435
656	ENSTGUG00000011102	9.68055	-0.182073	0.6442	21.9295	-1.50095	8.42644e-05
657	ENSTGUG00000011181	322.015	0.733219	0.00111652	473.681	-0.234797	0.48953
658	ENSTGUG00000011192	13.9719	-0.0842795	0.809181	16.881	-0.450716	0.229339
659	ENSTGUG00000011240	319.683	-0.227445	0.232429	226.972	0.783786	0.00119596
660	ENSTGUG00000011253	199.288	-0.185753	0.316301	156.992	0.480978	0.0597809
661	ENSTGUG00000011283	13.9376	-0.578278	0.108174	9.45133	0.137646	0.740028
662	ENSTGUG00000011310	3.6988	-0.370663	0.389465	3.30149	-0.238683	0.589554
663	ENSTGUG00000011314	29.1166	0.353281	0.207114	26.3655	0.717093	0.0337511
664	ENSTGUG00000011330	0.716308	0.175209	0.590511	1.00547	0.00599581	0.986504
665	ENSTGUG00000011387	11.5502	0.0770544	0.841338	17.0679	-0.60443	0.136063
666	ENSTGUG00000011393	7.55187	-0.197723	0.623549	6.6428	0.0277984	0.949055
667	ENSTGUG00000011409,ENSTGUG00000011413	182.262	0.00944939	0.95975	209.29	-0.315078	0.194293
668	ENSTGUG00000011421	2.8545	-0.0710982	0.86843	3.47759	-0.291432	0.510015
669	ENSTGUG00000011451	33.9381	-0.209836	0.442736	26.6333	0.400669	0.227783
670	ENSTGUG00000011453,ENSTGUG00000011462	3.98361	-0.713158	0.0976865	1.82245	0.098452	0.811415
671	ENSTGUG00000011509	20.2562	0.421814	0.1977	22.0966	0.266907	0.44945
672	ENSTGUG00000011511	8.54717	-0.470644	0.234723	5.32824	0.326361	0.460761
673	ENSTGUG00000011560	1.56898	0.339081	0.37706	3.28135	-0.353876	0.421363
674	ENSTGUG00000011669	150.095	0.175144	0.381749	164.556	-0.0309729	0.900752
675	ENSTGUG00000011705	1.85533	-0.0873614	0.832058	1.16378	0.293422	0.427927
676	ENSTGUG00000011759	38.7534	-0.33452	0.207096	41.45	-0.492159	0.107097
677	ENSTGUG00000011866,MAN1A1	23.1209	0.335206	0.275404	28.6945	-0.14326	0.665923
678	ENSTGUG00000011886	28.2276	-0.00796595	0.979015	24.5877	0.356894	0.306182
679	ENSTGUG00000012021	11.1303	0.266383	0.475834	22.0981	-1.01396	0.00531418
680	ENSTGUG00000012056	37.0812	0.186917	0.471562	44.0527	-0.204276	0.496792
681	ENSTGUG00000012074	26.3475	-0.246127	0.408575	23.1612	0.0430737	0.904904
682	ENSTGUG00000012078	593.873	-0.022672	0.87702	695.724	-0.396382	0.0973755
683	ENSTGUG00000012095,ENSTGUG00000012097	3.41796	-0.407904	0.343606	2.16582	0.0923997	0.827562
684	ENSTGUG00000012114	2.56525	-0.239632	0.573992	3.13194	-0.448704	0.30799
685	ENSTGUG00000012173	370.509	0.360313	0.0554152	466.317	-0.206015	0.378538
686	ENSTGUG00000012214	30.0921	0.434409	0.133127	27.0467	0.858151	0.0117861
687	ENSTGUG00000012243	7.98672	-0.285045	0.476824	7.42687	-0.168699	0.695327
688	ENSTGUG00000012248	0.858479	0.276215	0.418931	0.674905	0.425375	0.16174
689	ENSTGUG00000012386	3.27822	-0.102053	0.812728	2.81816	0.0914167	0.83486
690	ENSTGUG00000012398	22.1289	0.432756	0.182756	28.885	-0.152959	0.660619
691	ENSTGUG00000012424	0.998098	0.00370057	0.991994	0.995547	0.00995406	0.978157
692	ENSTGUG00000012426	25.2208	0.0178194	0.953206	21.6243	0.427306	0.237923
693	ENSTGUG00000012530	2.28142	-0.124242	0.769133	1.82261	0.100426	0.808707
694	ENSTGUG00000012579	17.5371	-0.0555177	0.866652	13.8488	0.526503	0.17901
695	ENSTGUG00000012580	43.2357	-0.812714	0.00221049	28.8787	0.00713899	0.98515
696	ENSTGUG00000012639	26.0763	-0.274868	0.382662	20.8925	0.223129	0.532103
697	ENSTGUG00000012700	5.42403	0.358772	0.392164	5.3406	0.431323	0.329256
698	ENSTGUG00000012753	11.6945	0.113579	0.755774	12.4305	0.0069697	0.985922
699	ENSTGUG00000012759	19.9795	0.419057	0.206231	25.8147	-0.138803	0.690352
700	ENSTGUG00000012769	25.8276	-1.50647	7.44916e-05	9.61035	-0.100325	0.812458
701	ENSTGUG00000012822	1.99602	-0.31776	0.444469	1.32189	0.0131974	0.972853
702	ENSTGUG00000012826	32.9081	-0.502528	0.0690326	38.3436	-0.821484	0.0098587
703	ENSTGUG00000012863	31.5912	-0.413448	0.170305	24.0648	0.182177	0.614326
704	ENSTGUG00000012865	32.6693	0.23406	0.407689	32.5207	0.28868	0.380823
705	ENSTGUG00000012884	52.4741	-0.270386	0.395125	40.8012	0.303708	0.395929
706	ENSTGUG00000012898	12.8348	-0.0686093	0.849886	11.1375	0.24904	0.536402
707	ENSTGUG00000012972	41.0634	-0.142981	0.589132	43.4591	-0.270098	0.37449
708	ENSTGUG00000013000	18.5383	0.0976484	0.768234	16.0007	0.48514	0.212035
709	ENSTGUG00000013005	10.9719	0.0696638	0.851472	14.5539	-0.468591	0.220603
710	ENSTGUG00000013084	21.6523	-0.467472	0.135765	17.2131	-0.00395882	0.991463
711	ENSTGUG00000013134	13.6928	-0.0426044	0.909935	10.8242	0.473481	0.263937
712	ENSTGUG00000013160	29.2336	0.189171	0.522664	27.2523	0.389284	0.308849
713	ENSTGUG00000013254	79.7254	-0.279545	0.236437	62.5586	0.335721	0.256117
714	ENSTGUG00000013261	8.16035	1.10987	0.00898803	10.0582	0.684567	0.121778
715	ENSTGUG00000013282	43.4651	-0.0944905	0.766013	40.0567	0.100018	0.77371
716	ENSTGUG00000013294	12.2709	0.6303	0.089356	11.7114	0.872251	0.0335444
717	ENSTGUG00000013309	314.753	0.223369	0.12553	311.784	0.293279	0.238788
718	ENSTGUG00000013381	18.7774	-0.968319	0.00806488	10.9235	-0.0811692	0.846884
719	ENSTGUG00000013386	26.3908	0.403044	0.195558	32.7268	-0.0725382	0.830995
720	ENSTGUG00000013513	25.6999	0.21697	0.527488	21.696	0.702275	0.0741294
721	ENSTGUG00000013538	12.9682	-0.188553	0.608999	14.2792	-0.361266	0.365466
722	ENSTGUG00000013547	0.998098	0.00370057	0.991994	0.995547	0.00995406	0.978157
723	ENSTGUG00000013553	23.101	0.308177	0.306899	29.9952	-0.272514	0.398568
724	ENSTGUG00000013640	2.56719	0.252102	0.535186	7.36104	-0.675258	0.121616
725	ENSTGUG00000013752	183.995	-0.0704887	0.75904	161.818	0.286968	0.283304
726	ENSTGUG00000013803	106.981	0.259774	0.325441	116.51	0.0874049	0.754708
727	ENSTGUG00000013851	2.13743	-0.360394	0.384452	1.1658	0.101201	0.783359
728	ENSTGUG00000013855	12.1266	0.35581	0.328546	14.9473	-0.0626495	0.870582
729	ENSTGUG00000014055	10.2615	-0.290018	0.443154	8.29529	0.107582	0.798853
730	ENSTGUG00000014072	18.3688	-0.42648	0.195245	13.8124	0.158959	0.686661
731	ENSTGUG00000014074	1.14598	0.495316	0.13342	2.01522	0.125647	0.742874
732	ENSTGUG00000014226	8.54348	-0.389313	0.32996	13.4424	-1.1197	0.00529813
733	ENSTGUG00000014399	2.14752	0.607827	0.133348	4.90531	-0.315256	0.475044
734	ENSTGUG00000014515	4.14104	0.288801	0.50092	7.91203	-0.692083	0.105183
735	ENSTGUG00000014543	2.8526	0.331193	0.440421	3.98472	-0.0937246	0.832979
736	ENSTGUG00000014685	17.2591	0.173882	0.609357	16.4485	0.331398	0.37473
737	ENSTGUG00000014829	8.42795	0.331667	0.403842	7.33481	0.669488	0.126384
738	ENSTGUG00000014883	170.713	1.08837	0.000337504	242.765	0.161596	0.638417
739	ENSTGUG00000014889	8.69114	-0.422337	0.284415	10.7332	-0.774404	0.0593826
740	ENSTGUG00000014896	3.84806	0.0572503	0.894187	5.77165	-0.499905	0.257076
741	ENSTGUG00000014929	2.71097	-0.288981	0.49789	1.50136	0.286186	0.473719
742	ENSTGUG00000014961	87.0331	-0.690282	0.0126953	67.7855	-0.211456	0.50476
743	ENSTGUG00000014971	3.57296	-0.710622	0.0917486	1.16432	0.0985087	0.787264
744	ENSTGUG00000015005	15.279	0.182824	0.622533	12.8241	0.638231	0.122432
745	ENSTGUG00000015148	3.85506	0.494427	0.251008	6.2971	-0.242351	0.580044
746	ENSTGUG00000015402	17.9547	-0.0610124	0.869009	12.5551	0.731031	0.0930275
747	ENSTGUG00000015433	1.28392	0.211272	0.584755	2.63446	-0.410091	0.343592
748	ENSTGUG00000015455	2.5688	0.311968	0.462161	2.99749	0.147335	0.735684
749	ENSTGUG00000015482	5.13629	-0.307907	0.47284	2.66643	0.555276	0.192238
750	ENSTGUG00000015629	34.4486	-0.347329	0.295823	24.9562	0.369981	0.308242
751	ENSTGUG00000015636	20.9404	-0.051002	0.878907	17.7928	0.347945	0.353693
752	ENSTGUG00000015647	16.8195	-0.363832	0.32461	13.13	0.110297	0.785897
753	ENSTGUG00000015692	4.41794	0.084935	0.842731	5.95528	-0.35023	0.425351
754	ENSTGUG00000015758	3.41299	-0.364804	0.393518	3.29888	-0.338068	0.439174
755	ENSTGUG00000015884	11.2743	0.233494	0.542162	9.03108	0.812667	0.0578188
756	ENSTGUG00000015904	1.71847	0.290036	0.469559	1.34341	0.556234	0.139894
757	ENSTGUG00000015927	1.28297	0.0277986	0.941331	1.32336	0.0126217	0.973258
758	ENSTGUG00000016003	19.6487	0.0112853	0.976342	13.0505	1.08829	0.00994327
759	ENSTGUG00000016253	16.7219	0.515427	0.142788	22.8843	-0.164539	0.650472
760	ENSTGUG00000016269	2.28212	0.320155	0.448407	3.32361	-0.111109	0.801795
761	ENSTGUG00000016307	1.14709	0.536086	0.11468	4.1069	-0.587827	0.184828
762	ENSTGUG00000016346	6.14104	0.58574	0.170572	7.87419	0.186244	0.674059
763	ENSTGUG00000016366	5.98953	0.0977855	0.814433	8.2632	-0.427529	0.313946
764	ENSTGUG00000016406	1.28424	0.215743	0.579224	1.65483	0.0157362	0.969142
765	ENSTGUG00000016437	14.5223	-0.29872	0.400123	18.2605	-0.726787	0.0528859
766	ENSTGUG00000016515	20.931	-0.5849	0.0691941	13.8281	0.257249	0.518268
767	ENSTGUG00000016536	5.12652	-0.0308746	0.942276	3.50968	0.607588	0.170277
768	ENSTGUG00000016538	6.4169	0.137912	0.745799	10.2281	-0.56994	0.186049
769	ENSTGUG00000016724	100.978	-0.0960431	0.715063	76.7471	0.687296	0.0255782
770	ENSTGUG00000016783	60.5654	-0.196457	0.376576	51.8709	0.203206	0.478849
771	ENSTGUG00000016830	1.56614	-0.116926	0.77003	0.843231	0.301391	0.362915
772	ENSTGUG00000016836	0.710662	-0.238913	0.462023	0.327658	0.00482928	0.982174
773	ENSTGUG00000017007	12.9556	-0.226883	0.553792	8.01503	0.80549	0.0628763
774	ENSTGUG00000017016	2.56798	0.0460077	0.914128	1.83955	0.436237	0.289654
775	ENSTGUG00000017043	9.53684	-0.776559	0.0498786	6.76116	-0.26849	0.537132
776	ENSTGUG00000017077	9.70159	-0.124424	0.747583	7.50808	0.389011	0.366986
777	ENSTGUG00000017153	2.13466	-0.207717	0.61815	1.00985	0.379558	0.273092
778	ENSTGUG00000017158	8.74914	1.16019	0.00691555	17.3399	-0.160522	0.709212
779	ENSTGUG00000017233	1.87361	0.13815	1	16.4467	-0.511928	0.153474
780	ENSTGUG00000017268,ENSTGUG00000017269	19.6915	-0.100367	0.758185	14.3812	0.684723	0.0829869
781	ENSTGUG00000017278	1.71038	-0.18703	0.645349	1.16448	0.107886	0.774716
782	ENSTGUG00000017338	8.9977	0.895354	0.0316447	16.8724	-0.31911	0.439906
783	ENSTGUG00000017385	1.99371	0.161065	0.698621	3.12545	-0.308003	0.484287
784	ENSTGUG00000017389	6.55827	-0.0500556	0.902661	7.9216	-0.360904	0.396574
785	ENSTGUG00000017403	23.6595	-0.144963	0.628693	22.6893	-0.0459534	0.894356
786	ENSTGUG00000017458	39.8261	2.17168	3.3571e-10	57.6543	0.826579	0.0240492
787	ENSTGUG00000018026	472.557	-0.169008	0.312966	601.567	-0.707194	0.00516443
788	ENSTGUG00000018187	12.5558	0.0772234	0.831569	11.4471	0.30582	0.44798
789	ENSTGUG00000018199	4.2744	-0.533856	0.214419	2.16528	0.252375	0.552483
790	ENSTGUG00000018401	3.29337	1.5731	0.00015626	4.21034	1.23625	0.00479474
791	ENSTGUG00000018535	7.82259	0.103323	0.806592	13.3225	-0.80832	0.0408543
792	ENSTGUG00000018567	59.0902	1.57518	2.24875e-06	90.8924	0.304269	0.396653
793	ENTPD3	14.9512	-0.585078	0.104696	9.81187	0.196505	0.636066
794	EPDR1	51.0917	-0.256575	0.472681	32.5107	0.898419	0.0141592
795	EPHA5	104.151	-0.144567	0.533948	117.729	-0.414411	0.163777
796	EPHA7	16.9816	0.0116731	0.972446	18.8431	-0.20032	0.582459
797	EPHA8	0.141546	-0.0885178	0.572384	0.327047	-0.198339	0.370396
798	EPHB1	96.3344	0.709518	0.0185883	125.96	0.0654789	0.862179
799	EPHB3	8.56708	0.632339	0.112184	13.2362	-0.228752	0.561966
800	EPSTI1	11.1469	0.77106	0.0520749	16.401	-0.0285271	0.94317
801	ERC1	4.99049	0.00914351	0.982737	5.61198	-0.16368	0.710426
802	ERI2	8.12987	0.0519829	0.89558	10.1139	-0.330771	0.42354
803	ERICH1	11.4336	0.59653	0.108467	15.7014	-0.0749567	0.845719
804	ESR1	1.71006	-0.190042	0.641614	1.32189	0.0131974	0.972853
805	EVL	205.169	-0.273782	0.102389	251.383	-0.736471	0.00158749
806	EXOC3	136.609	0.052637	0.759634	170.514	-0.471651	0.0486762
807	EXOSC5	44.5996	-0.038726	0.879153	39.4741	0.292709	0.353128
808	EXT1	12.8356	0.134216	0.708216	14.5864	-0.11162	0.773006
809	EXTL2	45.1293	-0.752453	0.0451076	31.1193	-0.163429	0.687908
810	EXTL3	46.7616	-0.226855	0.376242	40.5019	0.123053	0.68541
811	F2RL2	16.5745	0.735137	0.0374687	21.0368	0.193523	0.611556
812	FABP5	85.7056	0.380561	0.0726187	104.536	-0.0994878	0.716856
813	FAM105A	2.57233	-0.365805	0.385501	7.06959	-1.49333	0.000723256
814	FAM107A	54.4603	0.0185355	0.936673	45.0691	0.574093	0.0608482
815	FAM117B	6.70481	0.0804822	0.844176	9.70834	-0.536897	0.199439
816	FAM13A1	4.27463	-0.197898	0.643912	3.63897	0.0242515	0.956433
817	FAM151B	40.4864	0.000678453	0.998083	47.7073	-0.359227	0.251594
818	FAM196B	3.70084	-0.370915	0.389145	2.31789	0.170773	0.690103
819	FAM19A1	44.6354	0.548209	0.0911703	64.0151	-0.255636	0.464037
820	FAM19A3	2.56191	-0.241178	0.571816	2.96311	-0.37943	0.385109
821	FAM19A5	40.2237	0.222114	0.383264	53.8954	-0.442039	0.141266
822	FAM210B	27.8251	-0.00209185	0.994293	26.258	0.156334	0.646964
823	FAM214B	8.98064	-0.0564049	0.88421	6.66355	0.567663	0.191598
824	FAM217B	19.3668	-0.287519	0.384841	16.1107	0.103327	0.783419
825	FAM221A	11.387	-0.109554	0.777244	7.83124	0.684786	0.115693
826	FAM222A	12.9929	0.589518	0.112204	11.5383	1.05385	0.0106044
827	FAM26E	2.42425	0.374965	0.373486	3.31165	0.0225381	0.959164
828	FAM46D	5.41066	-0.199199	0.639397	6.0895	-0.371616	0.399995
829	FAM49A	109.41	0.302099	0.131818	166.149	-0.678226	0.00577269
830	FAM73B	0.854519	0.0823375	0.807691	1.99785	-0.428834	0.288782
831	FAM84A	1.56904	0.0541181	0.893054	2.15913	-0.219473	0.604286
832	FAM96B	196.637	0.242055	0.290478	244.123	-0.269111	0.324456
833	FAN1	80.1205	-0.0335218	0.875364	71.1569	0.308514	0.253283
834	FARSA	101.293	0.0490428	0.82379	80.3271	0.775332	0.00843463
835	FAT3	4.84443	-0.360523	0.397567	4.14161	-0.150216	0.735631
836	FBN2	2.1389	0.231309	0.577991	2.81902	-0.0502736	0.908575
837	FBXL21	17.5412	0.101795	0.757746	15.6423	0.414435	0.273028
838	FBXO15	2.9992	0.265469	0.536744	4.79537	-0.348242	0.433165
839	FBXO2	147.134	-0.047599	0.814049	124.607	0.431051	0.123724
840	FBXO21	21.2102	-0.352431	0.27869	17.5921	0.0363459	0.922975
841	FBXO32	6.98854	0.0103738	0.979794	5.65488	0.409114	0.354902
842	FBXO7	31.6346	-0.276859	0.315049	26.0741	0.176187	0.597173
843	FDPS	83.6777	0.206853	0.40946	75.2285	0.565731	0.0687583
844	FDXR	10.4087	0.0545143	0.884815	8.66754	0.473634	0.262094
845	FGF1	20.0842	-0.700527	0.0509869	13.0763	0.0617512	0.878463
846	FGF16	6.99041	-0.529823	0.209641	4.96782	-0.0717245	0.871912
847	FGF20	0.430143	0.112739	0.629786	0.506358	0.0858761	0.732139
848	FGF6	0.280489	-0.126043	0.494291	0	NA	1
849	FGFR1OP	53.2324	0.271351	0.275084	75.7793	-0.526329	0.0860195
850	FGFR2	117.789	-0.156594	0.413093	102.86	0.206201	0.413117
851	FGL2	6.89381	0.906892	0.0352548	18.9593	-0.76786	0.066384
852	FH	81.8254	0.101746	0.61635	96.8749	-0.298313	0.231587
853	FHOD3	13.3671	-0.727694	0.0460675	10.0548	-0.25506	0.539001
854	FILIP1L	26.3475	-0.448137	0.137123	29.3584	-0.634521	0.0882944
855	FKBP5	21.1154	0.198464	0.528942	16.5141	0.922256	0.0179653
856	FLT1	158.692	0.42891	0.0582025	145.451	0.811997	0.00218525
857	FMO5	14.9511	-0.431444	0.280431	10.002	0.27309	0.523063
858	FN3K	43.2149	-0.19147	0.506285	31.1863	0.669615	0.0510577
859	FNBP1	18.0887	-0.438136	0.186163	14.5952	-0.0142597	0.970087
860	FNDC1	18.5325	0.495516	0.205538	25.0703	-0.091584	0.817321
861	FNDC3A	18.8182	-0.159047	0.625083	21.9567	-0.473154	0.180768
862	FNDC3B	14.9768	0.236486	0.487179	20.5337	-0.415157	0.245482
863	FNDC4	54.0755	0.177465	0.458985	45.6189	0.731541	0.0166484
864	FNIP1	12.6937	-0.150982	0.676633	10.4766	0.257492	0.527561
865	FNIP2	6.13303	0.0598782	0.885401	7.61359	-0.290332	0.499341
866	FOS	477.366	2.1599	4.27454e-17	720.874	0.565186	0.116566
867	FOSL2	265.741	-0.0189315	0.928521	282.105	-0.157091	0.538253
868	FOXF1	25.0913	0.142497	0.64096	25.906	0.0989865	0.773456
869	FOXO3	34.1719	-0.616628	0.0318849	22.7419	0.263408	0.449009
870	FRMD4A	10.277	0.376554	0.321425	11.9401	0.0922436	0.817497
871	FRY	77.2834	-0.753497	0.00096369	53.2105	0.0508609	0.863551
872	FSCN1	65.871	0.0702424	0.783394	75.8688	-0.241779	0.432497
873	FSTL5	58.4864	0.0695922	0.763629	65.1503	-0.175578	0.531737
874	FUCA2	10.6769	-0.34745	0.367537	8.79232	-0.00594623	0.988736
875	FUT8	61.9676	-0.0267815	0.91784	80.7316	-0.611646	0.0332555
876	FXN	281.967	-0.201663	0.247534	236.885	0.268808	0.252304
877	FXR1	41.4814	-0.0543536	0.829695	45.3452	-0.254043	0.387451
878	FYCO1	42.8039	-0.0659245	0.819386	32.9658	0.664838	0.0418725
879	FYN	60.2199	0.28226	0.2265	64.3558	0.149781	0.591468
880	FZD1	99.6315	0.0208101	0.93689	116.241	-0.327994	0.280666
881	FZD10	30.0967	0.363673	0.204105	31.7319	0.282192	0.389902
882	FZD8	8.70397	0.7193	0.073184	13.6649	-0.169708	0.679996
883	GABRA1	87.9051	-0.273681	0.17072	77.4711	0.0359697	0.894129
884	GABRA3	13.7955	-0.274685	0.483934	8.02278	0.898516	0.0376435
885	GABRA5	35.4806	0.0603648	0.83151	54.8199	-0.829374	0.0108004
886	GABRB3	25.9593	0.227898	0.467168	47.9009	-0.96603	0.00627856
887	GABRG3	5.56422	0.489642	0.244109	6.95686	0.115644	0.790022
888	GALNT14	2.57323	0.183587	0.666576	3.64537	-0.221273	0.617561
889	GALNT15	5.56132	-0.333061	0.432281	3.85535	0.179509	0.684454
890	GALNT2	19.959	-0.0583342	0.852913	22.9767	-0.354189	0.302098
891	GAP43	59.5415	0.500849	0.0356238	69.5167	0.136807	0.612371
892	GARNL3	16.2511	-0.108533	0.746425	18.8206	-0.406503	0.260993
893	GCAT	17.1461	0.709209	0.048637	23.2138	0.0383365	0.915327
894	GCHFR	12.8285	-0.0172131	0.961734	10.9428	0.341258	0.406764
895	GDA	5.28127	0.115536	0.785118	7.10213	-0.339004	0.436385
896	GDNF	6.84886	0.043539	0.91682	10.8041	-0.613387	0.160066
897	GDPD2	15.9903	0.68657	0.041395	16.2382	0.712759	0.0744067
898	GDPD5	130.088	0.424272	0.122203	194.682	-0.282372	0.525608
899	GFRA1	11.6919	-0.408496	0.306964	7.30171	0.432722	0.320742
900	GGCT	54.3949	0.0752504	0.789385	46.4058	0.559287	0.0663632
901	GINS4	26.2305	0.0175016	0.952408	22.1559	0.479873	0.170227
902	GIPC2	25.3762	-0.189029	0.559904	21.0021	0.226267	0.562944
903	GJE1	6.41294	-0.800616	0.0582359	3.3383	0.0143965	0.973802
904	GLB1	13.2638	0.0187539	0.957737	15.5277	-0.290861	0.443544
905	GLDN	56.109	0.605599	0.159785	70.5747	0.369927	0.36139
906	GLOD4	52.7017	-0.292615	0.216411	42.317	0.250516	0.404473
907	GLRA3	2.14117	-0.0596184	0.887032	3.11789	-0.441029	0.315592
908	GLT8D1	24.5253	0.0218972	0.94051	27.7881	-0.248277	0.44892
909	GLTSCR1	56.7193	-0.353832	0.151783	44.2613	0.24376	0.426811
910	GLUR7	4.13317	0.0722398	0.866171	3.66154	0.273138	0.538734
911	GMDS	30.2085	0.0420243	0.890453	35.6793	-0.323689	0.308397
912	GNAI3	221.922	0.262021	0.159176	253.656	-0.0584796	0.802488
913	GNAQ	21.1062	0.0651084	0.834134	24.3906	-0.237552	0.490478
914	GOLT1B	34.369	0.0947628	0.719621	37.4434	-0.0912548	0.763772
915	GORASP2	16.5419	0.107149	0.747349	18.7159	-0.144946	0.68726
916	GPATCH11	65.2898	0.258482	0.25783	65.3758	0.308279	0.263255
917	GPC6	1.13964	-0.0791817	0.83432	1.65377	-0.337688	0.405586
918	GPD1	23.6955	0.21462	0.498185	17.6851	1.1489	0.0026781
919	GPHN	110.101	-0.251631	0.186389	121.937	-0.491174	0.0500372
920	GPIHBP1	622.986	0.0328867	0.858147	704.404	-0.255799	0.280163
921	GPR124	22.8014	-0.225822	0.470179	18.4233	0.262389	0.475593
922	GPR137B	88.5479	0.299143	0.192388	111.357	-0.251396	0.300755
923	GPR158	21.9405	-0.0843002	0.786816	25.7752	-0.424035	0.207333
924	GPR26	0.140245	-0.0883174	0.572852	0.327047	-0.198339	0.370396
925	GPR3	17.5791	1.14766	0.00219706	20.6679	0.812563	0.040308
926	GPR6	0.143679	-0.0888423	0.571628	0.479814	-0.277296	0.278807
927	GPR61	3.70604	-0.246704	0.566775	2.48582	0.23937	0.578784
928	GPR63	11.2567	0.0205388	0.956221	14.8919	-0.501732	0.196453
929	GPR78	3.85255	0.279537	0.516198	11.1686	-1.2704	0.00220664
930	GPRC5B	38.2523	0.211234	0.42176	31.5988	0.811581	0.0203584
931	GPSM2	13.822	0.0805393	0.819136	15.7486	-0.174159	0.644315
932	GPT2	162.819	0.373387	0.091278	146.395	0.803389	0.00337419
933	GPX1	73.7917	0.746016	0.00438901	108.211	-0.213786	0.464871
934	GRAMD1C	34.2051	-0.0924299	0.735258	30.8612	0.171007	0.601564
935	GRIA2	126.076	0.151043	0.46987	146.93	-0.197114	0.520324
936	GRID1	30.0527	-0.0931225	0.749928	26.2537	0.251734	0.449325
937	GRM3	301.355	-0.110579	0.633853	385.267	-0.64403	0.0272192
938	GRM8	19.233	-0.0545304	0.869636	21.7246	-0.29285	0.428159
939	GRPEL2	12.6885	-0.0988563	0.78362	14.0391	-0.294305	0.447267
940	GSG1L	3.99826	0.652713	0.12963	11.8659	-0.979908	0.021443
941	GSS	12.1229	-0.114806	0.759108	10.4745	0.184412	0.657588
942	GTF2E2	46.0325	0.0572056	0.818279	54.0479	-0.308406	0.282094
943	GTF2H3	21.9751	0.366637	0.232059	27.9508	-0.1729	0.600142
944	GTF3C2	3.28894	0.257801	0.548317	3.15632	0.332858	0.446375
945	GUCY1A3	16.1133	0.16327	0.62491	19.1709	-0.196062	0.588516
946	GULP1	18.8194	0.0282639	0.932702	26.2151	-0.619586	0.0881063
947	H1F0	111.827	1.38271	1.05546e-06	110.176	1.87113	4.6497e-09
948	HAPLN4	52.9077	-0.365355	0.17697	26.6722	1.90439	8.42774e-08
949	HBA2,HBAD	3392.3	0.895634	0.000519623	3224.11	1.26809	8.06913e-05
950	HBP1	11.5399	-0.082796	0.822378	9.46577	0.344291	0.408281
951	HCN1	38.3271	-0.128891	0.641773	44.6886	-0.465888	0.125381
952	HCN4	0.284778	0.0258656	0.898774	0.500111	-0.0944459	0.724796
953	HDAC9	18.6674	0.0449805	0.89468	16.1885	0.407907	0.294537
954	HEATR1	43.1564	-0.116944	0.704141	52.495	-0.555508	0.0580615
955	HECA	26.9556	0.093189	0.751299	31.0121	-0.209888	0.516525
956	HECTD2	21.6894	0.137919	0.663673	25.5131	-0.208438	0.546176
957	HECW2	4.41503	-0.470759	0.271417	3.47638	-0.170659	0.700564
958	HEMK1	13.2483	-0.276337	0.454077	11.0917	0.0656094	0.874104
959	HERPUD1	94.8923	1.45193	7.86519e-08	172.016	-0.201948	0.607556
960	HES6	5.28559	0.424652	0.324129	7.63189	-0.118248	0.788862
961	HHATL	3.84718	-0.295099	0.492882	2.65959	0.164115	0.706704
962	HIPK3	20.9688	-0.192065	0.547658	16.1646	0.423657	0.262083
963	HIST2H2AC-5	36.541	0.690072	0.00894589	46.4405	0.0964059	0.757601
964	HIVEP3	1.4228	-0.0460193	0.90731	1.82286	-0.237208	0.565927
965	HMGN1	41.0642	0.134281	0.616028	43.4369	0.0215575	0.943197
966	HMMR	4.4147	0.0819152	0.848616	6.13383	-0.377434	0.392395
967	HMOX1	181.764	0.145189	0.432456	166.361	0.45357	0.045144
968	HN1	270.433	0.380571	0.0287986	366.205	-0.362003	0.156948
969	HNMT	12.4098	-0.0926674	0.822205	6.56564	1.50015	0.000736456
970	HNRNPD	81.4874	-0.291976	0.159402	73.5004	-0.0479772	0.860984
971	HNRNPU	59.7672	0.213832	0.332708	66.0094	-0.00970026	0.970965
972	HOMER1	36.7595	-0.0578848	0.845125	31.0316	0.383355	0.280112
973	HOOK3	3.85599	0.276353	0.521061	4.64344	0.02399	0.956984
974	HPS1	99.4968	-0.605145	0.0792989	68.1933	0.135415	0.629427
975	HPSE2	4.98916	-0.186224	0.662539	3.34394	0.391154	0.373728
976	HRAS	211.028	0.191098	0.501433	168.789	0.956902	0.00260343
977	HRH3	6.84134	-0.362835	0.380732	9.58385	-0.81274	0.0612026
978	HS3ST1	17.8082	0.10617	0.750837	23.1446	-0.435551	0.210696
979	HS3ST5	31.9479	0.106752	0.694638	42.0719	-0.470672	0.179671
980	HS6ST1	11.4056	-0.0601038	0.873342	12.1178	-0.164915	0.683756
981	HSP90AA1	2285.61	0.236782	0.0556918	2663.2	-0.140585	0.49174
982	HSPA14	22.8041	0.0270854	0.929178	27.126	-0.344553	0.298496
983	HSPA2	49.255	0.932096	0.00112706	56.8704	0.580198	0.104414
984	HSPA8	914.501	0.336099	0.0325665	1117.53	-0.159186	0.523737
985	HSPH1	33.4044	0.360089	0.183243	42.3343	-0.185326	0.561663
986	HTR2A	16.1075	-0.437542	0.208358	19.5303	-0.792732	0.0344132
987	HTR7	1.71127	0.304282	0.452843	4.27373	-0.658016	0.138944
988	HVCN1	11.8351	0.0330628	0.931636	9.8089	0.443989	0.299166
989	ID3	9.86314	0.49821	0.212515	10.8423	0.330112	0.443796
990	IDNK	5.12098	-0.647739	0.128366	4.76007	-0.561283	0.206823
991	IFRD1	170.986	1.13238	1.24971e-07	241.495	0.14968	0.574369
992	IFT81	58.7935	0.425355	0.130692	85.0425	-0.391081	0.264215
993	IGF1	7.13798	0.364222	0.369463	9.17909	-0.0754769	0.861653
994	IGF-2	0.712058	-0.21545	0.489459	0.331786	0.00333803	0.987726
995	IGFBP1	2.13307	-0.33203	0.414604	1.32849	0.0118897	0.975016
996	IGSF11	16.3972	0.123831	0.721627	14.1601	0.511674	0.194034
997	IL1RAPL2	36.6672	0.45693	0.161921	73.0189	-0.929422	0.00852781
998	ILK	19.1241	0.637263	0.0535631	21.3624	0.421307	0.255028
999	IMMP2L	35.6134	-0.199668	0.477642	30.5013	0.172954	0.607096
1000	ING1	111.741	0.547215	0.00745839	127.254	0.238486	0.373477
1001	INPP4B	3.27784	-0.230066	0.593185	2.00671	0.339246	0.418391
1002	INSIG2	30.5235	0.259434	0.35448	33.2312	0.0874695	0.784766
1003	IQCB1	9.69138	-0.12451	0.746409	12.7009	-0.611661	0.121744
1004	IQCD	1.99119	-0.308162	0.45548	1.16464	0.107933	0.774624
1005	IQGAP2	45.6581	0.288101	0.284993	61.547	-0.395764	0.192336
1006	IQSEC1	127.044	-0.535394	0.00508895	104.406	-0.0984969	0.705267
1007	IQSEC3	30.516	-0.466493	0.133678	22.6334	0.171542	0.627442
1008	IREB2	31.7879	-0.0702447	0.797733	34.4612	-0.243545	0.449697
1009	IRF8	69.3929	1.39947	8.63836e-09	98.4257	0.33336	0.285396
1010	IRS2	63.7777	0.150525	0.520518	93.2079	-0.707112	0.00780914
1011	ISG12	23.1687	1.311	0.00023281	29.7746	0.656672	0.0831218
1012	ISOC1	19.8144	0.0285936	0.927798	21.6713	-0.155439	0.659542
1013	ITGA4	3.42143	0.212129	0.62235	5.76257	-0.502829	0.25365
1014	ITIH5	65.4435	-0.247474	0.432265	46.4759	0.599004	0.0938734
1015	ITM2C	250.196	-0.297073	0.0663365	196.649	0.34755	0.120364
1016	JADE1	4.70421	-0.109384	0.797468	3.33021	0.417858	0.345006
1017	JPH1	15.9831	0.337458	0.338553	19.4209	-0.0598458	0.871408
1018	JUN	33.7491	1.9181	1.31924e-09	45.8124	0.897076	0.0088885
1019	KAL1	3.57237	0.269625	0.531366	5.12317	-0.213021	0.632034
1020	KANSL1	11.4169	0.216136	0.557956	9.52986	0.691443	0.0992242
1021	KAT7	17.1102	0.0355837	0.913828	15.7812	0.247373	0.509823
1022	KATNB1	15.1084	-0.0518313	0.87935	15.5825	-0.105341	0.77961
1023	KAZALD1	16.9759	0.38758	0.326407	17.1426	0.466215	0.241042
1024	KCNA1	17.3718	-0.402335	0.236126	20.5921	-0.739091	0.0401447
1025	KCNA4	2.00282	0.314156	0.450248	2.80234	-0.0462444	0.915499
1026	KCNC1	102.874	-0.449589	0.0528505	81.4308	0.0920141	0.738749
1027	KCNIP1	2.28363	0.177815	0.674883	2.81754	-0.0511595	0.907113
1028	KCNIP2	12.4546	1.36684	0.000607022	17.8958	0.450432	0.273675
1029	KCNJ2	6.70661	0.237379	0.565238	6.83859	0.225534	0.608274
1030	KCNJ3	44.3057	-0.37664	0.145573	45.1434	-0.436898	0.134673
1031	KCNJ6	4.41468	0.181874	0.671998	5.15017	-0.0247104	0.955625
1032	KCNK10	14.8578	0.397878	0.296358	27.5671	-0.794984	0.0315743
1033	KCNK12	4.42293	0.382166	0.373669	8.67237	-0.573654	0.192625
1034	KCNN2	18.0876	-0.441542	0.176587	14.7579	-0.0383729	0.919451
1035	KCNT2	2.13861	-0.210706	0.613653	4.12371	-0.880958	0.047362
1036	KCTD1	9.97731	-0.177093	0.640833	7.97746	0.263778	0.535711
1037	KCTD20	58.5349	-0.339279	0.140911	50.23	0.0173269	0.951156
1038	KCTD7	7.40964	0.0652954	0.871073	7.4684	0.0704027	0.870048
1039	KDM1A	46.7872	0.0853211	0.72818	42.9475	0.351187	0.242222
1040	KDM1B	15.6569	-0.300391	0.38402	19.5867	-0.727214	0.0473021
1041	KDR	2.14408	0.53787	0.198385	3.83679	-0.153413	0.728865
1042	KDSR	23.0965	0.0623423	0.835643	22.7505	0.124162	0.717417
1043	KHDRBS3	64.1085	-0.291423	0.204451	69.0625	-0.470021	0.0849598
1044	KIAA0141	16.2659	0.0184502	0.956771	13.6411	0.453056	0.248453
1045	KIAA0195	15.257	0.0186928	0.956002	14.1326	0.213553	0.578014
1046	KIAA0513	36.7952	0.123901	0.641652	32.8118	0.472786	0.146205
1047	KIAA1033	16.6742	-0.285996	0.396418	12.9674	0.253643	0.516045
1048	KIAA1107	13.1048	-0.262651	0.464876	14.9905	-0.518807	0.179164
1049	KIAA1211	40.0611	-0.0708576	0.781489	46.3109	-0.392451	0.190476
1050	KIAA1407	30.7886	-0.120989	0.676233	24.9459	0.409781	0.252864
1051	KIAA1456	97.9031	-0.185907	0.344115	75.3165	0.550525	0.0384544
1052	KIAA1549	10.9803	0.124728	0.740884	13.8072	-0.295066	0.467152
1053	KIAA1598	29.5451	-0.00558483	0.984826	34.9326	-0.345483	0.337707
1054	KIAA1958	9.12201	-0.42355	0.281146	7.13468	-0.0137076	0.974672
1055	KIF1A	217.344	0.129736	0.517438	181.88	0.713695	0.0097848
1056	KIF21B	1.003	0.28847	0.371056	0.841524	0.446872	0.147925
1057	KIF26A	2.99553	0.267971	0.53317	5.40813	-0.499225	0.260684
1058	KIF26B	0.428659	0.138314	0.588157	0.832404	-0.0871336	0.789493
1059	KIFAP3	694.344	-0.356047	0.0119951	557.75	0.202995	0.383523
1060	KITLG	3.42527	0.340494	0.429274	4.97799	-0.186178	0.674449
1061	KLF2	260.499	0.575206	0.0115752	242.407	0.900798	0.00510863
1062	KLF4	0.859353	0.243502	0.453186	2.15323	-0.339182	0.408725
1063	KLHL1	1.42747	0.306658	0.438067	2.64635	-0.265179	0.540768
1064	KLHL29	11.408	0.107515	0.770394	15.0272	-0.425862	0.264284
1065	KLHL32	8.68071	-0.55965	0.162737	7.7391	-0.395971	0.357856
1066	KMT2A	12.8301	-0.22455	0.531743	10.305	0.226682	0.579861
1067	KSR1	9.68808	-0.390378	0.308625	8.43778	-0.15522	0.712512
1068	LAMA4	18.9558	-0.098958	0.758325	22.7729	-0.47434	0.175052
1069	LAMP5	35.1572	-0.419206	0.275371	22.3384	0.491377	0.228906
1070	LAPTM5	5.99117	-0.0775785	0.853399	4.66286	0.342774	0.440933
1071	LARP1	12.6901	0.00439613	0.990168	13.5952	-0.123395	0.749547
1072	LARP6	7.13435	-0.0239269	0.953177	6.30036	0.209967	0.631418
1073	LARP7	170.127	-0.00609957	0.97627	145.927	0.454976	0.0751169
1074	LBH	24.7208	1.20089	0.000105707	35.8515	0.200717	0.52864
1075	LBR	41.0952	0.226303	0.368027	36.0267	0.662018	0.0376811
1076	LCAT	17.7044	0.542789	0.137174	16.187	0.941149	0.0161651
1077	LCLAT1	25.953	0.0407466	0.889631	33.5337	-0.486737	0.160837
1078	LDHA	511.981	0.251857	0.186088	598.942	-0.128799	0.598581
1079	LDLRAD4	17.4011	-0.199713	0.550637	15.283	0.0826377	0.827182
1080	LGR4	24.0916	-0.21332	0.474069	20.2583	0.190237	0.590204
1081	LGR5	6.98012	-0.31728	0.436751	7.58588	-0.454158	0.289749
1082	LHFP	82.6974	0.716966	0.0100465	104.011	0.167492	0.519493
1083	LHFPL3	6.71012	0.40324	0.325316	8.9463	-0.111769	0.790082
1084	LHX9	22.4342	0.801396	0.0137208	38.1821	-0.426973	0.214312
1085	LIN9	2.2784	-0.121662	0.773187	1.99125	0.0157262	0.970105
1086	LINGO1	31.0676	0.185411	0.548117	42.436	-0.476025	0.156231
1087	LINGO2	2.8484	-0.209572	0.625361	3.45679	-0.425762	0.336552
1088	LMLN	4.84824	-0.256709	0.546071	3.98798	0.0219917	0.960573
1089	LMNB2	8.26879	0.0923413	0.814265	9.60892	-0.173351	0.674498
1090	LMO7	22.2614	-0.264887	0.438435	26.9251	-0.651568	0.0639426
1091	LPAR1	10.6992	0.00307291	0.993457	9.16008	0.343842	0.413913
1092	LPIN1	5.55464	-0.347106	0.408106	3.82011	0.206972	0.641618
1093	LPL	194.491	-0.744859	0.00676083	117.931	0.348032	0.297976
1094	LRCH3	4.13169	-0.714834	0.097042	1.8299	0.0865158	0.82971
1095	LRR1	15.8402	0.535587	0.115923	19.5902	0.0764201	0.832301
1096	LRRC34	0.571714	-0.142167	0.627901	0.657515	-0.199816	0.516838
1097	LRRC38	4.13335	-0.264791	0.537561	2.67444	0.298861	0.490861
1098	LRRC3C	3.5796	0.863675	0.0449317	4.84137	0.384409	0.387331
1099	LRRC8B	52.9094	0.115531	0.631204	60.3997	-0.190102	0.487535
1100	LRRK1	4.9943	0.306358	0.468819	8.24819	-0.506897	0.232107
1101	LRRN3	24.8059	-0.299911	0.323138	30.6389	-0.728032	0.0304804
1102	LRRN4	2.99213	0.130991	0.759422	4.90832	-0.450521	0.310962
1103	LRRTM3	74.8966	0.386558	0.114994	98.7612	-0.273969	0.307301
1104	LSM11	5.41889	0.169804	0.686335	10.8435	-0.928301	0.0245538
1105	LSP1	15.1274	0.155848	0.681122	23.1237	-0.590084	0.147742
1106	LTBP1	101.419	-0.528122	0.103014	59.9943	0.751335	0.0139672
1107	LYN	16.5383	0.577269	0.128088	20.7137	0.125129	0.747527
1108	MAFB	600.45	0.24391	0.206616	741.476	-0.262712	0.305451
1109	MAGI3	17.5245	-0.463375	0.167409	13.3337	0.0802369	0.841216
1110	MALT1	8.84738	-0.0956001	0.808251	8.79998	-0.0791785	0.850883
1111	MAMLD1	5.70352	-0.0965642	0.817095	6.77278	-0.362814	0.40296
1112	MAN2B2	18.9517	0.0504387	0.875662	22.1464	-0.275946	0.427737
1113	MAP1S	0	NA	1	0	NA	1
1114	MAP2	240.293	-0.434711	0.00389065	221.097	-0.254548	0.244292
1115	MAP3K1	3.42061	-0.0268386	0.950324	3.15426	0.0867493	0.844185
1116	MAP4K5	79.9425	-0.385235	0.0613298	64.9771	0.11031	0.69806
1117	MAP7	19.2372	-0.165865	0.603793	15.3165	0.370709	0.32832
1118	MAPK1	131.525	-0.31962	0.0725736	117.632	-0.0520568	0.826735
1119	MAPK12	12.6487	-0.449239	0.238919	9.28949	0.101628	0.807924
1120	MAPK6	221.797	-0.139463	0.392968	187.977	0.326711	0.154816
1121	MAPK8IP2	29.8414	0.489624	0.175258	23.2981	1.49671	0.000181647
1122	MAPK8IP3	99.0379	-0.262987	0.159678	84.29	0.147901	0.554798
1123	MAPK9	3.13353	-0.312051	0.468244	2.48592	-0.056429	0.896316
1124	MAPKAPK3	8.97527	-0.404438	0.299721	6.48322	0.162157	0.709307
1125	MAST4	4.98437	-0.510526	0.229784	3.63539	-0.0998293	0.822181
1126	MAT2B	92.5834	0.105759	0.611415	75.4358	0.765355	0.00787232
1127	MBOAT2	15.9769	0.223107	0.509909	20.7168	-0.318104	0.370905
1128	MBP	2108.7	-0.0301452	0.85631	1797.93	0.443193	0.0676339
1129	MBTPS2	3.27682	-0.101807	0.813171	3.14933	-0.046233	0.91666
1130	MC1R	64.0326	0.322302	0.28484	56.6537	0.745608	0.0333015
1131	MC5R	0	NA	1	0.806861	-0.483467	0.131304
1132	MCF2	29.6363	0.0103499	0.971176	36.464	-0.43643	0.170691
1133	MCF2L2	1.5702	0.0532098	0.894839	2.16028	-0.219118	0.604874
1134	MCPH1	23.0983	0.175187	0.610162	32.3786	-0.542073	0.0940717
1135	MDH1B	1.85314	0.235986	0.567993	2.64993	-0.126088	0.77245
1136	MDM4	16.6792	-0.285971	0.39725	13.6213	0.139546	0.718351
1137	MDN1	11.5657	0.66888	0.075589	14.5874	0.183255	0.63705
1138	MED1	14.8315	0.341164	0.328401	14.7729	0.394318	0.321546
1139	MEGF11	8.54618	-0.775751	0.0535272	10.8342	-1.14636	0.00585041
1140	MEMO1	60.6314	0.216424	0.326868	69.0438	-0.0862193	0.746875
1141	MESDC2	18.5415	0.0974371	0.764686	21.8527	-0.242324	0.496902
1142	METTL22	15.9492	-0.200678	0.559161	13.1157	0.225104	0.564503
1143	MFAP1	12.9795	0.162515	0.648953	12.9511	0.199567	0.609458
1144	MFSD2A	83.1291	1.78226	1.73954e-08	157.883	-0.118371	0.758553
1145	MFSD6	13.2579	-0.222027	0.555064	9.48698	0.469725	0.266453
1146	MFSD7	7.84078	0.0425717	0.915303	10.7147	-0.501523	0.220617
1147	MFSD9	47.4675	0.0999121	0.683787	54.4179	-0.213775	0.447823
1148	MIB2	6.27555	0.187158	0.653198	5.34401	0.52284	0.238489
1149	MICAL3	6.97889	0.0114915	0.977805	8.25387	-0.265769	0.53363
1150	MICU3	156.146	-0.338179	0.0820062	118.351	0.388947	0.108239
1151	MIEF1	12.1324	0.403136	0.274702	13.6578	0.184108	0.642465
1152	MINOS1	87.2254	0.08037	0.757441	96.6896	-0.143953	0.638644
1153	MINPP1	44.4334	-0.291793	0.263686	48.3914	-0.492708	0.0900507
1154	MKNK2	58.7319	0.751962	0.00329357	61.6724	0.715485	0.0183891
1155	MKX,MPP7	13.2653	0.0190599	0.95762	16.3491	-0.392979	0.295257
1156	MLC1	488.255	0.436015	0.018849	584.366	-0.00992091	0.963701
1157	MMD2	41.9863	0.689217	0.00752794	58.288	-0.129385	0.652341
1158	MMP11	2.99651	0.246961	0.562651	4.76048	-0.328736	0.459949
1159	MMP15	99.8437	0.681846	0.00388716	121.319	0.183752	0.566731
1160	MMP17	5.70148	-0.096606	0.816815	7.25013	-0.468548	0.27754
1161	MMP2	10.4068	-0.292299	0.463426	10.8913	-0.373005	0.3778
1162	MMRN2	11.537	-0.0807554	0.830112	14.6999	-0.535187	0.165386
1163	MOGAT1	30.4261	0.581614	0.0605553	40.7877	-0.101386	0.738685
1164	MPP1	232.381	-0.234096	0.170572	174.661	0.576087	0.0127927
1165	MRM1	34.2535	0.155415	0.642386	27.6201	0.78266	0.0381083
1166	MRPL14	17.8179	0.0684473	0.833367	18.0687	0.0596563	0.869933
1167	MRPL22	28.1093	0.256983	0.389967	29.9791	0.136078	0.680158
1168	MRPL35	147.449	0.190425	0.337716	161.042	-0.00944825	0.967224
1169	MRPS6	504.216	-0.308086	0.147848	368.874	0.532195	0.0428502
1170	MS4A15	61.9805	0.76261	0.0203653	87.7173	-0.0594201	0.8323
1171	MSANTD1	5.71138	0.269088	0.518767	7.12114	-0.0962612	0.822994
1172	MSANTD3	4.98442	-0.189331	0.655978	5.29264	-0.275884	0.533013
1173	MSL3	155.343	-0.0943065	0.612324	137.731	0.244095	0.316506
1174	MSRB3	17.379	-0.198544	0.55129	14.4167	0.209835	0.592456
1175	MT4	134.704	0.679196	0.0285346	136.498	0.725257	0.0467761
1176	MTA3	9.26784	0.150112	0.698269	10.569	-0.0871604	0.832998
1177	MTERFD1	45.602	-0.0893508	0.712237	47.3203	-0.169967	0.556247
1178	MTFR1L	68.9776	-0.0814395	0.703608	59.9886	0.307816	0.258557
1179	MTG2	13.8303	0.222263	0.526658	17.3755	-0.236505	0.531973
1180	MTHFD2	12.8494	0.789513	0.0277386	13.2048	0.836106	0.0348311
1181	MTNR1B	40.5739	-1.07151	0.00104765	59.4198	-1.71288	8.06994e-07
1182	MTURN	31.7645	-0.560474	0.0472112	24.4062	-0.0103518	0.976046
1183	MTUS1	12.8318	-0.2717	0.459655	10.7615	0.0648744	0.874805
1184	MVB12B	20.9843	0.246083	0.432404	25.5233	-0.179781	0.591107
1185	MXRA7	74.9285	-0.351169	0.127708	57.3353	0.31192	0.299929
1186	MYBPC3	0.707261	-0.409869	0.178148	0.489737	-0.322983	0.238006
1187	MYCBP2	56.0081	-0.259767	0.254883	63.7613	-0.547745	0.0582704
1188	MYO16	4.99082	0.0086556	0.983691	5.95837	-0.255905	0.559411
1189	MYO18A	50.2193	0.103478	0.716546	48.7255	0.197073	0.588325
1190	MYRIP	13.8085	-0.844309	0.0189407	9.43054	-0.205388	0.62408
1191	N6AMT1	11.3967	-0.115703	0.755237	10.9444	-0.0287727	0.943224
1192	NAA15	11.4012	-0.117018	0.751965	12.2811	-0.250456	0.531473
1193	NANS	29.815	0.0733308	0.792349	33.1385	-0.157925	0.613189
1194	NAPB	151.319	-0.0159667	0.932167	140.711	0.201437	0.404025
1195	NARFL	44.3588	0.0432764	0.859261	37.4934	0.539248	0.0828439
1196	NAV1	11.6949	0.113556	0.755303	15.2098	-0.399394	0.291793
1197	NAV2	1.14476	0.106171	0.77527	1.66994	-0.15534	0.698591
1198	NAV3	24.8215	0.253786	0.403012	36.5795	-0.580272	0.073277
1199	NBR1	53.424	-0.305702	0.192251	48.462	-0.0843968	0.77566
1200	NCBP2	78.0264	0.300201	0.142078	94.6451	-0.165804	0.504444
1201	NCEH1	27.0699	-0.105709	0.719992	34.4954	-0.614428	0.0575109
1202	NCF4	37.0408	-0.746535	0.00682121	17.7071	1.04464	0.00622301
1203	NCOR2	62.4788	-0.358549	0.25691	38.3092	0.920333	0.0082758
1204	NDFIP1	363.906	-0.298382	0.0565243	340.661	-0.14237	0.501579
1205	NDRG1	165.525	-0.115572	0.610692	151.131	0.124248	0.654314
1206	NDUFB4-1	53.2689	-0.309873	0.219505	48.1874	-0.0860696	0.780887
1207	NECAB1	1.28553	0.216156	0.578514	1.33639	0.184984	0.627152
1208	NECAB2	0.997327	0.195819	0.588873	1.17456	0.0974996	0.791254
1209	NEFM	272.47	-0.408832	0.0355713	295.444	-0.610043	0.00926968
1210	NEGR1	12.4162	0.302015	0.40989	15.5973	-0.15163	0.691717
1211	NEK7	13.2711	0.163333	0.653084	15.5619	-0.150895	0.690371
1212	NELL2	423.293	0.191245	0.421251	520.637	-0.273595	0.392213
1213	NEU4	17.075	-0.397118	0.270012	11.3043	0.461231	0.254067
1214	NEUROD6	11.005	0.709135	0.0703011	18.1402	-0.317384	0.41209
1215	NFATC1	11.0984	-0.355443	0.350381	16.2156	-0.989993	0.0120104
1216	NFATC3	9.97483	-0.240504	0.528108	11.2323	-0.453554	0.263322
1217	NFIL3	94.5834	0.251902	0.239411	105.358	0.00404647	0.987522
1218	NFU1	106.199	-0.0402019	0.830749	102.241	0.0770131	0.756747
1219	NFYA	31.813	0.0696754	0.800854	29.4602	0.29685	0.365886
1220	NFYB	8.7003	0.204427	0.601773	11.2676	-0.269286	0.506949
1221	NFYC	100.582	-0.349813	0.0954167	87.2995	-0.0203488	0.940275
1222	NHLRC3	18.515	-0.203385	0.534919	22.5876	-0.605701	0.0830258
1223	NID1	21.9189	-0.347789	0.275243	29.611	-0.938037	0.00516498
1224	NKD1	11.2933	0.892969	0.0187991	15.6426	0.164549	0.679367
1225	NKX2-1	6.12913	-0.365749	0.387646	3.83577	0.321987	0.468628
1226	NKX6-1	4.99349	0.52482	0.222875	3.87643	1.14649	0.00846453
1227	NKX6-2	26.5129	-0.286166	0.33146	20.4373	0.31459	0.388833
1228	NOG	3.29215	0.0187339	0.96453	2.01591	0.56404	0.152471
1229	NOL10	18.1136	-0.0426471	0.895321	20.6871	-0.315917	0.375166
1230	NOTUM	4.42285	0.0844125	0.843474	6.72377	-0.519943	0.235306
1231	NPBWR2	1.42416	0.128884	0.743411	2.31321	-0.284442	0.505399
1232	NPFFR1	42.6513	0.47708	0.112836	49.5081	0.153787	0.632762
1233	NPHP3	17.2284	-0.385359	0.259655	13.7351	0.0636919	0.870797
1234	NPLOC4	2.85881	0.550585	0.195121	2.69299	0.727864	0.089537
1235	NPM3	91.3972	0.333639	0.162312	100.854	0.122669	0.633357
1236	NPY1R	8.41964	-0.00808688	0.984021	13.1566	-0.654337	0.132094
1237	NPY2R	8.97533	-0.123056	0.75214	11.044	-0.484566	0.236594
1238	NR0B1	6.41467	0.152357	0.712688	4.51154	0.891937	0.0449804
1239	NR4A1	92.7274	1.90927	1.63553e-12	135.354	0.562677	0.113427
1240	NR4A3	160.91	0.756152	0.00357612	213.902	0.0347758	0.897458
1241	NRG3	11.1247	0.100121	0.787067	13.1381	-0.208018	0.603519
1242	NRIP3	19.4279	0.48387	0.153699	25.2859	-0.08886	0.80546
1243	NRP1	18.6649	-0.219901	0.49752	24.469	-0.749014	0.0321597
1244	NRP2	3.13644	-0.0475092	0.911955	2.49938	0.234556	0.585628
1245	NSF	611.95	0.0251703	0.88028	567.168	0.252102	0.387189
1246	NSMF	18.1013	0.220462	0.512525	19.6903	0.0632456	0.870892
1247	NT5DC1	210.96	0.374769	0.11314	246.788	0.00881661	0.97205
1248	NT5DC2	72.9779	0.418862	0.0828573	88.0349	-0.0317714	0.903797
1249	NTN1	0	NA	1	0.327047	-0.198339	0.370396
1250	NTN4	39.1141	-0.888214	0.00147127	25.6766	-0.0671582	0.844651
1251	NTNG1	92.5985	-0.33769	0.11262	100.592	-0.529389	0.0529016
1252	NTNG2	2.13626	-0.378275	0.366289	1.32601	0.0119007	0.975526
1253	NTS	8.57376	0.503837	0.202359	10.6132	0.0953703	0.816073
1254	NUAK1	13.2706	0.313023	0.376513	16.783	-0.161304	0.676341
1255	NUDT7	7.70239	0.291213	0.470589	12.3416	-0.541526	0.184732
1256	NUP50	51.4564	-0.102748	0.663293	58.1144	-0.376804	0.190717
1257	NUP54	19.2545	0.270209	0.397159	23.3584	-0.144186	0.677966
1258	NUP62CL	44.9111	0.131913	0.596075	53.9719	-0.28326	0.352029
1259	NUP98	9.1244	0.0491169	0.898588	7.83242	0.386616	0.364963
1260	NWD2	6.41932	-0.0141647	0.972547	9.74384	-0.686758	0.100537
1261	NXPE3	4.55687	-0.379338	0.37682	2.83532	0.220704	0.612186
1262	NXPH2	3.2737	-0.28938	0.490871	8.95089	-1.52049	0.000510076
1263	NXT2	14.6875	-0.0401041	0.907655	16.7018	-0.297353	0.423192
1264	ODC	61.6935	0.812833	0.000230056	93.7241	-0.260045	0.391236
1265	ODZ1	4.56417	-0.274836	0.521374	5.76691	-0.601337	0.172974
1266	OGT	86.7853	-0.50507	0.0282816	75.8082	-0.225964	0.435734
1267	OPRL1	6.12981	-0.754304	0.0743528	3.4864	-0.0406594	0.926748
1268	OPTN	199.151	0.305804	0.0726407	227.852	-0.0190792	0.934966
1269	ORAI2,PRKRIP1	26.9422	-0.0955805	0.742114	20.8295	0.577202	0.108479
1270	ORAOV1	16.97	-0.0281095	0.933877	20.4448	-0.403165	0.269194
1271	OSTM1	123.344	-0.119476	0.577718	97.4919	0.556933	0.0353614
1272	OTUD3	17.0754	-0.533863	0.128228	14.3907	-0.235623	0.54619
1273	OXR1	482.838	-0.437624	0.0651631	305.265	0.807039	0.00319719
1274	OXSR1	53.7971	0.655572	0.0115784	63.8624	0.249597	0.404658
1275	P2RX6	31.0969	-0.0213393	0.939846	26.1546	0.451263	0.179589
1276	P2RY12	7.85623	0.0395995	0.922345	7.32436	0.188473	0.663062
1277	P4HA2	123.497	0.353657	0.165284	140.742	0.0597617	0.833845
1278	P4HTM	194.763	0.232518	0.238836	164.307	0.857743	0.000293236
1279	PACSIN1	181.644	-0.158677	0.429404	113.735	1.3376	4.90142e-05
1280	PACSIN2	60.6773	-0.212675	0.353106	54.0027	0.0761216	0.792305
1281	PAK1	44.7974	-0.256091	0.420041	34.1849	0.402444	0.221083
1282	PALLD	22.468	-0.979593	0.00223741	13.5654	-0.0658595	0.866528
1283	PANK3	48.7583	0.191622	0.440412	61.7618	-0.355484	0.195303
1284	PAOX	13.402	-0.15195	0.667261	11.1516	0.245606	0.543574
1285	PARP1	163.956	-0.112042	0.552208	192.764	-0.490929	0.0450356
1286	PARP8	11.7016	0.058336	0.874567	16.013	-0.532119	0.169158
1287	PARVG	13.7126	0.357196	0.351129	11.202	0.976048	0.0204318
1288	PAX6	32.633	-0.169539	0.560752	27.6887	0.225451	0.509105
1289	PAXIP1	8.98297	-0.117409	0.769468	10.2163	-0.33848	0.422404
1290	PBLD	6.42969	0.799401	0.0557348	8.80723	0.208723	0.622541
1291	PBX1	11.4245	0.850714	0.0261497	14.9065	0.253252	0.550351
1292	PCDH15	3.71412	0.337904	0.43258	5.97544	-0.346888	0.431196
1293	PCF11	11.6924	0.0588697	0.872738	10.9597	0.218942	0.589581
1294	PCGF3	14.9778	0.234794	0.494436	17.9284	-0.133228	0.716275
1295	PCMTD1	51.4742	-0.223858	0.355467	41.9388	0.287504	0.364211
1296	PCSK2	130.391	-0.427757	0.120793	104.755	0.0499408	0.861703
1297	PCYT1A	33.0356	-0.362313	0.197542	26.8775	0.0982406	0.768846
1298	PDCD7,RASL12	40.0515	0.0808843	0.763732	33.6049	0.596268	0.0743132
1299	PDE4B	119.669	0.19162	0.37479	103.294	0.699417	0.0100764
1300	PDE4DIP	19.6684	-0.100131	0.751949	17.1101	0.232959	0.52932
1301	PDGFA	43.2625	0.43611	0.125983	58.154	-0.245591	0.456341
1302	PDGFB	2.28654	0.75442	0.0721847	3.17383	0.346604	0.430783
1303	PDHX	25.9524	0.0128648	0.965	28.4933	-0.185611	0.57223
1304	PDIA6	27.6725	0.14212	0.616536	33.3245	-0.267876	0.404709
1305	PDK3	52.4689	-0.0999688	0.681446	41.2834	0.569669	0.0642463
1306	PDLIM5	7.12156	-0.588821	0.154701	5.62244	-0.264231	0.549091
1307	PDP2	71.7383	0.149392	0.482624	88.2266	-0.335955	0.209691
1308	PDZRN3	42.8142	0.302652	0.232288	62.9738	-0.581008	0.0421836
1309	PDZRN4	8.10546	-1.25387	0.00219428	2.50683	0.236222	0.584587
1310	PEBP1	123.763	0.205901	0.278653	108.379	0.668723	0.011522
1311	PEMT	76.1071	0.66827	0.00237675	88.3329	0.302054	0.301315
1312	PENK	77.689	0.285204	0.280704	99.082	-0.27088	0.367409
1313	PEPD	112.614	0.14124	0.590236	132.9	-0.226612	0.456126
1314	PEX13	16.6868	0.250441	0.453603	16.6263	0.304619	0.415276
1315	PEX6	34.7996	0.0442486	0.875944	29.0037	0.562137	0.0977793
1316	PFKFB3	47.3094	-0.523859	0.0715344	32.6112	0.280926	0.463635
1317	PGAM5	30.9357	0.0379099	0.891621	34.2707	-0.186757	0.547435
1318	PHF10	33.0738	-0.0185848	0.944643	30.5532	0.200066	0.531355
1319	PHF21B	30.3453	-0.392766	0.231598	21.7499	0.306831	0.441016
1320	PHF6	25.8092	-0.0601829	0.836609	22.2864	0.31827	0.361024
1321	PHYHIPL	71.3133	0.098925	0.638535	86.4248	-0.345832	0.218331
1322	PIGF	20.6612	-0.0252143	0.936263	16.6259	0.530477	0.160416
1323	PIGG	44.4986	0.154178	0.550578	55.9677	-0.368249	0.211558
1324	PINK1	108.205	-0.138484	0.561665	81.7652	0.640648	0.0406677
1325	PIP5K1C	64.5875	-0.109008	0.650461	53.4238	0.411939	0.165203
1326	PITPNM3	11.1123	-0.186705	0.614511	9.64133	0.0989094	0.811033
1327	PKP4	16.6798	-0.160411	0.629019	13.973	0.239893	0.534143
1328	PLA2G3	33.6376	-0.124385	0.639811	30.6844	0.106768	0.740918
1329	PLA2G4A	1.42357	-0.230649	0.559549	2.12779	-0.54046	0.199592
1330	PLCB4	10.4017	-0.31436	0.403533	8.94359	-0.039081	0.925413
1331	PLCD4	12.1176	-0.169668	0.649726	8.69382	0.527924	0.2183
1332	PLCL1	5.85122	-0.220652	0.599985	4.32415	0.251784	0.571341
1333	PLCL2	12.4077	0.206034	0.565219	14.7753	-0.138331	0.71867
1334	PLCXD3	0.428034	-0.0521521	0.836776	0.167778	0.101586	0.530146
1335	PLD1	4.71277	0.29895	0.482643	6.12412	-0.110024	0.801526
1336	PLD5	0.425996	-0.0514747	0.838696	0.984561	-0.372647	0.283532
1337	PLEKHA5	15.4077	0.260629	0.443454	18.0811	-0.0675748	0.852754
1338	PLEKHB1	21.5679	-0.0729859	0.84043	13.7437	1.17102	0.00383263
1339	PLEKHB2	145.503	0.0584581	0.824651	118.377	0.71964	0.00778427
1340	PLIN2	2.13774	-0.0606371	0.885479	2.14966	-0.0611079	0.885905
1341	PLK3	14.1211	0.401499	0.263824	17.287	-0.00864671	0.981969
1342	PLS1	10.2583	-0.162117	0.669911	15.3758	-0.820904	0.0440815
1343	PLS3	46.5325	-0.555895	0.0429948	34.6067	0.0777135	0.816916
1344	PLTP	667.169	0.30588	0.103727	575.205	0.874156	0.000356697
1345	PLXNA2	3.41781	0.091108	0.832365	4.47808	-0.251839	0.571283
1346	PLXNB2	16.116	0.0369245	0.914601	18.5308	-0.24619	0.504155
1347	PLXND1	5.41149	0.0755713	0.858153	7.45756	-0.416913	0.334844
1348	PMM2	47.0009	0.0510178	0.873202	43.2878	0.277934	0.452522
1349	PMP2	85.4082	1.33923	0.0016546	127.634	0.509371	0.19777
1350	POFUT1	14.8235	0.0320433	0.925966	17.0625	-0.249122	0.499868
1351	POLD3	38.018	0.062489	0.834827	42.409	-0.168044	0.604632
1352	POLR2C	61.0548	0.14879	0.498087	54.5114	0.515267	0.0714559
1353	POLR3E	29.8144	0.295015	0.284421	28.3423	0.491665	0.141523
1354	POPDC3	7.43346	0.341943	0.411199	8.93577	0.0303523	0.943817
1355	PPARGC1A	35.208	-0.440591	0.115925	23.1957	0.556765	0.117704
1356	PPDPF	34.0143	0.82836	0.0185146	55.5517	-0.28693	0.435414
1357	PPEF1	2.69821	-0.582345	0.170726	1.32305	0.0135462	0.972138
1358	PPFIA2	20.5561	0.323885	0.319731	25.013	-0.10141	0.773152
1359	PPFIBP1	36.1044	0.392841	0.144085	53.7381	-0.483304	0.159862
1360	PPIP5K2	55.4472	-0.191166	0.436924	66.5297	-0.59974	0.032584
1361	PPM1J,RHOC	3.27354	-0.362671	0.399639	2.33264	0.0146818	0.972635
1362	PPP1R14C	57.9146	0.157436	0.516844	79.9118	-0.570601	0.0420614
1363	PPP1R15B	229.779	0.244434	0.289702	180.19	1.13665	8.29267e-05
1364	PPP1R16B	10.5519	-0.15178	0.686018	9.44345	0.0681556	0.8698
1365	PPP1R2	149.98	0.0581158	0.743005	131.514	0.47693	0.0429203
1366	PPP2R2B	151.329	-0.129469	0.471778	169.286	-0.396078	0.0957069
1367	PPP2R3B	50.2847	-0.362866	0.145968	42.3896	0.0235657	0.939027
1368	PPP2R4	97.8016	-0.249066	0.230807	82.5826	0.183543	0.486025
1369	PPT1	15.9857	0.179701	0.599627	13.5251	0.639557	0.107502
1370	PRICKLE1	18.2208	-0.49513	0.133021	13.4463	0.115123	0.766877
1371	PRKAR1B	124.286	-0.0482656	0.789674	131.867	-0.183825	0.446319
1372	PRKAR2B	133.271	0.0564342	0.799877	117.691	0.427106	0.163858
1373	PRKCI	38.3245	-0.232325	0.367142	41.3256	-0.404046	0.176663
1374	PRKCZ	24.8267	0.285019	0.340993	29.3134	-0.0828826	0.800328
1375	PRKX	8.70715	-0.0677273	0.865125	8.29335	0.031687	0.940244
1376	PRMT3	60.8374	-0.0602606	0.828305	49.4728	0.51326	0.111153
1377	PROK2	9.8935	1.22808	0.0039437	16.9721	0.0895243	0.837141
1378	PROSC	173.648	-0.130329	0.490858	167.963	-0.0373061	0.877793
1379	PRR5	29.9292	-0.111114	0.693161	32.5226	-0.286792	0.388684
1380	PRR5L	2.71434	-0.012725	0.976156	2.16396	0.24935	0.556263
1381	PRSS12	8.67801	-0.128414	0.751335	16.365	-1.13652	0.00467408
1382	PRSS35	6.27821	0.361553	0.381315	9.6	-0.373905	0.371958
1383	PRTFDC1	28.3773	0.18577	0.515591	38.9797	-0.492111	0.148339
1384	PRUNE	9.55609	0.0299185	0.93865	7.83239	0.456727	0.288613
1385	PSMC3IP	36.9104	-0.0267111	0.920787	31.2511	0.432899	0.181094
1386	PSTPIP1	1.99449	0.00549338	0.989448	1.50252	0.280767	0.479447
1387	PTCD2	43.9183	-0.0563373	0.817912	51.6281	-0.418782	0.154981
1388	PTCHD1	5.1321	0.0653106	0.876983	7.80122	-0.55921	0.196629
1389	PTCHD2	4.7094	0.0788441	0.854567	3.34636	0.61507	0.156821
1390	PTER	74.0578	0.41342	0.0648062	101.158	-0.340199	0.195121
1391	PTGS2	34.8997	2.24773	3.32951e-08	72.3522	0.0163072	0.970546
1392	PTN	65.0634	-0.144259	0.583406	85.4861	-0.737034	0.0110029
1393	PTPDC1	19.8021	-0.485128	0.133744	16.5656	-0.142196	0.703142
1394	PTPLB	24.1004	0.178131	0.55519	30.4307	-0.332934	0.300675
1395	PTPN3	9.53979	-0.569326	0.143729	5.81478	0.266774	0.544063
1396	PTPN7	2.706	-0.289663	0.497069	1.83369	0.0958098	0.816424
1397	PTPRO	1.99821	0.157457	0.704377	2.80949	-0.185432	0.670687
1398	PTPRR	9.83589	0.0985861	0.797891	10.7823	-0.0599369	0.883314
1399	PTPRU	12.2747	0.273782	0.458818	12.0149	0.370162	0.362731
1400	PTX3	3.54803	-0.531765	0.199783	1.96237	-0.110657	0.777341
1401	PVALB-2	7090.59	-0.277106	0.0973831	5656.26	0.32327	0.173276
1402	PXDN	7.99612	0.294487	0.463122	13.1331	-0.579447	0.158035
1403	PXYLP1	11.2598	0.0197167	0.958181	16.4788	-0.670693	0.0853007
1404	PYROXD1	1.5617	-0.418653	0.273526	0.662095	0.00590257	0.983811
1405	QDPR	37.7842	-0.0381585	0.884436	43.2899	-0.342663	0.250463
1406	QSOX1	33.321	-0.472406	0.0978372	25.283	0.124051	0.727791
1407	QTRTD1	11.9772	-0.372434	0.313946	8.63443	0.250691	0.553112
1408	R3HCC1	63.1848	0.0640758	0.777164	75.2661	-0.342248	0.195004
1409	R3HDM1	10.4104	0.113541	0.762261	13.7483	-0.403768	0.307377
1410	RAB11FIP2	10.6887	-0.0555723	0.881758	14.9702	-0.666123	0.0873554
1411	RAB11FIP3	242.659	-0.11515	0.624554	173.576	0.929019	0.000194791
1412	RAB12	64.4698	0.162497	0.455558	70.0791	-0.0235475	0.928327
1413	RAB14	353.958	-0.540579	0.0194641	245.957	0.340308	0.153746
1414	RAB27A	26.7677	0.0469584	0.894938	21.8177	0.593069	0.124861
1415	RAB33B	81.7509	-0.369311	0.143229	62.6456	0.253903	0.481645
1416	RAB9B	21.362	-0.371501	0.237117	17.2284	0.0826298	0.824064
1417	RABL6	55.4527	-0.180345	0.424989	50.1355	0.0743735	0.792774
1418	RAD18	17.2427	-0.0204646	0.951946	15.7962	0.196842	0.602391
1419	RAD21L1	3.29021	0.375489	0.382087	3.00929	0.553872	0.204274
1420	RALA	81.4178	0.113829	0.584457	92.0005	-0.172247	0.500529
1421	RALB	40.5205	0.204928	0.423823	47.7803	-0.174371	0.556285
1422	RAMP3	9.39029	-0.879751	0.0299457	5.12518	-0.0209929	0.962333
1423	RANBP10	5.97976	-0.356046	0.392284	4.80996	-0.0282279	0.949248
1424	RAP1B	20.9657	0.248158	0.42439	23.8742	-0.0266501	0.937675
1425	RAP1GAP2	18.0799	-0.557433	0.0991715	10.8464	0.495455	0.228712
1426	RAP1GDS1	431.583	-0.170949	0.294494	487.531	-0.455673	0.0577333
1427	RAP2A	69.1731	0.0935087	0.674212	76.8003	-0.142969	0.605886
1428	RAPGEF2	41.446	-0.371748	0.160327	32.5353	0.191154	0.54858
1429	RAPGEF5	80.4222	-0.0320554	0.881741	89.6472	-0.278918	0.316216
1430	RASA3	20.3925	-0.031775	0.920281	23.6582	-0.34419	0.316229
1431	RASD1	11.1414	0.896885	0.0220482	12.0639	0.746609	0.0843959
1432	RASD2	2.42689	0.10969	0.796351	2.48934	0.0910928	0.833076
1433	RASGEF1B	42.6215	-0.166066	0.551586	33.1351	0.488601	0.146043
1434	RASGRF1	192.524	-0.239601	0.257076	169.047	0.0860448	0.760205
1435	RASGRP1	0.99534	-0.17733	0.613058	0.336714	0.205464	0.358435
1436	RASGRP3	16.9469	-0.39751	0.246972	18.6476	-0.600484	0.0996768
1437	RASL10B	63.2279	0.379163	0.184263	85.0033	-0.293692	0.34599
1438	RASL11A	6.71506	0.927735	0.0271959	8.18769	0.574727	0.186256
1439	RASSF7	10.4148	0.50764	0.190577	11.1491	0.422146	0.307033
1440	RASSF9	15.5376	-0.371314	0.290939	11.3025	0.270581	0.507265
1441	RBBP6	51.7551	-0.12916	0.588279	47.7032	0.0787569	0.790426
1442	RBM22	22.8339	0.706317	0.0344688	31.7343	-0.0438316	0.910719
1443	RBM38	45.1526	-0.0672377	0.795382	35.5007	0.614081	0.0526722
1444	RBM5	150.167	-0.382649	0.03617	161.099	-0.558121	0.0201099
1445	RBMS1	3.70957	-0.00859298	0.984081	2.84238	0.36323	0.405257
1446	RCAN3	20.6698	-0.201017	0.520322	17.9495	0.119247	0.743809
1447	REEP1	1.72392	0.549423	0.15674	2.84595	0.0689936	0.871111
1448	RFC5	35.2139	0.29739	0.326576	28.7688	0.988484	0.00622834
1449	RFK	120.289	-0.313877	0.116943	101.799	0.0978432	0.698792
1450	RGS4	421.376	-0.101997	0.590243	352.351	0.405863	0.102454
1451	RGS8	1.28865	0.202852	0.595597	2.155	-0.214349	0.611094
1452	RGS9BP	4.98961	0.0088107	0.983414	5.78162	-0.208156	0.636303
1453	RHOA	389.918	0.210248	0.15878	447.39	-0.123708	0.570075
1454	RHOB	73.6809	-0.118323	0.604707	72.9107	-0.0873377	0.756001
1455	RHOBTB2	8.99403	0.738226	0.0580545	11.3322	0.270365	0.505256
1456	RIC8A	23.2318	-0.169367	0.57884	19.2724	0.276256	0.440363
1457	RIMS2	140.287	0.0336897	0.851991	112.817	0.730514	0.00352578
1458	RIPK1	12.9727	-0.349827	0.332049	11.9276	-0.198104	0.620214
1459	RIT2	43.2105	-0.0194824	0.942168	43.7888	-0.0344444	0.911589
1460	RMND5A	79.9291	-0.18955	0.352704	73.5854	0.0212112	0.935191
1461	RND3	7.85158	0.539705	0.180992	9.63433	0.167869	0.686471
1462	RNF111	34.9076	-0.378267	0.179072	28.2341	0.0955482	0.76998
1463	RNF14	46.8826	-0.34817	0.187513	41.0534	-0.0565465	0.858106
1464	RNF144A	30.0584	-0.298791	0.285408	26.214	0.00875302	0.979347
1465	RNF185	82.8279	-0.197872	0.353035	83.4922	-0.21642	0.411497
1466	RNF38	14.5497	-0.299907	0.398339	10.9805	0.278049	0.494351
1467	RNFT1	13.1287	0.28751	0.419821	15.3864	-0.0322941	0.93226
1468	RPS2	312.575	0.502709	0.0126448	379.223	0.0215416	0.925013
1469	RPS6KA3	35.7721	-0.210502	0.433258	35.6686	-0.204116	0.515084
1470	RPS6KC1	68.3834	-0.141865	0.536017	70.9632	-0.229653	0.381828
1471	RPS6KL1	101.295	-0.226603	0.298723	127.565	-0.674793	0.0443757
1472	RPUSD1	28.4121	0.282425	0.348045	22.7567	0.997725	0.00778706
1473	RSAD1	8.41589	0.319441	0.431503	8.16264	0.431639	0.31937
1474	RTKN2	0.428659	0.138314	0.588157	0.995095	-0.185805	0.600702
1475	RYR2	89.7015	-0.972661	0.000425089	61.3636	-0.28458	0.29745
1476	S100P	193.152	0.914454	0.0304671	172.094	2.50814	1.24364e-12
1477	S1PR1	306.624	0.144892	0.425272	273.091	0.52784	0.0377884
1478	SAMD11	13.6888	0.192591	0.592942	12.3218	0.481432	0.235019
1479	SAP30L	27.7982	-0.0817922	0.774432	25.2353	0.164438	0.628184
1480	SARS	69.7056	-0.138593	0.541336	57.2754	0.396518	0.165788
1481	SATB2	3.84632	-0.416805	0.332931	2.6479	0.019502	0.964254
1482	SBK1	26.8085	0.421164	0.163805	32.161	0.0164608	0.960332
1483	SCAMP3	99.349	0.197094	0.351319	113.079	-0.103066	0.694064
1484	SCARB2	92.8958	-0.16677	0.467918	76.4672	0.353035	0.223347
1485	SCFD1	53.6108	-0.00263144	0.990992	67.105	-0.515511	0.0532866
1486	SCPEP1	17.8157	-0.186975	0.617997	14.6049	0.216799	0.596808
1487	SDF2L1	63.8912	0.196584	0.371004	74.2319	-0.156246	0.548218
1488	SEC11C	38.348	-0.211027	0.421599	33.2974	0.128125	0.689895
1489	SEC14L1	90.5442	0.0573981	0.770047	120.15	-0.581897	0.0365965
1490	SEMA5A	7.12991	-0.0233581	0.954639	10.9301	-0.714168	0.0857898
1491	SEMA6D	36.2559	0.0957781	0.737887	41.9046	-0.226725	0.4582
1492	SERINC5	10.8367	-0.0800706	0.8307	13.5743	-0.492082	0.212404
1493	SERPINB1	1.56759	0.352591	0.364336	2.64497	-0.115224	0.788649
1494	SERPINB5	0.430793	0.137545	0.590646	0.985172	-0.182855	0.606045
1495	SERPIND1	22.4992	-0.445739	0.192608	33.4041	-1.20386	0.000313454
1496	SERPINE2	45.3674	0.1428	0.567678	57.1826	-0.39077	0.162052
1497	SF3A1	174.766	-0.478161	0.0169839	177.073	-0.525953	0.0413721
1498	SF3B4	8.99164	0.467869	0.23233	7.04281	1.20484	0.00598
1499	SFT2D2	2.28171	0.0275518	0.948125	2.16003	0.095821	0.822028
1500	SGCE	29.0341	-0.215174	0.510366	40.6842	-0.855283	0.0156559
1501	SGK1	160.564	1.15877	1.41234e-07	224.722	0.180071	0.578374
1502	SGPL1	5.99087	-0.16944	0.684173	4.33436	0.365398	0.411398
1503	SH2B2	5.27141	0.0237988	0.95503	4.00747	0.504267	0.256911
1504	SH2D5	4.72685	0.621051	0.149401	5.00821	0.610352	0.170017
1505	SH3BGRL2	60.2653	-0.399573	0.138044	43.2717	0.401117	0.203792
1506	SH3BP4	11.6967	0.112164	0.76146	9.98011	0.502351	0.224205
1507	SH3TC2	5.14153	-0.125709	0.768373	3.17723	0.607898	0.165135
1508	SHC3	5.27904	0.0202982	0.962028	6.82407	-0.345634	0.432431
1509	SHC4	3.42222	0.444895	0.301516	5.65089	-0.253813	0.567214
1510	SHH	4.28036	0.240709	0.573761	3.67121	0.528784	0.233691
1511	SHISA3	31.5252	0.0896238	0.754069	43.6921	-0.594254	0.0783916
1512	SHISA4	20.5407	0.33071	0.286823	18.0113	0.771903	0.035256
1513	SHROOM2	10.2695	-0.162691	0.669646	14.4642	-0.770464	0.0490016
1514	SIPA1L2	18.8239	-0.0834085	0.799038	23.373	-0.51809	0.147326
1515	SLC12A4	142.898	-0.655043	0.000547276	112.913	-0.148367	0.568817
1516	SLC16A1	7.84072	-0.181532	0.650051	6.14061	0.256191	0.5598
1517	SLC16A14	4.40946	-0.122709	0.775235	6.87695	-0.734325	0.0936857
1518	SLC1A3	375.91	0.467114	0.00987376	442.4	0.0663123	0.738718
1519	SLC20A1	35.2208	0.0802225	0.760763	32.2611	0.344355	0.280271
1520	SLC24A2	79.9361	-0.823676	0.000497209	60.4014	-0.27492	0.322924
1521	SLC24A3	4.56009	-0.281558	0.509865	3.64461	0.0233194	0.958144
1522	SLC25A13	80.9404	-0.0874691	0.670212	89.1645	-0.31436	0.210802
1523	SLC25A29	57.319	0.0615077	0.814617	62.1424	-0.112631	0.702378
1524	SLC25A34	6.55396	0.0347714	0.932695	5.00231	0.558701	0.207784
1525	SLC25A4	26.1028	0.359287	0.220003	34.5155	-0.268826	0.416102
1526	SLC29A3	1.28553	0.216156	0.578514	1.33226	0.198603	0.60949
1527	SLC2A1	57.1798	0.149551	0.527275	45.7449	0.853422	0.0107513
1528	SLC2A5	7.84441	0.115748	0.77164	6.82698	0.417035	0.337459
1529	SLC30A6	5.98986	0.0982723	0.812661	6.93931	-0.138049	0.749676
1530	SLC35E3	66.7928	0.278521	0.252493	75.3775	0.0066518	0.982415
1531	SLC35F1	15.5544	0.368177	0.279268	18.141	0.0528283	0.887087
1532	SLC35F4	24.1635	-0.638043	0.0588414	17.0184	0.0201026	0.958507
1533	SLC37A4	24.9778	0.211521	0.486891	23.1755	0.452221	0.205953
1534	SLC39A6	36.2212	0.118884	0.655531	46.9613	-0.436188	0.193995
1535	SLC39A8	4.41543	-0.237052	0.579986	3.16463	0.216471	0.623297
1536	SLC41A2	13.9693	0.058993	0.868585	15.5793	-0.149882	0.696281
1537	SLC41A3	12.8283	-0.119893	0.74022	14.3916	-0.33594	0.38951
1538	SLC44A5	16.8751	0.747381	0.0404346	20.4544	0.336956	0.377708
1539	SLC46A1	3.57397	0.397239	0.356375	4.47746	0.0812944	0.854863
1540	SLC6A7	6.85976	-0.0357288	0.93259	13.5088	-1.00437	0.0187881
1541	SLC7A5	1.42792	0.130633	0.741549	2.65582	-0.409037	0.343741
1542	SLC9A3R1	150.453	0.359449	0.0957521	169.448	0.0874901	0.703491
1543	SLC9A5	13.2508	-0.0296734	0.933495	10.663	0.476023	0.245479
1544	SLC9A6	55.195	0.19833	0.37981	74.0252	-0.480556	0.0849244
1545	SLIT3	2.9882	-0.124855	0.77145	2.16644	0.252629	0.552087
1546	SLITRK3	1.71387	0.307673	0.449143	2.32172	0.0170342	0.968251
1547	SLITRK4	39.3236	-0.416355	0.147281	32.3574	0.00191614	0.995473
1548	SLMO1	18.6951	0.406111	0.2227	22.0514	0.0560864	0.874085
1549	SMAP1	48.061	0.0870214	0.711007	56.1011	-0.263995	0.379137
1550	SMARCA5	77.2601	-0.142506	0.493968	88.3546	-0.447387	0.107249
1551	SMC5	13.5457	-0.0724172	0.837357	14.874	-0.254225	0.506415
1552	SMEK1	32.646	-0.0357803	0.895393	35.7233	-0.232612	0.456779
1553	SMNDC1	60.4724	0.158714	0.478138	63.5114	0.0632183	0.820683
1554	SMOX	166.785	-0.00126103	0.993981	133.497	0.662333	0.0258377
1555	SMPD1	11.9556	-0.229561	0.571364	11.242	-0.134443	0.748573
1556	SMPD3	9.70187	0.190424	0.619449	10.7684	0.00245427	0.995192
1557	SMURF1	13.398	-0.152072	0.666143	11.953	0.0923494	0.815859
1558	SNAP47	2.13718	-0.0594377	0.887374	1.50136	0.286186	0.473719
1559	SNCB	565.837	-0.245219	0.164315	455.461	0.340654	0.150377
1560	SNORA26	31.3884	0.193767	0.494651	46.4383	-0.595753	0.10655
1561	SNORD12	31.4124	0.714276	0.0152063	28.9461	1.15859	0.000803709
1562	SNORD50	13.6857	0.149045	0.674245	11.8318	0.538269	0.178525
1563	SNORD77	150.613	0.479698	0.0661594	119.208	1.4976	1.82189e-06
1564	SNORD79,SNORD81,snosnR60_Z15	85.7754	0.489322	0.0386177	69.5782	1.3831	7.45634e-06
1565	SNORD81	12.8373	0.0826088	0.819552	10.9998	0.460464	0.262754
1566	SNORD89	17.6938	-0.261732	0.460027	11.8626	0.640829	0.117005
1567	SNTG1	19.3781	-0.217763	0.497929	18.3953	-0.106624	0.767807
1568	SNX18	19.1251	0.0326269	0.920343	16.9931	0.338635	0.366867
1569	SNX4	39.3808	0.00753389	0.977363	45.0025	-0.292708	0.326934
1570	SNX5	41.5702	0.617315	0.0257318	51.9532	0.0764997	0.807748
1571	SOD3	13.1615	0.877417	0.0355971	12.2257	1.29242	0.00343972
1572	SORCS1	5.67472	-0.512466	0.232625	6.60284	-0.767866	0.0807874
1573	SOX18	14.9734	0.0568658	0.874091	19.6868	-0.479201	0.200467
1574	SPARC	1775.4	0.330184	0.0109727	2081.27	-0.0666648	0.71831
1575	SPAST	70.3751	-0.230912	0.284148	75.4304	-0.388841	0.160708
1576	SPATA7	5.84451	-0.13317	0.749529	6.78916	-0.363401	0.402886
1577	SPDEF	439.54	0.0315091	0.874852	310.215	1.24865	3.10822e-06
1578	SPOCK2	579.9	-0.131266	0.550024	404.373	1.00034	0.000132181
1579	SQLE	27.6503	0.193406	0.509662	36.1911	-0.405314	0.187625
1580	SREK1	15.259	0.0186498	0.956547	16.0854	-0.0789755	0.833408
1581	SRGAP1	17.6764	0.0462685	0.888768	22.8847	-0.474335	0.18995
1582	SRM	35.1846	-0.148475	0.630333	26.1303	0.56394	0.158489
1583	SSTR1	52.3505	0.337568	0.198275	82.8705	-0.68567	0.0242273
1584	SSTR3	10.2751	0.130998	0.739247	8.0291	0.721015	0.095841
1585	SSU72	407.223	0.251356	0.091578	485.179	-0.182466	0.354001
1586	ST14	3	0.00693073	0.98712	2.32594	0.317034	0.457265
1587	ST18	13.4027	-0.403049	0.26654	10.4388	0.0661903	0.871823
1588	ST3GAL6	4.27366	-0.198153	0.643482	3.48736	0.0857831	0.846701
1589	ST6GAL2	16.542	-0.136435	0.706283	22.932	-0.745536	0.0459324
1590	ST6GALNAC5	33.7443	-0.149413	0.611935	50.7305	-0.911226	0.0104378
1591	ST7	36.0394	-0.369458	0.201491	33.39	-0.220796	0.510231
1592	STC2	8.25939	0.371286	0.381591	15.3222	-0.637012	0.126684
1593	STIM2	13.2615	0.167495	0.635354	13.7757	0.113844	0.767902
1594	STK16	38.6382	0.257492	0.359227	42.6512	0.0499515	0.868746
1595	STK38L	25.9579	0.040263	0.894136	20.8803	0.64229	0.0799406
1596	STK39	71.9556	-0.381885	0.0789306	58.4463	0.110724	0.70865
1597	STMN2	581.783	0.102264	0.466188	714.158	-0.384308	0.12648
1598	STMN4	101.722	0.812725	0.000400279	121.806	0.359926	0.170474
1599	STRIP2	16.2534	-0.395022	0.277616	11.6497	0.250755	0.550393
1600	STRN	52.5023	0.698622	0.024216	73.2934	-0.0802866	0.835502
1601	STRN3	44.6144	-0.0921278	0.706517	48.8239	-0.296881	0.297711
1602	STX19	2.84021	-0.804656	0.0592286	1.63805	-0.327398	0.417107
1603	STX1A	38.497	0.0970501	0.712567	33.5199	0.505614	0.130185
1604	STX7	263.239	-0.088977	0.597071	291.956	-0.335819	0.1343
1605	STXBP5	46.3847	0.333963	0.298424	58.9136	-0.183939	0.586776
1606	SUB1	75.1133	0.0267092	0.897628	81.7985	-0.168992	0.5042
1607	SULF1	18.1004	-0.00302466	0.992584	14.1491	0.62143	0.114474
1608	SUN2	31.0644	-0.164277	0.561016	26.0891	0.266766	0.43033
1609	SUSD4	14.5513	0.343282	0.32312	18.0673	-0.109268	0.764988
1610	SYNDIG1	10.6537	-0.48796	0.231358	6.79596	0.247319	0.568846
1611	SYT2	74.5771	0.0958377	0.668509	60.0506	0.778798	0.0109389
1612	SYT4	141.511	0.201222	0.331091	149.826	0.0849253	0.763594
1613	SYT6	18.3734	0.317263	0.379139	31.9547	-0.80297	0.0169746
1614	SYT7	28.0711	-0.234584	0.423667	22.665	0.268019	0.457125
1615	SYT9	5.54151	-0.324896	0.445348	4.15276	0.0803361	0.856686
1616	SYTL2	15.8283	-0.31838	0.355048	12.9285	0.0904236	0.817911
1617	TACC3	6.41894	0.149861	0.718299	8.31834	-0.265373	0.538437
1618	TADA3	39.3864	0.401144	0.188524	36.7743	0.66195	0.0714586
1619	TAF15	32.2261	0.0153386	0.958326	28.2941	0.374325	0.273179
1620	TAF5L	5.8461	-0.0423165	0.918995	4.99335	0.235504	0.594995
1621	TAGLN	11.2561	-0.201334	0.598171	7.16653	0.746615	0.0866234
1622	TAGLN3	311.452	0.507383	0.0311817	400.813	-0.107709	0.732084
1623	TARSL2	4.41355	-0.128484	0.764159	3.33536	0.277498	0.530108
1624	TAS1R3	3.55928	-0.443312	0.303269	1.67145	0.354197	0.379537
1625	TBC1D13	22.6747	0.165748	0.584171	26.8546	-0.19991	0.546282
1626	TBC1D30	25.6204	-0.48516	0.110339	33.3469	-1.00479	0.00219006
1627	TBCCD1	4.13572	0.0708551	0.868862	3.84011	0.196376	0.658375
1628	TBK1	20.0817	-0.591485	0.064987	17.0506	-0.292457	0.429551
1629	TCEA1	42.6711	0.346484	0.168345	49.188	0.0179226	0.952753
1630	TCEANC2	1.28469	0.029973	0.938384	1.65438	-0.159234	0.695699
1631	TDG	13.5456	0.219247	0.53499	20.4413	-0.603203	0.0943774
1632	TENM1	6.26818	0.183483	0.662344	7.1449	-0.0135797	0.975121
1633	TET2	16.4252	0.568677	0.0959221	21.4221	-0.0180862	0.959851
1634	TET3	2.4306	0.390201	0.357711	3.34406	0.0143862	0.973925
1635	TGFB3	46.2862	0.704841	0.00736418	51.6408	0.484073	0.0986772
1636	TGFBR1	7.70066	-0.000107531	0.999785	9.5674	-0.374561	0.368478
1637	TGIF1	6.2706	-0.15216	0.712863	6.1272	-0.0973648	0.826534
1638	tgu-mir-124-2	65.966	0.509228	0.0325022	55.9543	1.23602	1.85895e-05
1639	tgu-mir-147	13.1278	0.329109	0.369096	12.4771	0.503533	0.214153
1640	tgu-mir-1788	2.1463	0.82101	0.0469095	3.68341	0.129519	0.76911
1641	tgu-mir-181a-1	17.8449	-0.0834552	0.815168	15.4362	0.237728	0.548521
1642	tgu-mir-221	60.8706	0.658333	0.00972184	64.7131	0.572116	0.0578733
1643	tgu-mir-30d	24.3801	0.00588651	0.984818	23.8421	0.0726147	0.836685
1644	tgu-mir-9-1	71.6537	0.0963174	0.699395	60.3703	0.638841	0.0239276
1645	THBS2	24.8294	0.464595	0.156064	34.0268	-0.222993	0.539502
1646	THNSL2	9.53746	0.0285395	0.942412	8.16519	0.365341	0.395632
1647	THOC7	43.9291	0.271447	0.277117	53.6212	-0.193435	0.495786
1648	THRAP3	33.0796	-0.04175	0.87597	28.4499	0.366517	0.260869
1649	THSD7A	16.3858	-0.427034	0.211163	11.1349	0.368359	0.365526
1650	THUMPD1	20.8017	-0.321728	0.302492	17.4022	0.0604296	0.8693
1651	THUMPD2	6.26923	-0.143075	0.733304	6.27854	-0.147017	0.738261
1652	TLE2	236.741	0.0259943	0.87857	208.154	0.425831	0.0716294
1653	TMCC2	132.388	-0.271234	0.190409	104.697	0.3353	0.23797
1654	TMCC3	3.99067	0.00812878	0.984934	3.16212	0.343776	0.433591
1655	TMCO4	10.5525	-0.0313028	0.933655	7.8169	0.617881	0.153224
1656	TMED3	92.4354	0.340963	0.135021	75.2409	1.13235	0.000120105
1657	TMEFF2	198.651	-0.284737	0.16359	167.091	0.152411	0.553357
1658	TMEM117	18.7062	0.29222	0.391536	25.8607	-0.394728	0.245599
1659	TMEM120B	54.5981	0.262362	0.281028	68.4072	-0.264308	0.347124
1660	TMEM121	7.84085	0.11512	0.772942	9.47536	-0.208619	0.62001
1661	TMEM125	11.2687	-0.381713	0.311663	9.59249	-0.100637	0.809549
1662	TMEM131	15.3811	-0.311092	0.371273	19.4057	-0.748575	0.0436126
1663	TMEM132D	25.8078	0.0251994	0.930601	28.4718	-0.184895	0.571723
1664	TMEM144	27.3626	-0.128159	0.660415	36.7509	-0.746294	0.0172487
1665	TMEM163	1036.3	-0.220231	0.306355	1221.18	-0.586195	0.0298954
1666	TMEM169	10.5424	0.141719	0.713749	13.23	-0.273205	0.499842
1667	TMEM196	25.2623	0.552358	0.0662768	55.0038	-0.993043	0.00763814
1668	TMEM233	2.42453	0.0986581	0.812834	5.71909	-0.882877	0.0466927
1669	TMEM234	45.3151	0.897671	0.00308306	54.3384	0.475773	0.129313
1670	TMEM260	28.3842	0.277596	0.373439	36.4287	-0.266331	0.428703
1671	TMEM37	13.1202	-0.159828	0.659552	9.83302	0.471935	0.253945
1672	TMEM38B	1.57105	0.222409	0.579644	2.15942	-0.062511	0.882812
1673	TMEM39A	8.99632	0.672625	0.0835089	10.335	0.422788	0.302224
1674	TMEM41A	37.8073	0.33103	0.230587	42.2992	0.0908605	0.77184
1675	TMEM50B	128.169	0.173835	0.360913	138.865	-0.00529513	0.981814
1676	TMEM63A	46.1764	-0.608564	0.0450946	30.1429	0.312169	0.354539
1677	TMEM71	5.71557	0.923331	0.0307027	7.01084	0.587505	0.18302
1678	TMEM8A	6.69987	0.160453	0.69609	6.33206	0.29828	0.494998
1679	TMTC1	20.7785	-0.889437	0.00606088	13.2634	-0.0726524	0.852899
1680	TMTC2	12.1183	-0.0110053	0.975729	11.9464	0.0340729	0.931547
1681	TNFSF10	7.12091	-0.248841	0.550606	5.13832	0.282742	0.523685
1682	TOE1	51.9079	-0.242009	0.325704	39.4745	0.472011	0.126611
1683	TOP3B	10.8319	-0.0799211	0.832895	8.16941	0.53123	0.213318
1684	TOR1AIP1	23.6535	-0.113985	0.704624	19.4756	0.370341	0.305543
1685	TPBG	2.85192	0.0647852	0.880051	6.96494	-0.966042	0.0293478
1686	TPM1	75.0317	0.0411068	0.850618	86.5066	-0.289195	0.285953
1687	TPM3	61.7746	0.194982	0.379218	65.3522	0.0826782	0.755474
1688	TPP1	10.4267	0.527375	0.160594	8.7097	1.118	0.00885405
1689	TPPP	30.3388	-0.365547	0.202499	26.8145	-0.107083	0.749954
1690	TPPP3	9.27522	-0.0455204	0.906759	7.00394	0.546326	0.207089
1691	TRAF5	2.70825	-0.153253	0.7203	3.95232	-0.5789	0.192806
1692	TRAIP	6.56524	0.566554	0.178679	10.8581	-0.298971	0.485331
1693	TRAPPC3L	1.99741	0.46264	0.264205	3.48365	-0.165793	0.707961
1694	TREM2	6.99046	-0.0627295	0.881862	5.15726	0.430491	0.332681
1695	TRH	17.8202	0.0682999	0.838595	15.1309	0.494444	0.199371
1696	TRIB1	15.021	1.06235	0.00480187	21.4801	0.215609	0.5731
1697	TRIB2	40.1202	0.601676	0.0333131	49.5839	0.102903	0.742455
1698	TRIL	22.409	0.250882	0.439873	27.6201	-0.199451	0.568683
1699	TRIM2	56.3117	-0.0456193	0.847567	65.2802	-0.379933	0.178798
1700	TRIM36	19.3891	-0.178986	0.588572	23.4747	-0.551903	0.128766
1701	TRIM47	2.99799	0.260969	0.543316	3.84684	-0.040556	0.926795
1702	TRIM59	4.70926	0.0972426	0.819108	3.99694	0.38277	0.389528
1703	TRIO	100.325	-0.298947	0.122974	110.578	-0.519378	0.0551325
1704	TRIP13	4.279	0.124701	0.772047	6.75153	-0.50993	0.246856
1705	TRMT11	34.3666	0.0727748	0.796746	46.9282	-0.558965	0.120523
1706	TRPC3	6.39497	-0.62923	0.132055	14.5421	-1.53473	0.000416414
1707	TRPM7	15.8268	-0.0550594	0.87094	22.5429	-0.743168	0.0376387
1708	TSC22D2	17.2426	-0.184142	0.576182	15.5604	0.0388587	0.918232
1709	TSPAN12	18.9886	0.515436	0.117203	23.3254	0.0583982	0.870566
1710	TSPAN13	88.4138	0.275019	0.160494	97.7183	0.0481098	0.843608
1711	TSPAN2	29.6036	0.785218	0.028919	43.0133	-0.0651971	0.861941
1712	TSPAN4	7.41169	-0.325762	0.421402	6.133	-0.0174671	0.968123
1713	TSTD2	0.571714	-0.142167	0.627901	0.167778	0.101586	0.530146
1714	TTC26	23.9379	-0.226299	0.47095	21.5863	-0.000614764	0.998645
1715	TTC28	1.28501	0.0300902	0.938145	1.65422	-0.159284	0.695607
1716	TTC39B	9.26494	-0.110888	0.77506	7.16834	0.405595	0.348032
1717	TTC9	16.5496	0.188394	0.571451	18.5357	-0.0410684	0.910219
1718	TTL	14.8271	0.0771311	0.821533	17.5564	-0.263729	0.47166
1719	TTLL11	11.8194	-0.701291	0.063612	7.9945	-0.0501285	0.907471
1720	TTLL4	12.5526	0.180211	0.619213	14.0683	-0.0386809	0.920674
1721	TTLL7	63.8583	-0.269893	0.247189	57.5702	-0.0256751	0.925395
1722	TTPA	5.42169	-0.292147	0.493232	3.82955	0.19694	0.657297
1723	TTYH3	49.44	-0.0743507	0.767522	57.4252	-0.410532	0.152629
1724	TUBB2C,TUBB8P7	212.675	0.246972	0.246266	301.544	-0.561168	0.0377653
1725	TUBB6	67.7176	0.239308	0.359278	83.2464	-0.23569	0.414113
1726	TUSC5	18.8257	0.454569	0.180103	23.2705	0.00166713	0.99633
1727	UBE2D2	86.4299	0.171374	0.418649	97.0323	-0.0985568	0.702367
1728	UBN2	6.98661	-0.068732	0.867136	6.64942	0.0259592	0.952521
1729	UBR3	40.7498	-0.222566	0.393217	49.5018	-0.640467	0.0340768
1730	UBXN2A	37.2197	0.349515	0.219528	45.7194	-0.115659	0.730759
1731	UCHL3	47.4354	-0.193595	0.430212	64.2716	-0.840466	0.00306516
1732	UHRF1BP1L	32.768	-0.112794	0.682471	37.6318	-0.416951	0.180797
1733	UNC119	8.57114	0.359893	0.3681	13.7105	-0.495063	0.219862
1734	UNC5A	68.4465	0.404661	0.219405	54.2908	1.40876	1.3592e-05
1735	UNC5C	0.855815	0.0901118	0.796414	1.32259	-0.174577	0.653027
1736	USP35	34.2117	-0.202814	0.467808	27.0601	0.382797	0.25044
1737	USP48	48.3625	-0.0212535	0.936666	41.9025	0.370283	0.245135
1738	USPL1	10.688	-0.356317	0.346633	9.42772	-0.138157	0.740184
1739	VAC14	99.5667	-0.0994899	0.638504	86.8192	0.273599	0.347977
1740	VASH2	3.14234	0.329831	0.443257	3.97079	0.024471	0.95611
1741	VAT1	21.6941	0.233665	0.458397	26.1362	-0.169601	0.618821
1742	VAT1L	118.735	-0.162356	0.368122	143.83	-0.596519	0.0209441
1743	VAV3	7.84272	-0.0322904	0.935259	9.73816	-0.405267	0.328653
1744	VCL	46.3068	-0.17259	0.492315	58.0352	-0.64874	0.0361795
1745	VCP	263.259	-0.0209415	0.904285	286.062	-0.21456	0.359156
1746	VDAC2	294.205	0.0698897	0.645787	344.366	-0.313946	0.131717
1747	VIPR1	4.1338	-0.034178	0.936721	2.35394	0.736295	0.0758738
1748	VOPP1	163.923	0.554559	0.0176194	198.21	0.0949387	0.731424
1749	VPS39	57.7505	-0.165468	0.524289	46.7557	0.369479	0.272879
1750	VRK3	10.5411	-0.210942	0.576294	9.95853	-0.102496	0.803157
1751	VSNL1	121.291	-0.328045	0.137347	98.0131	0.202635	0.435116
1752	VSTM2B	73.9067	-1.50337	7.27529e-08	49.3793	-0.832376	0.0187573
1753	VSTM2L	24.514	0.0800651	0.792745	18.3858	0.929797	0.0124579
1754	VTN	649.829	0.390809	0.037839	784.615	-0.0768355	0.684902
1755	VWC2	17.2435	0.0181519	0.956485	24.5374	-0.665876	0.0676087
1756	VWF	66.5736	0.930348	0.000670778	63.73	1.30519	5.15052e-05
1757	WARS	20.6509	-0.342317	0.280189	25.2179	-0.741107	0.0311399
1758	WASF3	21.8083	-0.605768	0.0949663	14.5955	0.134079	0.730963
1759	WASL	92.1956	-0.312866	0.116921	70.4408	0.388057	0.151028
1760	WBP4	14.9759	0.321774	0.35459	20.0171	-0.287563	0.421517
1761	WBSCR22	540.674	-0.151539	0.369213	496.862	0.0744359	0.752479
1762	WDR25	2.56925	0.186764	0.661832	3.31485	-0.10846	0.806377
1763	WDR3	32.7961	0.0415723	0.896924	36.6238	-0.182259	0.607161
1764	WDR36	39.0009	-0.339315	0.245318	43.9456	-0.587776	0.0762768
1765	WDR45B	33.4842	-0.181507	0.509543	29.3448	0.137509	0.673499
1766	WDR7	41.3328	-0.382068	0.162519	34.1679	0.0403809	0.901959
1767	WHSC1L1	28.6327	-0.0901886	0.766994	23.8865	0.343309	0.371659
1768	WIPF3	2.5655	-0.536325	0.205793	1.00179	0.203028	0.568053
1769	WIPI2	103.907	-0.111512	0.567959	96.0752	0.10218	0.684354
1770	WLS	19.1243	0.466761	0.146132	23.1996	0.0402465	0.906656
1771	WNK2	25.6543	-0.04773	0.870533	31.4118	-0.479252	0.139316
1772	WNT5B	56.6231	-0.950009	0.000436916	24.0255	1.10833	0.00281499
1773	WNT7B	34.7622	-0.8501	0.0058803	26.5017	-0.365739	0.314083
1774	WRB	23.0989	-0.0915503	0.775426	30.0667	-0.598372	0.103106
1775	WTIP	5.41628	-0.111601	0.7912	4.30811	0.248803	0.575995
1776	XKR4	1.14101	0.113942	0.763965	1.9773	-0.2991	0.47148
1777	XYLT1	6.40825	-0.0983539	0.811706	10.3246	-0.835234	0.0468262
1778	YAE1D1	13.8314	-0.0159817	0.963727	15.0812	-0.181214	0.634815
1779	YBX1	194.546	0.528288	0.00451447	246.121	-0.0697312	0.762824
1780	YDJC	7.12853	0.0557858	0.890666	6.8084	0.158391	0.71465
1781	YIPF6	187.497	0.0574202	0.773339	207.162	-0.175162	0.447025
1782	YRDC	135.198	0.118276	0.534905	115.464	0.646276	0.00711007
1783	ZBTB1	13.9734	0.15459	0.657205	17.3417	-0.279531	0.456604
1784	ZBTB18	49.9575	0.411598	0.126713	59.3558	0.0142187	0.960347
1785	ZBTB38	32.9321	-0.391458	0.197426	33.6315	-0.455151	0.173587
1786	ZBTB44	3.70573	-0.252085	0.558087	2.99656	0.0176449	0.96801
1787	ZBTB49	11.2538	-0.442327	0.24046	8.17048	0.13762	0.7481
1788	ZC3H12B	11.1337	0.438646	0.234373	12.6436	0.199341	0.613508
1789	ZCCHC14	3.14199	0.451545	0.293642	3.66054	0.265373	0.549667
1790	ZCCHC9	30.6168	0.0551728	0.86426	29.3788	0.180083	0.631007
1791	ZCRB1	24.079	0.0902349	0.76548	28.7493	-0.291801	0.376919
1792	ZDHHC23	1.99931	0.00467785	0.991014	1.17447	0.468261	0.196133
1793	ZDHHC7	69.7402	-0.1393	0.546923	56.0079	0.45924	0.124261
1794	ZENK	165.767	1.58315	1.54997e-09	265.307	0.139424	0.633714
1795	ZFAND5	102.477	-0.0881479	0.642999	115.65	-0.367026	0.164886
1796	ZFAT	10.2599	-0.161354	0.674629	12.1954	-0.467054	0.249684
1797	ZFP36L1	63.8172	0.389437	0.0977747	65.0576	0.404331	0.142007
1798	ZFPM2	6.55363	-0.485104	0.240479	4.46886	0.0827146	0.852421
1799	ZFYVE19	291.07	-0.292788	0.146659	239.134	0.199282	0.451438
1800	ZHX1	24.0977	-0.212352	0.480672	21.2366	0.0737998	0.834095
1801	ZMIZ1	10.5579	0.146445	0.695294	12.0827	-0.108149	0.785126
1802	ZNF148	1.70961	-0.0181351	0.964583	2.31173	-0.290287	0.498412
1803	ZNF346	11.5406	-0.139877	0.703035	9.94942	0.167264	0.684487
1804	ZNF365	29.6999	0.514716	0.084238	57.0053	-0.885402	0.00659813
1805	ZNF385B	80.771	-1.21151	8.0326e-06	31.6985	0.867413	0.0114145
1806	ZNF385C	30.2195	-0.106218	0.702341	25.079	0.373417	0.270758
1807	ZNF488	3.15341	0.884512	0.0372731	4.32094	0.439059	0.321993
1808	ZNF513	9.13264	0.507315	0.188836	8.52308	0.757001	0.0745062
1809	ZNF516	14.1387	-0.314198	0.421384	10.4334	0.247758	0.556818
1810	ZNF804A	25.0721	-0.387003	0.190538	31.6046	-0.856113	0.0083175
1811	ZNF827	6.2734	-0.506658	0.225318	4.79695	-0.134088	0.76262

## Sheet: Fig 3B
DEseq differentially-expressed genes
SP adult singing vs Adult singing (199 genes)	SP adult singing vs juvenile singing (232 genes)	both-detected (32 genes)
ADAM19	ACLY	ATF3
ADAMTS1	ADAM9	CDKN2C
ADCY1	ADAMTS9	CFD
ADRA2A	ADCYAP1	DNAJB5
ANGPTL4	AGMO	DOK5
ANKRD34C	AKR1D1	ENSTGUG00000000571
AOAH	ALDH1A2	ENSTGUG00000008354
ARC	ART1	ENSTGUG00000008631
ATF3	ASTN1	ENSTGUG00000017458
BTBD3	ATF3	ENSTGUG00000018401
BTG1	ATIC	GPR3
C5orf51	B9D1	H1F0
CA2	BRINP1	HBA2,HBAD
CACNB4	BSDC1	JUN
CAMKK1	C11orf87	KLF2
CD9	C1orf95	MKNK2
CDH18	C2orf43	MT4
CDH6	C4orf27	MTHFD2
CDHR1	C7	MTNR1B
CDKN2C	CAMK1	NCF4
CFD	CCDC109B	NEFM
CHIC2	CD74	RBM5
CHRDL2	CD80	S100P
CHST8	CDC42SE2	SF3A1
CLN6	CDH10	SNORD12
CLSTN2	CDIP1	SNORD79,SNORD81,snosnR60_Z15
CPLX1	CDKN1B	SOD3
CREM	CDKN2C	tgu-mir-124-2
CTH	CFD	VSTM2B
CTXN1	CIT	VWF
CXCR4	COL4A1	WNT5B
CYR61	COL6A3	ZNF385B
DCN	COTL1
DNAJB5	CRYM
DNM1	CYP51A1
DOK5	DBNL
DPYSL3	DDHD1
DUSP1	DLG2
DUSP10	DNAJB5
DUSP5	DOCK9
DUSP6	DOK5
EDARADD	EFR3A
EFEMP1	ENSTGUG00000000571
EIF3M	ENSTGUG00000000658
ENO2	ENSTGUG00000000754
ENPP2	ENSTGUG00000000784
ENPP4	ENSTGUG00000001284
ENSTGUG00000000363	ENSTGUG00000001385
ENSTGUG00000000562	ENSTGUG00000002315
ENSTGUG00000000571	ENSTGUG00000002572
ENSTGUG00000000581	ENSTGUG00000003000
ENSTGUG00000000598	ENSTGUG00000003347
ENSTGUG00000001006	ENSTGUG00000003519
ENSTGUG00000001074	ENSTGUG00000003919
ENSTGUG00000001688	ENSTGUG00000004192
ENSTGUG00000002229	ENSTGUG00000004265
ENSTGUG00000002314	ENSTGUG00000004404
ENSTGUG00000002518	ENSTGUG00000004564
ENSTGUG00000002547	ENSTGUG00000004848
ENSTGUG00000002907	ENSTGUG00000005441
ENSTGUG00000003331	ENSTGUG00000005466
ENSTGUG00000003874	ENSTGUG00000005965
ENSTGUG00000004239	ENSTGUG00000006374
ENSTGUG00000004638	ENSTGUG00000006673
ENSTGUG00000004648	ENSTGUG00000006982
ENSTGUG00000005120	ENSTGUG00000007152
ENSTGUG00000005741	ENSTGUG00000007597
ENSTGUG00000005781	ENSTGUG00000008354
ENSTGUG00000005790	ENSTGUG00000008445
ENSTGUG00000006196	ENSTGUG00000008631
ENSTGUG00000007255	ENSTGUG00000009538
ENSTGUG00000007481	ENSTGUG00000009596
ENSTGUG00000008354	ENSTGUG00000010334
ENSTGUG00000008407	ENSTGUG00000010598
ENSTGUG00000008631	ENSTGUG00000010918
ENSTGUG00000008841	ENSTGUG00000011001
ENSTGUG00000010545	ENSTGUG00000011102
ENSTGUG00000010789	ENSTGUG00000011240
ENSTGUG00000011181	ENSTGUG00000011314
ENSTGUG00000012580	ENSTGUG00000012021
ENSTGUG00000012769	ENSTGUG00000012214
ENSTGUG00000013261	ENSTGUG00000012826
ENSTGUG00000013381	ENSTGUG00000013294
ENSTGUG00000014883	ENSTGUG00000014226
ENSTGUG00000014961	ENSTGUG00000016003
ENSTGUG00000017043	ENSTGUG00000016724
ENSTGUG00000017158	ENSTGUG00000017458
ENSTGUG00000017338	ENSTGUG00000018026
ENSTGUG00000017458	ENSTGUG00000018401
ENSTGUG00000018401	ENSTGUG00000018535
ENSTGUG00000018567	EPDR1
EPHB1	EVL
EXTL2	EXOC3
F2RL2	FAM105A
FGL2	FAM222A
FHOD3	FAM49A
FOS	FARSA
FOXO3	FKBP5
FRY	FLT1
GAP43	FNDC4
GCAT	FUT8
GDPD2	FYCO1
GPR3	GABRA3
GPX1	GABRA5
H1F0	GABRB3
HBA2,HBAD	GPD1
HERPUD1	GPR3
HIST2H2AC-5	GPR78
HN1	GPRC5B
HSPA2	GPT2
HSPA8	GRM3
IFRD1	GSG1L
ING1	H1F0
IQSEC1	HAPLN4
IRF8	HBA2,HBAD
ISG12	HMOX1
JUN	HNMT
KCNIP2	HRAS
KIFAP3	HTR2A
KLF2	IL1RAPL2
LBH	IRS2
LHFP	JUN
LHX9	KCNA1
LPL	KCNK10
LRRC3C	KCNT2
MAP2	KDM1B
MFSD2A	KIAA1456
MKNK2	KIF1A
MLC1	KLF2
MMD2	LBR
MMP15	LCAT
MS4A15	LRRN3
MT4	LSM11
MTHFD2	LTBP1
MTNR1B	MAPK8IP2
MTURN	MAT2B
MYRIP	MC1R
NCF4	MEGF11
NEFM	MKNK2
NKD1	MPP1
NR4A1	MRM1
NR4A3	MRPS6
NTN4	MT4
ODC	MTHFD2
OGT	MTNR1B
OXSR1	NCF4
PALLD	NCOR2
PBX1	NEFM
PDZRN4	NFATC1
PEMT	NID1
PLS3	NKX6-1
PMP2	NR0B1
PPDPF	NRP1
PROK2	NXPH2
PTGS2	OSTM1
RAB14	OXR1
RAMP3	P4HTM
RASD1	PACSIN1
RASL11A	PARP1
RBM22	PARVG
RBM5	PDE4B
RPS2	PDZRN3
RYR2	PEBP1
S100P	PINK1
SF3A1	PLEKHB1
SGK1	PLEKHB2
SLC12A4	PLS1
SLC1A3	PLTP
SLC24A2	PPIP5K2
SLC44A5	PPP1R14C
SNORD12	PPP1R15B
SNORD79,SNORD81,snosnR60_Z15	PPP1R2
SNX5	PRSS12
SOD3	PTN
SPARC	RAB11FIP3
STMN4	RBM5
STRN	RFC5
TAGLN3	RIMS2
TGFB3	RPS6KL1
tgu-mir-124-2	RPUSD1
tgu-mir-1788	S100P
tgu-mir-221	S1PR1
TMEM234	SEC14L1
TMEM63A	SERPIND1
TMEM71	SF3A1
TMTC1	SF3B4
TRIB1	SGCE
TRIB2	SHISA4
TSPAN2	SHROOM2
VOPP1	SLC2A1
VSTM2B	SLC6A7
VTN	SMOX
VWF	SNORD12
WNT5B	SNORD77
WNT7B	SNORD79,SNORD81,snosnR60_Z15
YBX1	SOD3
ZENK	SPDEF
ZNF385B	SPOCK2
ZNF488	SSTR1
	ST6GAL2
	ST6GALNAC5
	SYT2
	SYT6
	TBC1D30
	tgu-mir-124-2
	tgu-mir-9-1
	TMED3
	TMEM131
	TMEM144
	TMEM163
	TMEM196
	TMEM233
	TPBG
	TPP1
	TRPC3
	TRPM7
	TUBB2C,TUBB8P7
	UBR3
	UCHL3
	UNC5A
	VAT1L
	VCL
	VSTM2B
	VSTM2L
	VWF
	WARS
	WNT5B
	XYLT1
	YRDC
	ZNF365
	ZNF385B
	ZNF804A
