# Supplementary material for: Vocal practice regulates singing activity–dependent genes underlying age-independent vocal learning in songbirds
Source: PLoS Biol. 2018 Sep 12;16(9):e2006537. doi: 10.1371/journal.pbio.2006537 (PMC6152990; doi:10.1371/journal.pbio.2006537)
Supplement: S4 Data — (XLSX) [file pbio.2006537.s013.xlsx]

## Sheet: Fig 4A, S4-6 Fig.
Arc		Gene expression intensity
Adult (n=17)	singing duration	HVC	RA	NIf	Area X	LMAN	DLM
	290.716	39.9	6.26	5.21	55.33	35.3	4.79
	298.006	45.87	4.43	29.94	25.57	30.74	3.29
	282.64	27.04	2.55	4.64	15.79	13.43	1.14
	227.327	41.7	4.13	19.87	26.9	22.63	0.93
	482.996	79.69	6.29	45.58	149.54	43.15	2.71
	331.925	46.01	2.03	23.5	33.38	22.74	2.61
	345.444	80.55	3.42	9.82	51.26	30.85	1.43
	476.596	69.54	1.2	20.23	50.92	33.48	1.3
	317.148	46	4.07	29.89	35.03	37.08	1.29
	346.839	49.9	2.5	28.84	58.31	35.63	1.37
	472.449	79.54	2.84	26.32	89.02	55.42	2.69
	405.686	64.13	7.4	28.14	51.84	52.88	2.48
	0	5.56	2.1	3.31	0.67	4.49	0.89
	0	3.54	1.66	5.16	0.61	4.47	4.43
	0	4.82	1.91	2.41	1.54	2.31	1.23
	0	8.61	2.51	2.64	1.69	3.64	2.24
	0	8.32	3.19	3.92	1.08	5.89	0.88
juvenile (n=17)	457.379	62.86	38.34	88.44	46.47	48.54	1.16
	339.81	78.33	62.18	87.28	102.35	63.97	2.19
	452.508	82.69	58.94	87.82	121.18	52.86	3.38
	461.59	81.68	52.37	91.07	72.03	47.13	1.73
	378.44	57.65	34.3	86.28	83.72	51.93	1.22
	327.868	62.88	45.44	85.21	64.88	62.43	0.93
	525.019	78.53	40.76	101.54	71.56	36.98	1.54
	358.144	43.4	37.51	59.83	38.09	35.37	2.99
	320.955	36.12	29.46	59.69	25.87	43.32	2.31
	487.665	57.56	57.12	108.12	109.82	56.5	3.47
	221.856	30.22	25.32	54.36	23.99	25.15	1.87
	364.535	60.89	42.98	86.38	59.84	37.79	2.92
	0	8	3.76	5.88	0.86	8.52	1.54
	0	6.62	4.01	4.65	0.27	1.63	2.49
	0	6.97	6.35	5.02	0.42	7.22	0.84
	0	8.18	5.27	10.1	2.64	10.51	3.29
	0	10.6	10.39	9.16	1.3	7.35	1.23
SP adult (just after release) (n=11)	226	80.45	32.22	84.63	66.27	45.05	2.81
	203	49.59	23.27	62.1	73.29	33.24	1.84
	396	43.52	29.21	59.6	71.56	34.52	3.24
	109	25.45	12.54	15.48	27.36	8.83	2.11
	453.8	81.05	69.73	87.7	51.64	28.03	4.77
	309	84.54	67.13	71.34	134.21	69.99	5.17
	486	82.51	43.21	69.87	126.55	41.36	2.36
	0	1.91	2.34	2.64	0.64	1.48	2.46
	0	1.36	2.2	1.92	0.57	3.34	1.44
	0	8.06	1.97	11.74	1.74	3.58	1.59
	0	2.98	1.3	2.11	0.78	1.52	1.65
		(ANCOVA with Bonferroni correction)
		HVC	RA	NIf	Area X	LMAN	DLM
juvenile vs adult	F value	0.057992	58.5836	59.384	0.623665	5.53489	0.0214347
	ｐ value	2.4337	3.02415e-08	2.62137e-08	1.3065	0.0748632	2.65356
SP adult vs adult	F value	1.31027	23.6161	24.0667	4.99758	0.738365	2.27901
	ｐ value	0.788322	0.000146023	0.000129273	0.102559	1.19412	0.429582
Crem		Gene expression intensity
	singing duration	HVC	RA	NIf	Area X	LMAN	DLM
Adult (n=13)	482	81.69	13.3	53.27	55.39	52.39	30.81
	282	23.79	7.96	19.06	13.33	17.09	12.54
	345	78.52	10.54	45.12	48.69	70.15	39.58
	298	49.48	13.67	59.02	13.85	43.51	18.87
	476	50.91	17.59	44.23	29.29	27.59	24.67
	317	49.39	11.77	68.58	16.18	48.77	29.71
	346	42.1	9.63	58	19.92	28.47	19.17
	472	66.45	7.26	41.74	28.81	47.96	32.3
	405	71	11.33	54.85	32.69	60.37	21.8
	0	4.85	4.55	9.23	4.11	5.35	9.16
	0	6.55	6.29	2.78	2.88	3.06	5.27
	0	8.26	4.73	7.78	3.33	7.53	11.43
	0	6.44	5.66	7.23	6.18	11.76	17.07
juvenile (n=12)	222	18.68	21.24	29.85	13.3	11.52	11.56
	476	63.78	33.73	57.08	35.42	39.23	20.05
	345	40.47	51.9	33.29	31.04	40.61	26.67
	358	41.72	44.8	53.03	31.14	36.87	29.17
	488	71.9	47.07	59.94	47.71	41.82	20.87
	525	71.02	81.27	83.23	56.28	60.71	14.89
	358	57.75	31.58	42.41	40.71	31.87	24.19
	340	56.19	46.7	49.86	22.24	24.94	18.08
	0	5.61	4.92	4.57	7.31	7.97	7.8
	0	3.19	7.76	3.89	4.12	8.34	10.24
	0	6.26	5.4	5.68	5.38	9.4	8.2
	0	11.57	9.48	13.27	5.09	6.48	11.26
SP adult (just after release) (n=10)	109	43.13	29.16	25.21	29.29	38.75	22.15
	226	51.6	46.32	52.31	57.61	55.93	30.16
	316	83.44	35.74	63.6	82.68	25.58	43.47
	486	92.61	59.81	80.36	102.36	66.13	48.23
	203	39.01	45.9	29.51	65.29	47.73	22.91
	309	42.1	62.64	65.32	126.36	63.13	18.47
	0	4.54	10.66	4.32	4.61	4.5	16.32
	0	7.77	6.87	9.12	8.08	5.55	5.89
	0	5.57	6.86	5.36	6.54	8.44	6.8
	0	9.62	7.6	8.96	3.01	13.35	14.48
		(ANCOVA with Bonferroni correction)
		HVC	RA	NIf	Area X	LMAN	DLM
juvenile vs adult	F value		24.4786
	ｐ value	1.14383	0.000159355	2.70574	0.71183	0.676851	0.378699
SP adult vs adult	F value		26.0904		17.9234
	ｐ value	0.186908	0.000139437	0.239529	0.00111497	0.351097	0.148761
SP adult vs juvenile	F value	8.95866		8.69359	16.5885	9.34429	8.4166
	ｐ value	0.0215598	0.204393	0.0238317	0.00177978	0.0186729	0.0264947
Nr4a1		Gene expression intensity
	singing duration	HVC	RA	NIf	Area X	LMAN	DLM
Adult (n=13)	482	134.8	14.74	104.2	111.6	68.8	49.3
	282	78.3	7.11	65.33	8.72	16.03	11.85
	345	113.83	14.41	82.39	55.88	69.51	35.24
	298	103.12	10.3	102.33	21.3	77.8	22.88
	476	135.83	19.11	103.44	43.03	71.45	47.66
	317	100.88	10.13	71.56	18.38	55.2	10.34
	346	92.86	9.74	92.12	26.81	34.03	32.24
	472	97.96	16.39	60.04	54.45	38.45	52.13
	405	116.14	15.42	66.52	47.47	54.99	24.32
	0	13.58	7.98	11.13	5.27	7.85	8.03
	0	4.23	5.59	3.61	4.24	5.12	1.09
	0	4.14	3.32	8.88	5.33	9.14	8.47
	0	5.12	2.67	9.26	3.08	3.61	5.32
juvenile (n=13)	453	114.28	100.05	101.34	47.17	70.49	28.92
	321	111.11	100.97	91.56	34.81	84.64	20.23
	222	79.82	32.33	26.53	29.09	38.01	20.87
	476	125.32	87.72	77.37	51.73	56.06	23.38
	345	114.98	57.68	93.01	59.88	76	27.56
	358	117.68	104.87	110.86	60.08	57.03	30.91
	488	111.8	78.26	96.3	58.16	65.15	26.27
	358	99.15	94.14	100.92	31.56	47.86	41.63
	340	127.69	103.91	109.45	76.64	88.95	32.21
	0	3.27	3.09	7.01	2.1	8.76	7.04
	0	14.95	6.23	15.29	6.36	8.6	4.18
	0	6.61	3.13	6.01	2.15	5.13	5.95
	0	5.15	4.22	2.39	4.02	6.15	15.76
SP adult (just after release) (n=11)	109	65.31	25.22	74.26	36.24	33.78	21.45
	226	87.86	42.83	72.69	46.16	55.51	40.83
	316	121.31	77.91	81.08	88.85	71.2	44.18
	486	97.13	79.11	109.76	70.27	54.26	28.96
	203	108.94	86.59	76.16	86.96	82.94	34.78
	309	125.05	88.68	91.78	103.46	93.8	27.4
	264	130.4	92.86	90.15	117.45	80.97	26.65
	0	12.16	5.67	9.72	3.04	3.33	7.83
	0	4.19	3.23	6.29	3.1	4.93	3.25
	0	5.98	3.41	4.03	3.85	4.55	2.59
	0	7.83	3.22	6.86	3.03	6.63	7.46
		(ANCOVA with Bonferroni correction)
		HVC	RA	NIf	Area X	LMAN	DLM
juvenile vs adult	F value		33.2426
	ｐ value	1.53527	1.82381e-05	1.40549	1.35283	0.609808	1.948
SP adult vs adult	F value		22.2183		10.005
	ｐ value	0.256038	0.000316891	0.200689	0.0135216	0.150648	0.565483
SP adult vs juvenile	F value				8.98253
	ｐ value	0.578171	1.92771	0.528122	0.0199179	0.650237	0.485911
Sik1		Gene expression intensity
	singing duration	HVC	RA	NIf	Area X	LMAN	DLM
Adult (n=13)	482	42.26	33.66	52.98	113.76	35.36	36.46
	282	37.88	17.22	52.05	22.17	23.1	24.54
	345	38.37	9.44	34.4	68.15	24.85	33.24
	298	45.96	16.63	45.69	26.73	21.75	35.27
	476	86.88	48.6	81.24	81.61	43.42	41.61
	317	44.92	12.55	53.2	46.66	34.17	39.04
	346	55.79	9.58	58.41	53.63	30.25	39.08
	472	45.89	10.16	37.78	44.48	25.18	44.91
	405	44.56	14.13	38.8	44.88	23.41	41.95
	0	2.18	2.35	2.62	4.04	3.83	10.11
	0	1.21	1.63	2.34	21.1	1.51	14.64
	0	5.36	3.53	12.01	6.82	5.73	11.23
	0	6.73	1.76	7.83	7.43	5.2	16.89
Juvenile (n=11)	222	26.34	36	21.17	14.23	13.06	24.17
	476	56.24	83.04	49.25	61.91	33.97	43.81
	345	55.3	54.93	59.51	61.14	45.07	55.71
	358	45.29	73.38	44.8	55.96	37.65	43.88
	488	58.93	75.62	51.26	58.02	32.61	31.68
	358	50.29	64.53	37.79	35.68	19.07	26.12
	340	62.79	90.67	52.74	67.29	39.98	43.05
	0	1.45	14.13	4.62	7.25	4.96	15
	0	1.25	2.64	5.82	6.28	5.03	10.86
	0	5.1	8.14	5.12	10.67	9.9	13.19
	0	1.37	33.84	5.32	4.29	4.77	12.04
SP adult (just after release) (n=12)	109	35.02	36.96	27.14	41.09	25.14	30.81
	226	42.52	48.43	43.82	76.13	44.38	56.8
	316	64.27	63.99	57.31	105.1	42.02	43.12
	486	75.32	87.14	69.4	111.11	51.1	59.92
	203	60.56	86.13	54.31	91.98	45.12	46.32
	309	35.71	53.14	43.48	70.76	28.33	25.52
	264	63.69	84.91	58.67	87.86	52.61	53.31
	498	54.26	74.51	53.58	100.58	52.9	50.86
	0	3.68	6.09	2.43	7.7	2.12	8.38
	0	4.41	3.02	7.4	4.89	5.43	19.01
	0	1.25	2.25	1.74	1.12	2.09	3.35
	0	5.52	4.24	12.13	4.13	5.52	19.33
		(ANCOVA with Bonferroni correction)
		HVC	RA	NIf	Area X	LMAN	DLM
juvenile vs adult	F value		39.22
	ｐ value	2.2497	8e-06	1.40938	1.86779	0.966599	2.25834
SP adult vs adult	F value		27.155		11.6925	14.1847	6.66865
	ｐ value	0.236632	8.30342e-05	0.626532	0.00703612	0.00301011	0.0499602
SP adult vs juvenile	F value				16.2723
	ｐ value	0.246082	2.16483	0.0941976	0.00179749	0.0623894	0.235264
FAM60A		Gene expression intensity
	singing duration	HVC	RA	NIf	Area X	LMAN	DLM
Adult (n=12)	482	33.65	6.12	91.04	135.19	46.9	86.45
	345	27.15	3.37	91.58	105.57	67.64	49.67
	298	69.83	5.65	91.65	30.63	37.03	19.54
	476	42.9	6.68	72.62	70.75	18.82	48.56
	317	25.39	2.14	48.02	20.13	15.12	17.04
	346	22.76	2.32	76.96	36.6	20.03	26.79
	472	29.49	2.67	60.25	23.72	22.14	14.3
	405	53.7	7.59	64.22	89.53	31.59	28.3
	0	2.74	3.23	3.1	1.11	1.53	21.24
	0	1.47	1.89	1.51	0.85	1.22	21.64
	0	4.17	3.75	2.14	2.15	3.22	51.25
	0	3.57	3.57	5.19	4.27	4.51	30.45
Juvenile (n=12)	321	51.49	29.03	101.46	82.27	16.54	85.13
	222	39.58	8.95	58.21	16.4	9.16	45.66
	476	29.92	25.61	60.51	31.75	17.48	70.95
	345	60.15	22.11	109.04	50.23	15.51	87.39
	358	58.55	30.64	100.12	68.66	38.24	75.12
	488	52.48	38.68	71.81	106.66	54.52	147.86
	358	39.14	35.61	121.24	85.23	59.25	55.13
	340	65.46	47.59	79.69	50.92	25.63	123.69
	0	3.4	0.96	3.62	2.16	2.61	15.106
	0	3.06	2.8	7.75	2.09	2.52	26.22
	0	3.35	2.88	3.97	2.57	2.88	36.32
	0	2.52	1.28	3.09	2.73	2.32	14.15
SP adult (just after release) (n=12)	109	24.29	15.81	14.68	59.64	19.65	52.33
	226	39.86	27.36	66.86	46.58	25.63	93.92
	316	43.32	16.35	110.08	115.59	45.34	80.71
	486	70.9	50.7	76.42	142.51	44.04	64.09
	203	45.5	36.26	76.8	112.69	49.97	64.21
	309	58.55	44.76	102.26	149.83	68.3	105.87
	264	67.17	49.19	88.86	83.46	54.17	64.1
	498	72.75	41.07	109.04	71.2	79.15	124.62
	0	2.38	2.28	2.44	2.24	2.88	11.56
	0	3.07	1.22	3.81	3.96	4.88	19.14
	0	2.3	2.49	1.99	1.89	1.63	9.67
	0	4.88	3.38	1.88	2.77	3.06	24.93
		(ANCOVA with Bonferroni correction)
		HVC	RA	NIf	Area X	LMAN	DLM
juvenile vs adult	F value		21.0572				8.86073
	ｐ value	0.36984	0.000429608	0.491367	2.65335	2.79154	0.0208804
SP adult vs adult	F value	8.08967	23.3709				8.68925
	ｐ value	0.0283079	0.000236237	0.235061	0.0618249	0.053619	0.0223238
SP adult vs juvenile	F value
	ｐ value	2.14971	1.16983	1.70994	0.0568372	0.123037	1.66108
Dusp5		Gene expression intensity
	singing duration	HVC	RA	NIf	Area X	LMAN	DLM
Adult (n=13)	482	123.37	29.47	102.33	13.52	82.66	32.43
	282	96.04	4.83	28.03	10.15	32.4	14.76
	345	120.26	17.56	46.08	10.74	52.04	30.2
	298	92.43	13.72	82.48	5.12	34	27.85
	476	71.33	13.61	75.63	11.13	38.39	24.96
	317	61.7	3.36	49.94	4.43	15.4	10.54
	346	51.08	5.39	49.68	6.42	31.71	21.16
	472	99.28	6.34	56.5	7.72	47.19	19.77
	405	104.47	11.53	56.41	6.55	35.58	9.67
	0	4.57	1.77	9.87	2.79	4.48	1.42
	0	3.94	1.55	2.7	2.35	5.15	3.1
	0	11.33	5.15	15.81	1.71	8.13	1.95
	0	14.67	4.61	16.32	3.42	8.4	2.17
Juvenile (n=12)	222	84.32	23.93	62.1	7.5	31.39	12.33
	476	121.68	61.58	83.59	10.11	43.45	23.07
	345	96.46	47.08	89.27	13.3	74.15	25.73
	358	91.53	54.18	73.66	13.82	50.06	21.84
	488	95.75	77.17	84.51	15.36	51.53	24.81
	525	112.13	82.32	91.12	20.08	60.12	19.69
	358	113.26	42.2	78.61	9.52	38.22	13.37
	340	97.66	20.51	54.09	9.68	42.52	9.49
	0	2.56	0.68	7.7	1.19	4.4	5.06
	0	7.21	1.93	13.82	3.64	6.63	8.57
	0	3.58	1.98	2.33	3.62	7.45	7.07
	0	9.75	4.8	14.78	3.08	3.78	4.11
SP adult (just after release) (n=10)	109	70.51	35.41	60.62	9.98	62.2	9.82
	226	86.37	49.6	77.26	5.6	47.84	21.96
	316	86.33	33.88	46.95	13.36	29	12.23
	486	120.93	98.97	97.82	26.58	91.29	23.59
	203	89.06	51.98	46.17	8.58	63.25	13.63
	309	81.56	55.75	47.57	19.6	67.77	7.58
	0	8.85	1.16	12.73	2.37	4.75	4.69
	0	3.19	3.07	3.98	3.14	3.88	6.6
	0	4.4	1.03	15.92	1.77	3.4	11.36
	0	4.86	4.21	4.69	6.09	4.26	7.3
		(ANCOVA with Bonferroni correction)
		HVC	RA	NIf	Area X	LMAN	DLM
juvenile vs adult	F value		22.2509		7.5881
	ｐ value	1.58661	0.000282666	0.254562	0.033851	1.05909	2.37148
SP adult vs adult	F value		18.6654		10.9523	6.80662
	ｐ value	0.676257	0.000906107	0.548668	0.0100068	0.0491742	2.64801
SP adult vs juvenile	F value
	ｐ value	0.849897	0.0585837	2.257	0.100094	0.138483	2.83402
Dusp6		Gene expression intensity
	singing duration	HVC	RA	NIf	Area X	LMAN	DLM
Adult (n=13)	482	24.2	3.45	11.01	167.76	2.98	1.44
	282	21.83	7.16	11.66	55.72	7.53	6.12
	345	34.54	4.45	13.82	160.23	12.28	12.21
	298	31.82	2.96	6.03	99.7	4.14	4.74
	476	29.07	3.75	8.93	109.34	2.39	6.36
	317	20.29	1.59	8.18	60.38	2.84	3.87
	346	28	4.29	9.1	120.06	9.35	3.27
	472	37.19	5.97	14.66	115.2	8.68	4.41
	405	29.74	3.6	10.87	159.86	14.13	6.3
	0	3.21	2.87	5.53	4.19	3.63	4.24
	0	6.75	3.17	3.17	5.31	2.98	1.92
	0	7.26	3.12	5.34	4.05	5.07	6.51
	0	6.2	3.87	9.45	8.97	12.18	8.64
Juvenile (n=13)	453	62.7	42.76	47.73	178.52	18.44	9.71
	321	70.11	39.49	39.41	109.74	15.37	9.51
	222	34.1	24.27	40.56	100.58	15.84	3.03
	476	63.34	33.16	30.91	158.64	12.94	10.43
	345	64.36	26.34	40.07	130.84	18.57	5.11
	358	63.25	63.59	71.26	163.53	9.15	3.86
	488	59.56	33	49.51	148.2	8.95	11
	358	44.63	18.1	41.66	122	5.58	11.09
	340	92.75	38.21	31.06	145.94	14.83	6.45
	0	9.12	7.87	9.95	9.19	5.56	1.88
	0	6.98	4.44	5.33	8.31	15.98	15
	0	11.2	6.86	7.59	7.19	11.46	7.96
	0	14.13	5.08	8.46	5.88	4.24	5.24
SP adult (just after release) (n=11)	109	18.79	7.81	18.42	116	4.76	2.62
	226	66.08	37	36.32	135.52	8.86	10.41
	316	59.69	19.86	27.5	147.52	15.03	7.4
	486	71.1	28.32	31.72	139.49	9.85	5.26
	203	35.64	22.77	24.13	132.11	13.89	4.98
	309	67.2	48.15	52.24	144.05	17.45	8.17
	264	71.56	48.49	47.52	168.56	18.25	7.25
	0	4.78	4.12	3.18	3.44	2.94	3.19
	0	12.14	4.49	9.44	5.1	5.27	7.71
	0	6.24	5.15	5.78	4.62	6.94	4.45
	0	10.47	5.46	7.9	8.9	7.1	5.61
		(ANCOVA with Bonferroni correction)
		HVC	RA	NIf	Area X	LMAN	DLM
juvenile vs adult	F value	25.1452	30.8383	31.3033		9.11867
	ｐ value	0.000120209	3.09564e-05	2.78934e-05	0.168864	0.0177645	0.267455
SP adult vs adult	F value	20.4294	18.244	18.8647	7.03696
	ｐ value	0.000508319	0.000933046	0.000782415	0.0436132	0.0821244	1.43358
SP adult vs juvenile	F value
	ｐ value	1.35606	2.55503	2.2442	0.220264	1.92639	1.10977
ATF3		Gene expression intensity
	singing duration	HVC	RA	NIf	Area X	LMAN	DLM
Adult (n=11)	482	27.96	16.06	36.44	9.72	57.94	60.41
	345	31.3	2.8	39.74	13.24	79.61	73.02
	298	17.47	6.82	30.42	4.28	13.68	56.35
	476	18.74	3.82	40.39	7.06	61.62	40.96
	317	10.33	5.71	20.63	4.11	14.9	25.16
	346	8.83	2.84	9.82	12.35	14.99	43.5
	472	45.69	12.64	32.49	7.73	12.84	24.77
	405	19.74	7.39	23.35	4.27	16.73	16.93
	0	4.63	3.1	18.1	1.88	3.92	11.42
	0	3.36	3.68	1.76	1.46	1.36	20.45
	0	6.07	2.42	5.76	4.29	6.41	1.95
Juvenile (n=12)	321	13.81	96.1	7.69	10.49	5.23	25.59
	222	15.05	28.74	1.71	2.21	3.08	43.54
	476	35.7	77.12	5.13	5.74	5.08	13.96
	345	33.85	72.53	51.56	6.79	4.53	108.49
	358	48.82	104.59	25.31	6.96	4.21	74.01
	488	38.19	145.28	8.44	10.09	11.13	64.65
	358	24.47	62.52	22.11	11.74	5.03	21.25
	340	9.85	106.49	10.24	9.11	3.79	47.55
	0	2.6	2.28	1.54	2.3	1.26	18.07
	0	2.92	1.76	3.78	1.69	1.42	21.45
	0	5.17	2.98	3.21	3.27	3.8	8.79
	0	3.94	2.43	17.06	2.79	3.41	33.68
SP adult (just after release) (n=12)	109	16.19	25.33	16.37	6.56	7.78	37.22
	226	30.53	69.52	6.72	8.91	7.8	47.1
	316	31.66	54.53	15.22	8.13	5.27	52.98
	486	30.86	88.72	19.09	12.19	7.68	58.16
	203	42.28	100.34	41.89	14.77	3.89	19.77
	309	23.9	112.31	32.55	10.4	12.83	51.64
	264	65.51	106.01	56.65	33.91	17.42	79.12
	498	47.83	104.4	13.28	16.47	34.86	42.53
	0	2.53	2.28	2.9	3.15	2.51	3.33
	0	3.14	1.48	4.4	3.05	2.4	7.59
	0	7.01	3.9	25.04	4.78	4.35	41.31
	0	4.98	1.93	2.93	3.74	2.79	5.7
		(ANCOVA with Bonferroni correction)
		HVC	RA	NIf	Area X	LMAN	DLM
juvenile vs adult	F value		26.5202			7.63846
	ｐ value	0.791997	0.000126354	0.299552	2.41761	0.0349068	1.11397
SP adult vs adult	F value		24.8046
	ｐ value	0.0596101	0.000188322	2.85918	0.116027	0.364992	0.716315
SP adult vs juvenile	F value
	ｐ value	0.221689	1.46435	0.687745	0.0951031	0.0610295	2.92489
ODC		Gene expression intensity
	singing duration	HVC	RA	NIf	Area X	LMAN	DLM
Adult (n=13)	482	88.54	34.55	21.23	64.2	40.1	32.49
	282	65.05	32.79	15.74	48.31	54.41	33.59
	345	32.4	16.39	11.99	42.27	21.56	38.09
	298	28.89	14.77	17.72	29.43	29.16	26.54
	476	54.41	20.77	19.74	50.22	31.99	23.99
	317	47.96	24.58	27.47	53.56	48.6	42.8
	346	46.94	19.2	27.16	51.89	70.56	30.32
	472	55.16	27.38	22.26	36.08	30.37	23.7
	405	49.26	20.58	23.49	49.69	27.49	34.31
	0	42.68	35.57	25.87	31.12	60.75	31.96
	0	38.74	27.96	21.46	60.93	26.31	31.85
	0	35.62	21.01	20.76	31.77	30.58	23.95
	0	19.54	9.59	18.91	19.84	23.07	21.95
Juvenile (n=13)	453	89.54	113.37	29.52	71.56	46.43	46.19
	321	99.09	72.69	23.23	53.73	47.49	35.92
	222	104.17	108.75	38.1	63.41	37.27	49.86
	476	73.09	56.55	14.81	36.56	29.03	16.56
	345	71.71	57	26.29	61.95	40	30.37
	358	126.18	114.56	38.48	57.65	48.26	40.35
	488	107.85	127.11	28.98	86.29	56.12	42.75
	358	91.68	97.91	29.89	73.98	65.5	38.55
	340	80.65	77.03	25.99	59.8	48.63	40.26
	0	68.75	56.51	18.27	28.01	32.6	27.69
	0	50.41	34.93	20.16	25.78	27.18	31.85
	0	35.61	58.97	19.39	52.89	26.84	33.01
	0	63.41	60.45	25.44	43.59	40.86	34.34
SP adult (just after release) (n=11)	109	51.8	78.99	35.18	63.54	96.51	31.82
	226	82.53	68.56	25.86	37.22	38.19	26.75
	316	101.99	63.38	21.99	50.45	34.09	28.96
	486	91.18	91.59	20.6	83.11	52.44	32.09
	203	87.32	82.09	29	79.39	57.12	41.64
	309	88.05	90.86	24.69	66.53	46.4	33.09
	264	107.3	81.82	25.59	67.25	50.91	28.14
	0	39.17	25.27	26.9	52.22	21.36	32.7
	0	42.63	32.35	18.81	34.54	22.52	30.53
	0	33.01	28.29	19.9	67.67	18.17	26.28
	0	50.96	35.94	21.12	29.22	38.68	32.54
		(ANCOVA with Bonferroni correction)
		HVC	RA	NIf	Area X	LMAN	DLM
juvenile vs adult	F value	29.5931	55.7779
	ｐ value	1.37029e-05	1.04239e-07	0.0390521	0.0341077	0.447128	0.0658014
SP adult vs adult	F value	20.2175	33.9827		8.22204
	ｐ value	0.00017945	7.26413e-06	0.106899	0.00894935	0.408066	0.590557
SP adult vs juvenile	F value
	ｐ value	0.789733	0.321398	0.734754	0.23823	0.511826	0.179415
c-fos		Gene expression intensity
	singing duration	HVC	RA	NIf	Area X	LMAN	DLM
Adult (n=18)	261	109.45	13.01	86.78	19.18	95.98	58.49
	290	105.53	19.18	60.78	30.38	82.45	29.6
	298	108.52	14.17	100.6	21.86	62.14	29.18
	282	50.32	2.18	40.1	7.34	35.82	33.21
	227	66.6	5.38	67.22	19.78	35.93	48.63
	482	160.82	28.79	141.81	100.84	94.89	89.59
	331	108.25	17.63	65.61	24.19	70.08	63.71
	345	117.73	8.13	94.86	32.74	71.2	74.3
	271	89.96	4.29	97.18	30.94	87.5	40.21
	476	127.53	23.18	92.06	35.41	82.04	62.36
	317	116.51	20.43	113.5	12.53	54.12	40.3
	346	77.63	10.88	70.32	27.73	57.61	24.37
	492	102.95	13.14	90.77	51.34	60.01	71.74
	405	90.9	9.21	74.69	33.31	69.13	80.89
	0	4.55	2.58	10.14	0.97	0.82	3.65
	0	3.53	1.8	5.22	1.55	2.45	2.31
	0	4.19	1.28	2.88	0.57	1.38	6.06
	0	2.78	2.71	3.5	1.3	2.65	1.4
Juvenile (n=12)	457	127.5	42.13	102.45	29.46	75.62	48.81
	339	130.57	76.69	131.5	63.64	71.78	59.33
	326.5	113.28	84.11	114.86	49.98	74.27	60.38
	452	118.96	94.18	113.27	86.01	99.74	54.64
	461.5	104.06	54.61	74.23	46.35	71.35	59.7
	378	109.29	64.56	112.6	47.04	82.54	80.78
	328	107.86	45.11	91.34	45.2	85.55	62.85
	405	113.79	112.17	123.8	62.55	83.37	108.68
	0	7.01	1.71	4.92	1.35	2.48	4.81
	0	4.18	1.96	9.23	1.88	4.28	9.27
	0	2.74	1.35	5.19	1.49	6.29	8.26
	0	3.39	1.86	8.92	1.94	2.3	3.17
SP adult (just after release) (n=11)	226	119.3	63.11	93.36	32.04	76.62	76.84
	203	139.08	93.93	98.81	113.33	128.44	92
	396	138.2	89.27	121.42	98.32	89.76	90.8
	109	94.75	27.83	72.3	37.82	69.6	25.32
	453.8	144.51	128.25	152.93	135.43	107.13	80.36
	309	147.83	112.71	121.41	131.29	121.67	95.3
	486	151.59	100.59	99.69	52.51	95.01	103.77
	0	3.51	0.88	6.98	1.25	5.82	3.66
	0	1.1	1.49	2.35	1.1	2.36	5.4
	0	5.57	1.3	4.52	1.42	6.88	6.46
	0	3.23	2.62	4.11	2.3	6.99	5.18
		(ANCOVA with Bonferroni correction)
		HVC	RA	NIf	Area X	LMAN	DLM
juvenile vs adult	F value		30.4959
	ｐ value	2.87475	2.00009e-05	0.975215	0.124753	2.10122	1.10304
SP adult vs adult	F value	7.02558	36.8907		15.1228	6.72738	12.2594
	ｐ value	0.0398242	5.22684e-06	0.109606	0.00178048	0.0454576	0.00488361
SP adult vs juvenile	F value	6.98251
	ｐ value	0.0456853	0.1017	0.651627	0.0674685	0.0748181	0.128155
Egr1		Gene expression intensity
	singing duration	HVC	RA	NIf	Area X	LMAN	DLM
Adult (n=18)	261	91.74	12.13	30.71	84.36	67.9	41.29
	290	111.52	27.47	32.3	112.3	54.12	44.99
	298	92.5	13.6	41.09	80.12	31.59	22.08
	282	104.41	12.51	20.51	79.85	56.38	34.51
	227	80.18	7.66	27.95	77.53	54.21	52.33
	482	119.94	25.95	57.22	169.51	79.3	49.92
	331	109.76	12.57	30.51	112.65	46.06	35.01
	345	134.95	8.65	51.4	105.81	46.35	36.49
	271	88.81	2.26	34.23	76.62	47.05	39.88
	476	134.37	36.9	58.54	131.64	84.74	36.38
	317	89.35	16.33	35.98	81.36	62.62	51.13
	346	118.33	17.43	40.16	131.9	51.07	43.14
	492	133.08	17.58	56.41	142.42	62.96	59.83
	405	93.74	10.24	31.68	93.21	36.04	37.55
	0	7.77	1.43	8.86	4.77	8.5	24.64
	0	3.32	1.22	4.99	2.47	3.11	11.55
	0	6.68	3.68	5.37	3.98	5.16	21.89
	0	4.31	4.63	2.7	2.42	2.31	12.79
Juvenile (n=12)	457	97.625	41.23	98.375	89.155	46.92	35.93
	339	111.04	74.53	61.05	87.97	23.87	55.03
	326.5	140.33	105.79	88.495	165.37	122.08	83.49
	452	114.38	100.19	99.36	160.59	90.14	56.27
	461.5	131.95	93.78	103.55	137.63	89.47	63.65
	378	109.52	35.55	80.69	94.35	51.26	65.91
	328	111.83	67.2	91.01	86.91	63.73	53.14
	405	116.71	98.8	101.82	146.1	84.59	66.37
	0	4.37	1.6	7.58	1.87	2.2	14.34
	0	3.25	2.21	3.38	2.5	4.61	10.18
	0	3.48	2.93	8.16	2.54	2.21	11.25
	0	3.68	2.2	5.83	1.84	4.58	13.53
SP adult (just after release) (n=11)	226	95.6	76.72	62.35	99.2	58.9	45.82
	203	122.09	75.54	70.66	115.58	70.53	45.79
	396	140.96	65.63	97.93	111.63	84.72	33.37
	109	111.12	53.56	80.33	86.75	67	34.81
	453.8	140.16	121.74	148.39	200.74	123.4	56.41
	309	145.67	62.65	73.85	130.27	66.41	39.44
	486	153.83	71.07	86.79	139.49	61.95	40.25
	0	8.34	4.15	13.4	3.42	5.44	13.83
	0	5.63	4.44	5.43	1.42	3.32	5.08
	0	5.34	3.42	6.64	4.66	3.25	15.83
	0	7.51	2.76	6.22	2.97	7.08	8.11
		(ANCOVA with Bonferroni correction)
		HVC	RA	NIf	Area X	LMAN	DLM
juvenile vs adult	F value		29.0553	47.1766
	ｐ value	1.49361	2.86534e-05	5.49043e-07	2.96072	1.39025	0.238161
SP adult vs adult	F value		35.5563	29.9774
	ｐ value	0.0569601	6.99897e-06	2.55627e-05	0.0558107	0.055883	2.37731
SP adult vs juvenile	F value
	ｐ value	0.0684619	1.11384	0.43327	0.326981	0.693333	0.585787
H3.3b		Gene expression intensity
	singing duration	HVC	RA	NIf	Area X	LMAN	DLM
Adult (n=13)	482	124.32	76.25	99.38	134.39	88.47	89.92
	282	123.79	76.1	111.74	119.53	105.18	127.11
	345	101.44	77.58	88	139.18	110.17	108.57
	298	126.72	73.73	116.7	127.15	101.16	139.21
	476	134.56	78.35	102.76	145.73	107.89	135.67
	317	109.39	73.92	100.59	134.01	125.96	114.52
	346	118.95	63.28	93.99	111.23	102.46	79.01
	472	120.19	83.88	107.85	127.41	104.23	96.77
	405	114.71	64.32	90.75	126.36	94.43	80.4
	0	63.37	59.75	75.21	95.63	76.89	61.25
	0	93.9	60.87	90.07	102.34	75.78	88.38
	0	110.53	70.34	109.12	107.34	106.49	90.39
	0	104.56	66.14	97.94	117.85	91.43	120.79
Juvenile (n=10)	321	148.5	132.04	100.89	135.65	93.28	114.91
	476	115.62	92.24	94.81	131.72	93.02	112.4
	345	148.1	115.88	105.15	149.97	103.36	133.56
	358	137.98	132.75	95.95	138.77	95.22	110.2
	488	126.42	102.21	90.2	135.12	94.46	63.18
	358	122.74	118.97	99.31	125.99	94.29	94.12
	340	111.77	89.69	77.78	129.96	77.69	111.25
	0	87.49	70.14	73.38	84.26	62.53	78.35
	0	108.75	77.33	106	124.77	95.01	120.67
	0	78.2	60.21	82.4	76.39	91.44	87.34
SP adult (just after release) (n=11)	109	97.22	88.5	105.7	122.79	108.17	71.99
	226	121.74	95.54	104.68	117.94	85.51	101.21
	316	138.3	106.87	85.79	146.54	82.43	96.66
	486	144.64	107.08	87.46	134.18	74.83	79.87
	203	138.51	113.25	100.21	120.93	109.89	108.95
	309	109.3	99.61	77.89	108.76	94.51	103.32
	264	132.28	91.2	90.55	115.5	67.57	83.09
	0	89.91	74.36	83.1	119.16	104.71	104.78
	0	105.28	84.53	85.8	101.42	83.39	79.04
	0	103.03	68.46	92.63	64.33	84.66	88.22
	0	108.35	80.37	102.35	96.1	94.39	101.55
		(ANCOVA with Bonferroni correction)
		HVC	RA	NIf	Area X	LMAN	DLM
juvenile vs adult	F value		21.2683
	ｐ value	0.852552	0.000451833	0.555161	2.68692	0.199606	2.99344
SP adult vs adult	F value		43.2294
	ｐ value	0.0933024	3.90141e-06	0.627862	2.0087	0.496337	1.01252
SP adult vs juvenile	F value
	ｐ value	0.962873	2.86846	2.96148	2.59095	2.93596	0.742607
Gadd45b		Gene expression intensity
	singing duration	HVC	RA	NIf	Area X	LMAN	DLM
Adult (n=11)	482	108.3	16.02	96.87	90.52	59.37	60.25
	282	111.85	15.52	119.34	48.96	46.18	56.56
	345	106.34	22.51	83.94	79.52	84.3	63.41
	298	95.95	21.37	91.22	47.76	64.88	82.54
	476	134.34	17.68	100.55	63.15	90.17	90.54
	317	116.31	23.35	113.29	68.66	82.98	87.37
	346	94.19	24.7	59.57	55.62	67	46.57
	472	120.48	16.26	72.64	48.8	70.46	64.62
	405	126.55	17.13	63.11	40.47	62.52	56.74
	0	56.09	27.81	30.43	35.59	45.1	53.37
	0	29.16	14.31	55.88	46.55	40.27	88.06
Juvenile (n=13)	321	118.22	41.03	118.73	77.78	99.06	105.98
	222	146.79	52.73	147.18	96.63	100.12	63.92
	476	133.82	94	130.58	84.48	93.08	103.67
	345	120.78	40.28	102.91	69.98	58.5	78.27
	358	147.08	68.7	134.9	161.83	121.73	86.38
	488	116.2	81.84	120.86	110.59	97.84	88.33
	358	108.91	75.6	105.68	70.28	68.46	86.49
	340	123.24	57.18	105.16	114.57	85.16	83.65
	462	156.18	68.44	104.6	95.17	105.95	84.25
	0	86.08	55.43	54.84	67.28	73.32	87.28
	0	66.41	27.1	49.35	80.1	109.54	87.04
	0	49	37.61	32.06	39.52	41.81	94.3
	0	84.71	38.35	40.83	36.64	87.39	58.96
SP adult (just after release) (n=11)	109	117.01	60.44	65	65.51	130.24	64.34
	226	157.41	63.68	143.52	113.85	116.39	102.36
	316	147.7	67.1	108.76	126.06	97.41	114.29
	486	136.56	64.94	137.46	171.73	138.2	115.63
	203	160.32	74.38	121.54	163.56	141.33	69.86
	309	144.99	85.63	145	188.49	142.01	114
	264	172.53	67.95	119.06	142.43	133.11	106.83
	0	47.35	24.82	45.61	39.38	62.19	77.78
	0	54.59	16.12	45.01	45.42	74.08	64.75
	0	30.92	16.68	27.82	35.65	39.81	56.7
	0	79.28	36.87	50.77	21.06	50.45	39.4
		(ANCOVA with Bonferroni correction)
		HVC	RA	NIf	Area X	LMAN	DLM
juvenile vs adult	F value	7.77122	52.3554		11.766	11.5377	8.61402
	ｐ value	0.0321935	8.99456e-07	0.0934814	0.00717786	0.0077747	0.0229915
SP adult vs adult	F value	10.1976	22.3179		16.1192	20.016
	ｐ value	0.0136941	0.000389786	0.0608156	0.00203845	0.000697425	0.0623214
SP adult vs juvenile	F value
	ｐ value	0.5265	1.63842	0.634896	0.119187	0.190545	1.58858
Gabra5		Gene expression intensity
	singing duration	HVC	RA	NIf	Area X	LMAN	DLM
Adult (n=13)	282	3.5	10.98	3.68	43.23	9.33	5.08
	345	1.09	5.5	2.62	25.9	3.32	4.29
	298	5.59	10.24	7.13	42.14	6.97	6.74
	476	4.23	5.79	4.96	18.74	2.9	8.96
	317	2.97	6.37	2.85	13.42	3.62	4.72
	346	3.73	4.45	4.25	18.56	4.74	4.8
	472	4.95	6.85	5.88	14.32	2.81	4.32
	405	3.14	2.76	3.96	15.65	3.88	2.44
	332	8.56	14.14	10.36	76.47	11.57	11.98
	0	5.33	7.45	5.9	33.56	8.12	6.85
	0	5.21	6.26	3.91	38.05	4.67	6.48
	0	1.88	2.58	2.68	17.36	2.63	4.01
	0	3.95	6.94	2.75	27.51	4.47	2.77
Juvenile (n=10)	321	18.8	48.27	7.87	15.07	2.63	14.35
	345	16.52	29.95	10.4	60.18	5.86	11.52
	358	10.62	49.68	6.32	38.21	5.52	8.03
	488	13.18	22.39	5.88	15.56	2.17	5.24
	358	8.23	32.12	6.11	32.88	6.79	5.28
	340	10.54	25.86	3.73	38.73	7.8	4.15
	0	5.36	20.18	2.51	26.27	6.4	5.64
	0	9.63	26.2	9.11	49.85	6.23	9.78
	0	6.52	43.73	4.01	38.57	6.08	8.46
	0	11.58	61.78	7.87	41.05	2.86	10.96
SP adult (just after release) (n=11)	109	5.77	12.97	6.76	60.48	6.62	8.57
	226	4.98	15.76	7.63	52.31	6.29	7.34
	316	1.55	4.41	2.18	21.27	3.53	4.44
	486	5.19	7.34	5.19	35.6	5.4	6.6
	203	2.02	3.74	3.32	27.3	3.48	3.92
	309	5.34	6.98	5.5	22.88	6.65	9.72
	264	5.31	6.47	3.93	6.72	2.68	6.54
	0	3.54	6.83	2.47	32.17	1.65	8.78
	0	4.32	8.11	4.14	41.65	3.69	5.02
	0	2.26	3.73	2.09	13.53	3.97	10.67
	0	7.13	12.58	5.95	61.6	7.07	7.18
		(ANCOVA with Bonferroni correction)
		HVC	RA	NIf	Area X	LMAN	DLM
juvenile vs adult	F value	32.7246	51.8523
	ｐ value	3.35339e-05	1.27911e-06	0.247127	1.26205	2.71735	0.127717
SP adult vs adult	F value
	ｐ value	2.53643	1.45091	2.97254	2.09855	1.55509	0.493251
SP adult vs juvenile	F value	24.0442	39.9131
	ｐ value	0.000295977	1.38128e-05	0.224277	2.12342	1.45038	0.839401
Evl		Gene expression intensity
	singing duration	HVC	RA	NIf	Area X	LMAN	DLM
Adult (n=13)	482	22.79	13.57	18.83	9.87	22.37	8.89
	282	50.59	23.69	23.38	13.3	44.38	28.3
	345	68.02	24.61	25.56	9.58	50.4	20.68
	298	51.54	25.73	33.06	10.98	39.93	33.06
	476	52.44	16.11	19	19.11	36.78	33.12
	317	60.28	20.62	24.4	10.95	37.88	20.13
	346	64.24	18.92	23.76	11.05	30.5	13.57
	472	60.69	35.97	24.97	22.5	40.84	23.33
	405	76.92	31.91	45.62	24.31	52.72	23.5
	0	44.04	24.39	27.99	12.33	37.11	23.26
	0	36.14	27.02	19.95	12.76	33.63	20.46
	0	35.8	28.9	25.96	20.3	33	37.16
	0	59.15	9.81	23.82	8.78	29.8	24.58
Juvenile (n=12)	453	81.36	102.48	32.58	21.7	48.34	37.56
	321	80.52	104.05	36.66	20.77	47.42	28.5
	222	86.01	80.25	37.66	20.93	45.31	33.76
	476	89.02	99.86	34.18	22.66	47.79	34.46
	345	69.56	69.44	20.62	19.22	38.83	25.51
	358	76.48	91.53	22.32	13.43	24.04	41.73
	488	86.75	106.32	32.09	8.32	24.48	28.6
	358	80.33	121.42	45.98	18.28	49.53	39.04
	340	81.2	124.73	29.67	26.49	45.48	21.39
	0	63.26	86.16	38.83	22.88	31.77	33.83
	0	73.15	94.38	28.42	30.29	45.06	35.47
	0	57.76	80.86	32.54	19.56	40.73	32.81
SP adult (just after release) (n=11)	109	33.57	35.95	24.26	16.03	42.04	18.23
	226	59.86	23.63	34.63	15.14	30.63	28.81
	316	61.52	17.17	35.86	19.61	41.05	23.49
	486	55.32	24.03	17.14	18.4	37.22	22.96
	203	39.17	14.45	25.5	24.21	51.73	22.92
	309	28.03	24.57	20.01	15.02	30.99	35.05
	264	41.74	46.47	24.9	10.22	19.29	14.69
	0	32.04	24.2	19.8	9.61	24.65	18.53
	0	33.68	32.91	20.4	15.85	29.22	30.37
	0	50.21	38.01	30.1	15.68	26.76	26.97
	0	69.66	32.33	22.86	14.59	37.99	25.9
		(ANCOVA with Bonferroni correction)
		HVC	RA	NIf	Area X	LMAN	DLM
juvenile vs adult	F value	28.7749	223.678		7.89357		10.8651
	ｐ value	5.69559e-05	7.3001e-13	0.0746084	0.0298477	1.19349	0.00947646
SP adult vs adult	F value
	ｐ value	1.29995	0.61032	2.45205	0.853937	1.3244	2.89773
SP adult vs juvenile	F value	27.7764	75.2803				9.64269
	ｐ value	9.52389e-05	6.56508e-08	0.059429	0.108122	0.431791	0.0160728
Dpysl3		Gene expression intensity
	singing duration	HVC	RA	NIf	Area X	LMAN	DLM
Adult (n=13)	482	35.75	2.56	9.25	5.62	17.25	5.12
	282	32.95	2.69	4.37	7.51	14.53	3.04
	345	37.38	1.6	3.61	3.66	15.09	8.04
	298	38.91	6.82	4.01	5.69	8.91	2.55
	476	37.99	2.73	3.66	7.7	12.92	11.03
	317	25.88	3.43	8.53	9.8	29.12	8.92
	346	40.11	3.46	4.41	5.31	25.3	7.2
	472	36.19	1.65	3.79	7.12	14.24	12.39
	405	38.78	2.56	3.71	8.45	16.94	4.66
	0	29.87	1.21	2.9	4.2	25.6	4.34
	0	24.55	3.8	2.65	6.98	16.17	10.5
	0	30.41	5.25	5.13	4.92	14.25	6.77
	0	34.63	1.71	2.73	3.93	16.03	6.81
Juvenile (n=13)	321	87.53	80.66	13.81	32.72	33.18	9.82
	222	52.44	82.64	17.81	34.85	44.15	8.63
	476	69.77	51.31	18.12	36.39	36.77	5.7
	345	71.72	33.3	12.74	27.62	27.14	10.24
	358	85.03	70.02	10.76	42.56	31.41	18.04
	488	79.4	78.36	16.73	35.9	42.84	8.15
	358	80.86	50.14	12.08	28.44	22.88	3.71
	340	80.45	63.38	6.9	39.39	39.53	8.15
	462	73.35	79.67	11.16	32.48	37.92	12.42
	0	80.16	62.11	14.26	24.14	27.83	9.95
	0	74.42	65.56	7.75	27.35	27.37	20.27
	0	60.91	28.56	14.43	22.53	35.61	4.82
	0	99.46	99.86	20.68	44.22	36.94	15.5
SP adult (just after release) (n=11)	109	28.43	1.62	3.32	6.46	27.23	3.19
	226	29.57	1.86	5.91	9.69	18.19	6.57
	316	51.73	8.5	10.65	10.93	14.9	4.76
	486	42.78	6.52	9.74	9.87	24.3	10.23
	203	42.52	7.53	5.26	5.44	8.79	7.67
	309	26.78	5.12	3.93	5.81	14.12	6.98
	264	35.86	5.4	4.81	8.18	12.96	6.26
	0	31.55	1.84	3.79	4.45	6.47	5.33
	0	28.33	3.79	7.56	4.3	11.89	7.74
	0	42.64	4.2	5.38	7.71	24.68	6.39
	0	47.63	5.07	4.99	5.03	12.3	14.38
		(ANCOVA with Bonferroni correction)
		HVC	RA	NIf	Area X	LMAN	DLM
juvenile vs adult	F value	144.696	120.523	52.9421	208.438	48.5496
	ｐ value	3.56699e-11	2.31138e-10	4.86288e-07	7.46519e-13	9.96887e-07	0.140887
SP adult vs adult	F value
	ｐ value	0.486562	0.11555	0.12416	0.240676	1.90975	2.43875
SP adult vs juvenile	F value	61.423	68.534	24.6502	101.314	34.9092
	ｐ value	2.4867e-07	9.98725e-08	0.000172081	3.2155e-09	1.81088e-05	0.164523
Il1rapl2		Gene expression intensity
	singing duration	HVC	RA	NIf	Area X	LMAN	DLM
Adult (n=11)	345	4.45	3.53	11.98	5.59	6.91	3.92
	298	4.69	7.07	13.04	9.44	11.2	9.45
	476	5.04	9.77	16.81	9.28	7.97	21.29
	317	5.88	4.57	27.67	9.26	13.08	20.78
	346	4.15	4.55	25.74	7.23	8.04	15.2
	472	4.3	3.82	10.94	5.44	6.8	25.15
	405	5	4.74	16.38	4.91	8.17	26.39
	0	8.15	5.61	13.79	5.74	11.52	11.21
	0	8.72	7.48	18.02	14.98	17.58	12.42
	0	8.15	5.74	19.83	6.17	10.21	17.62
	0	5.05	5.66	7.02	6.13	6.49	14.25
Juvenile (n=12)	321	7.46	19.52	5.77	4.03	5.01	23.39
	222	5.8	44.94	12.12	4.02	4.68	14.09
	476	6.3	38.74	13.72	5.42	9.36	15.24
	345	6.83	41.25	23.11	13.18	14.85	35.41
	358	6.76	88.16	23.66	8.04	9.969	31.23
	488	5.48	75.62	18.44	10.05	14.5	16.5
	358	6.73	63.66	20.11	6.04	9.08	20.44
	340	7.35	76.45	6.44	9.84	8.93	31.02
	0	4.71	19.56	10.35	5.77	19.33	13.56
	0	9.97	63.76	13.4	10.55	12.46	19.93
	0	5.27	40.42	7.47	7.96	9.52	8.53
	0	9.55	67.56	6.78	7.01	8.59	9.54
SP adult (just after release) (n=11)	109	7.96	4.35	23.48	10.53	13.94	10.1
	226	4.19	8.92	12.4	7.71	6.68	21.08
	316	7.83	6.8	14.21	5.48	11.4	10.54
	486	7.26	6.39	18.5	6.7	14.92	7.84
	203	4.4	4.82	18.75	7.08	6.06	17.92
	309	7.28	4.5	12.03	5.6	9.5	7.71
	264	5.26	10.73	21.35	11.05	13.9	16.56
	0	6.23	8.64	4.93	5.65	4.83	6.25
	0	10.88	9.69	10.79	9.27	11.4	10.13
	0	10.37	7.12	15.49	9.1	19.03	18.47
	0	8.69	4.31	17.66	12.53	24.54	28.65
		(ANCOVA with Bonferroni correction)
		HVC	RA	NIf	Area X	LMAN	DLM
juvenile vs adult	F value		50.3012
	ｐ value	0.245338	1.60971e-06	0.722305	2.98424	1.93496	0.648925
SP adult vs adult	F value
	ｐ value	0.4081	0.644221	2.40749	2.40422	0.96962	1.67306
SP adult vs juvenile	F value		39.0342
	ｐ value	2.39704	1.01557e-05	0.691093	2.11148	1.47071	0.421742

## Sheet: Fig 4B
Adult vs Juvenile								Adult vs Singing-inhibited bird								Juvenile vs Singing-inhibited bird
	HVC	RA	NIf	LMAN	Area X	DLM			HVC	RA	NIf	LMAN	Area X	DLM			HVC	RA	NIf	LMAN	Area X	DLM
Arc	0.140334	8.47009e-06	4.97606e-05	0.110933	0.319303	0.418607		Arc	0.0314767	4.97606e-05	4.97606e-05	0.182725	0.0142604	1.21002		Arc	0.323987	2.85808	2.67946	1.85596	0.439213	0.231861
Crem	1.14383	0.000159355	2.70574	0.676851	0.71183	0.378699		Crem	0.186908	0.000139437	0.239529	0.351097	0.00111497	0.148761		Crem	0.0215598	0.204393	0.0238317	0.0186729	0.00177978	0.0264947
Nr4a1	1.53527	1.82381e-05	1.40549	0.609808	1.35283	1.948		Nr4a1	0.256038	0.000316891	0.200689	0.150648	0.0135216	0.565483		Nr4a1	0.578171	1.92771	0.528122	0.650237	0.0199179	0.485911
Sik1	2.2497	7.96212e-06	1.40938	0.966599	1.86779	2.25834		Sik1	0.236632	8.30342e-05	0.626532	0.00301011	0.00703612	0.0499602		Sik1	0.246082	2.16483	0.0941976	0.0623894	0.00179749	0.235264
Fam60a	0.36984	0.000429608	0.491367	2.79154	2.65335	0.0208804		Fam60a	0.0283079	0.000236237	0.235061	0.053619	0.0618249	0.0223238		Fam60a	2.14971	1.16983	1.70994	0.123037	0.0568372	1.66108
Dusp5	1.58661	0.000282666	0.254562	1.05909	0.033851	2.37148		Dusp5	0.676257	0.000906107	0.548668	0.0491742	0.0100068	2.64801		Dusp5	0.849897	0.0585837	2.257	0.138483	0.100094	2.83402
Dusp6	0.000120209	3.09564e-05	2.78934e-05	0.0177645	0.168864	0.267455		Dusp6	0.000508319	0.000933046	0.000782415	0.0821244	0.0436132	1.43358		Dusp6	1.35606	2.55503	2.2442	1.92639	0.220264	1.10977
Atf3	0.791997	0.000126354	0.299552	0.0349068	2.41761	1.11397		Atf3	0.0596101	0.000188322	2.85918	0.364992	0.116027	0.716315		Atf3	0.221689	1.46435	0.687745	0.0610295	0.0951031	2.92489
Odc	4.11086e-05	3.12717e-07	0.117156	1.34138	0.102323	0.197404		Odc	0.00053835	2.17924e-05	0.320696	1.2242	0.026848	1.77167		Odc	2.3692	0.964195	2.20426	1.53548	0.714689	0.538246
c-fos	2.87475	2.00009e-05	0.975215	2.10122	0.124753	1.10304		c-fos	0.0398242	5.22684e-06	0.109606	0.0454576	0.00178048	0.00488361		c-fos	0.0456853	0.1017	0.651627	0.0748181	0.0674685	0.128155
Egr1	1.49361	2.86534e-05	5.49043e-07	1.39025	2.96072	0.238161		Egr1	0.0569601	6.99897e-06	2.55627e-05	0.055883	0.0558107	2.37731		Egr1	0.0684619	1.11384	0.43327	0.693333	0.326981	0.585787
H3.3b	0.852552	0.000451833	0.555161	0.199606	2.68692	2.99344		H3.3b	0.0933024	3.90141e-06	0.627862	0.496337	2.0087	1.01252		H3.3b	0.962873	2.86846	2.96148	2.93596	2.59095	0.742607
Gadd45b	0.0321935	8.99456e-07	0.0934814	0.0077747	0.00717786	0.0229915		Gadd45b	0.0136941	0.000389786	0.0608156	0.000697425	0.00203845	0.0623214		Gadd45b	0.5265	1.63842	0.634896	0.190545	0.119187	1.58858
Gabra5	3.35339e-05	1.27911e-06	0.247127	2.71735	1.26205	0.127717		Gabra5	2.53643	1.45091	2.97254	1.55509	2.09855	0.493251		Gabra5	0.000295977	1.38128e-05	0.224277	1.45038	2.12342	0.839401
Evl	5.69559e-05	7.3001e-13	0.0746084	1.19349	0.0298477	0.00947646		Evl	1.29995	0.61032	2.45205	1.3244	0.853937	2.89773		Evl	9.52389e-05	6.56508e-08	0.059429	0.431791	0.108122	0.0160728
Dpysl	3.56699e-11	2.07242e-10	1.60963e-07	9.96887e-07	7.46519e-13	0.140887		Dpysl	0.486562	0.11555	0.12416	1.90975	0.240676	2.43875		Dpysl	2.4867e-07	9.98725e-08	0.000172081	1.81088e-05	3.2155e-09	0.164523
Il1rapl2	0.245338	1.60971e-06	0.722305	1.93496	2.98424	0.648925		Il1rapl2	0.4081	0.644221	2.40749	0.96962	2.40422	1.67306		Il1rapl2	2.39704	1.01557e-05	0.691093	1.47071	2.11148	0.421742
