# Supplementary material for: Vocal practice regulates singing activity–dependent genes underlying age-independent vocal learning in songbirds
Source: PLoS Biol. 2018 Sep 12;16(9):e2006537. doi: 10.1371/journal.pbio.2006537 (PMC6152990; doi:10.1371/journal.pbio.2006537)
Supplement: S5 Data — (XLSX) [file pbio.2006537.s014.xlsx]

## Sheet: Fig 5A
	Arc vs Vglut2 co-expression (%)
	Juvenile singing RA (n=140 neurons from 3 sites)			Average	SD
	100	100	97.5	99.1667	1.44338
	Arc vs Gad2 co-expression (%)
	Juvenile singing RA (n=208 neurons from 3 sites)			Average	SD
	4	0	5	3	2.64575
	Nr4a1 vs Vglut2 co-expression (%)
	Juvenile singing RA (n=756 neurons from 6 sites)						Average	SD
	96.3855	98.3333	96.6443	97.8571	94.6565	93.2331	96.185	1.93457
	Nr4a1 vs Gad2 co-expression (%)
	Juvenile singing RA (n=496 neurons from 4 sites)				Average	SD
	1.20482	3.50877	2.96296	4.87805	3.13865	1.5202
	Sik1 vs Vglut2 co-expression (%)
	Juvenile singing RA (n=770 neurons from 5 sites)					Average	SD
	86.9048	94.9045	94.2857	90.8333	90.6667	91.519	3.22505
	Sik1 vs Gad2 co-expression (%)
	Juvenile singing RA (n=491 neurons from 4 sites)				Average	SD
	8	11.2903	7.40741	6.81818	8.37898	1.99997
	Dusp5 vs Vglut2 co-expression (%)
	Juvenile singing RA (n=499 neurons from 6 sites)						Average	SD
	100	100	100	100	100	100	100	0
	Dusp5 vs Gad2 co-expression (%)
	Juvenile singing RA (n=253 neurons from 4 sites)				Average	SD
	0	0	0	2.12766	0.531915	1.06383

## Sheet: Fig 5B
Arc vs nXIIts neurons co-expression (%)
Juvenile singing RA (n=130 neurons from 3 sites)			Average	SD
95	97.561	95.9184	96.1598	1.29744

## Sheet: Fig 5C
RA-projection neurons
condition	dencity (spine/um)	AVERAGE	SEM	p-value (one-way anova+bonferonni-correction)
Juvenile (n=18 neurons of 6 birds)	2.34375	2.54745	0.0866449	Adult vs juvenile	7.80215e-10
	2.62791			Adult vs SP adult	1.14076e-06
	2.51111			juvenile vs SP adult	0.773926
	2.48
	2.22222
	2.96
	3.40741
	2.90625
	2.13793
	2.42857
	2.72222
	2.44118
	2.33333
	2.19231
	2.4375
	3.29412
	2.33333
	2.075
Adult (n=15 neurons of 5 birds)	1.68571	1.58656	0.0404873
	1.66667
	1.55263
	1.5
	1.56364
	1.52381
	1.89286
	1.69767
	1.88
	1.5
	1.56364
	1.52381
	1.32
	1.59459
	1.33333
SP adult (n=15 neurons of 5 birds)	2.7027	2.44206	0.107422
	2.325
	2.42857
	3.375
	2.76
	2.28571
	2.38889
	2.09091
	2.15385
	3.08
	2
	2.79167
	1.73333
	2.34286
	2.17241
Arcopallium neurons
condition	dencity (spine/um)	AVERAGE	SEM	p-value (one-way anova+bonferonni-correction)
Juvenile (n=18 neurons of 6 birds)	2.06977	2.18062	0.0699205	Adult vs juvenile	1.93263
	2.24242			Adult vs SP adult	1.20812
	1.52273			juvenile vs SP adult	2.02218
	2.175
	2.15152
	2.13333
	1.97619
	2.36364
	1.51282
	2.35294
	2.475
	2.73333
	2.6
	2.21622
	2.17241
	2.26316
	2.11111
	2.17949
Adult (n=15 neurons of 5 birds)	2.34483	2.13451	0.0630515
	1.975
	1.58333
	2
	1.97368
	1.96774
	2.38889
	2.26923
	2.15385
	2.63333
	2.04
	2.03226
	2.27778
	2.37778
	2
SP adult (n=15 neurons of 5 birds)	2.15152	2.09266	0.0712487
	2.51429
	1.90698
	2.11429
	2.17857
	2.37143
	2.25926
	2.16667
	2.14286
	1.46154
	2.22
	1.65385
	1.73333
	2.34286
	2.17241
