# Supplementary material for: Vocal practice regulates singing activity–dependent genes underlying age-independent vocal learning in songbirds
Source: PLoS Biol. 2018 Sep 12;16(9):e2006537. doi: 10.1371/journal.pbio.2006537 (PMC6152990; doi:10.1371/journal.pbio.2006537)
Supplement: S6 Data — (XLSX) [file pbio.2006537.s015.xlsx]

## Sheet: S1 Fig. B
	Body weight (g)
Juvenile (n=11)	11.37
	11.5
	13.1
	11.8
	11.76
	10.4
	12.8
	12.8
	13.6
	12.7
	12.4
Adult (n=10)	11.9
	12.4
	12.9
	14
	11.7
	12.6
	12.8
	16.4
	11.48
	12.6
SP adult (n=10)	13.2
	17.3
	14.18
	11.89
	12.85
	15.75
	15
	11.08
	13.4
	14.1

## Sheet: S1 Fig. C
		Average of acoustic features
conditions		Duration (ms)	Pitch (Hz)	Pitch goodness	AM	Entropy variance
Normal adult (n=5)	bird #1	131.701	836	348.705	0.012996	0.5275
	bird #2	186.476	737.75	534.015	0.010273	0.235
	bird #3	226.984	781.9	509.65	0.0133165	0.549
	bird #4	188.821	930.1	393.155	0.015142	0.301
	bird #5	253.474	846.85	294.145	0.0109945	0.6575
SP adult after release (n=5)	bird #1	235.714	1040.2	338.9	0.015674	0.5575
	bird #2	243.197	707.7	519.485	0.010081	0.5145
	bird #3	196.603	906.8	283.31	0.0147585	0.5205
	bird #4	232.422	852.6	406.02	0.012107	0.4445
	bird #5	222.345	792.25	367.435	0.013419	0.521

## Sheet: S2 Fig. B
	Intact (n=5)					SP birds (n=5)
		Phd	Average of motif consistency (%) (20 vs 20 motifs)	SD			Phd	Average of motif consistency (%) (20 vs 20 motifs)	SD
	bird #1	56	63.8895	13.9489		bird #1	103	72.9632	16.8415
		75	71.5263	14.982			110	77.6684	9.74898
		100	92.5684	6.36215			121	91.9211	4.4626
		123	95.9415	4.16697			126	96.0904	3.3258
	bird #2	60	67.3842	18.0903		bird #2	102	74.9789	24.9346
		74	90.5105	7.81412			107	93.1947	5.85091
		104	97.4368	0.823159			120	97.2526	2.7965
		122	97.2926	1.52446		bird #3	101	73.5421	20.4609
	bird #3	50	69.9895	11.6366			106	94.6211	5.57234
		77	84.8842	10.1783			119	98.5316	1.57832
		103	96.5842	2.98959		bird #4	102	70.0632	19.1769
		130	94.9309	2.80586			111	88.9316	11.9784
	bird #4	51	62.2842	14.8229			125	97.1684	2.27181
		75	78.4263	14.7431		bird #5	103	76.4316	14.3821
		98	91.4069	9.22139			110	84.2368	9.59146
		123	89.6755	7.90004			122	95.8474	3.83788
	bird #5	54	66.2737	15.1668
		74	74.5737	10.308
		99	87.7773	7.65414
		126	91.9468	7.66987

## Sheet: S2 Fig. C and D
	SP birds (n=5)
			Syllable		Motif
	ID	Phd	similarity (%) to tutor song (n=50 syllables)	SD	similarity (%) to tutor song (20 motifs vs 10 tutor motif)	SD
	bird #1	103	55.69	8.18855	50.2312	12.6912
		110	59.14	8.45207	53.5477	7.97828
		121	65.67	6.98065	77.0402	7.87647
		126	68.6	7.78012	82.6231	4.38934
	bird #2	102	51.996	4.64209	64.4322	7.89861
		107	55.08	4.55407	69.4573	7.11287
		113	64.558	7.76131	86.1709	4.44165
		120	66.172	6.5368	84.7789	4.79597
	bird #3	101	55.108	5.91583	58.799	12.4827
		106	54.616	9.01895	73.8543	5.25356
		112	64.294	2.70762	74.7136	4.53531
		119	66.486	2.98247	74.8342	4.38635
	bird #4	102	52.172	5.51703	44.2261	14.148
		111	57.416	8.58837	64.1709	7.55594
		118	57.95	10.0914	63.7789	5.89393
		125	58.582	11.3153	58.4121	6.64596
	bird #5	103	47.214	6.73507	67.2312	11.5849
		110	49.586	7.00874	75.6884	8.41916
		118	50.506	7.49186	81.7035	7.02647
		122	56.118	5.05354	82.1457	8.74232

## Sheet: S3 Fig.
Cluster III	Z-score (normalized by juvenile silent)
	Juvenile						Adult						SP adult
gene name	silent (n =3birds)			singing silent (n =3birds)			silent silent (n =2birds)		singing silent (n =3birds)				singing silent (n =3birds)
ABCG2	0.18729	-0.0770732	-0.110217	-1.14004	-0.213426	0.790499	0.614298	0.293076	2.11056	0.610128	1.57016	0.258783	-1.15694	0.906853	-1.61414
ACD	-0.366924	0.390001	-0.0230764	1.71667	0.702456	2.27239	1.40635	-0.169721	1.94537	3.20763	1.26328	0.699127	1.76463	0.803817	1.91257
ADAM9	0.22452	-0.204794	-0.0197266	0.850962	-0.494648	0.2942	0.821685	1.85136	1.2782	2.89554	0.979957	2.38494	1.99955	1.0172	1.92238
ADAMTS2	0.831231	-0.277926	-0.553305	-0.544341	-1.13332	-0.623556	0.817408	2.10705	1.14419	1.05442	2.0664	0.723007	0.297617	0.966173	1.52029
ADCY1	-0.0905802	0.270528	-0.179948	0.088485	1.15588	1.17771	-0.415645	0.599796	2.20355	1.83931	0.141618	2.34978	-0.425956	-0.968464	0.651918
ADORA1	0.331717	0.885056	-1.21677	1.34949	-0.442162	1.40909	1.54749	1.94193	1.81619	2.4806	1.70068	1.07258	2.31876	1.15269	1.77685
AGMO	0.408467	0.914447	-1.32291	0.0375705	-0.215155	-1.99462	1.06403	1.5388	0.644672	0.843229	1.36168	1.39437	0.18494	1.00032	0.896655
AGPAT2	0	0	0	0	0	0	1.44519	1.11645	0	0.634243	2.6672	2.86919	0	0	0
AHR	0.686459	0.87024	-1.5567	0.784667	-0.255146	-1.1461	0.630373	1.1149	1.69405	0.763885	1.10881	1.67368	-0.823742	1.24015	1.05325
AIF1L	-0.423463	0.292669	0.130793	1.09306	-0.186824	-0.941723	1.0038	2.20888	0.503093	2.23203	1.6062	1.83555	0.93219	2.18368	0.901423
ANGPTL7	-0.840846	-0.0959541	0.9368	1.39628	0.261214	0.803146	2.02539	-0.0291065	2.33196	2.54485	2.28603	0.285664	1.32591	0.908912	1.36285
ANK1	0.195826	0.488086	-0.683912	0.851949	-0.291407	0.04953	1.06944	1.54794	2.04805	2.09889	1.08098	1.77623	2.32493	1.09489	2.67177
ANLN	-0.0186179	-0.030713	0.049331	0.778255	-1.27711	0.0398373	1.85615	2.4628	1.32429	1.51353	1.0174	1.00532	-0.316105	-0.526066	1.04133
ANXA11	0.36506	-0.546028	0.180969	1.05031	-1.2891	0.730248	1.36482	2.32776	0.96867	1.41679	1.05845	0.332001	-0.189648	1.85153	-0.750352
AOAH	1.18029	-0.619549	-0.560737	1.5098	-0.9694	0.26938	0.146128	1.9082	0.636081	1.67362	1.1917	2.08016	0.683423	-0.260798	-0.444237
AP5Z1	0.909651	-1.57424	0.664588	-0.836817	-0.380235	-1.43645	0.0408716	1.49461	1.16479	1.80154	0.0667641	0.796239	0.523861	0.706392	-0.186483
APLP2	-0.193289	1.53792	-1.34463	0.225987	0.177866	-2.03561	0.958599	0.652072	1.93121	0.320689	0.591301	1.0535	0.587722	0.272706	-0.00405621
ARHGAP18	0.843332	-0.246094	-0.597238	1.71411	0.207183	1.59587	1.31672	2.51736	2.49006	1.72126	1.83398	2.54898	2.12464	2.34762	1.42548
ARHGAP24	0.0104215	-0.47983	0.469408	0.697775	-1.95332	0.750286	0.612444	1.75459	0.463206	1.97598	1.00109	0.991457	1.94879	-0.0274058	0.984878
ARHGEF10	-0.297123	-0.969504	1.26663	-0.631496	-0.334057	-0.297356	-0.0508869	1.75549	0.0317267	-0.0976113	-0.807695	-1.96664	-0.893618	-0.838246	-2.04892
ARHGEF3	0.533407	-1.03972	0.506318	0.140366	-1.54864	-1.09812	1.00714	1.3219	0.419509	1.29344	1.33496	1.48401	-0.598779	-0.451013	0.871862
ARL13B	0.658176	0.118938	-0.777114	0.679108	1.04435	-1.28555	0.727621	1.16256	1.17697	1.60371	1.62548	2.81774	0.116895	1.4061	1.10939
ARL4A	0.278388	1.52136	-1.79975	0.194743	-0.32065	-1.49743	0.608301	0.538921	1.31332	0.370248	0.701167	1.17356	0.93324	1.20144	1.51788
ARL5A	-0.00386073	-0.293983	0.297844	-1.37219	-1.10763	-1.7674	0.492711	0.191664	1.19425	0.0634661	1.39613	0.729166	-0.805247	1.11798	-1.25982
ARL6IP1	-0.135038	1.98123	-1.84619	0.245936	-0.436143	-1.44716	-0.25024	-0.0862809	1.45448	-0.0581613	1.08132	0.497548	0.534373	0.917319	0.167922
ARMC3	-0.662679	0.322723	0.339956	-0.705629	1.07248	1.24624	1.2711	1.44684	1.43108	1.26127	2.41555	1.5701	-1.19031	0.117551	1.05835
ARSK	-0.0722817	0.401827	-0.329546	0.154127	-1.36347	0.276794	1.28798	2.2265	1.02666	-0.0895786	0.868508	0.382744	-0.380401	-1.73792	0.938336
ASB1	1.83623	-0.859634	-0.976593	-0.250137	-0.193122	-0.295307	0.640151	1.48757	0.662571	2.23884	0.44367	1.75102	-0.268657	0.157182	-0.0262888
ASB2	0.906021	-0.076392	-0.829629	-1.96985	-0.85231	-1.4388	-0.114232	0.14465	1.33413	0.345697	0.749355	0.145967	-0.696671	-1.11301	-1.85954
ASPH	0.324787	0.0306217	-0.355409	0.83849	-0.490611	-0.387588	1.812	2.21101	2.46112	1.07051	2.06513	1.60943	0.0865246	1.34195	0.813167
ATG9A	-1.47093	0.855334	0.615601	0.674428	-1.00773	-0.246909	0.964413	2.14138	1.11609	1.18585	1.10252	0.760533	0.949374	-1.12616	0.147723
ATIC	0.114785	-0.293902	0.179117	-0.495806	-0.679491	-0.425021	0.790081	-0.604784	0.0184306	1.69257	2.02533	0.365137	1.19894	1.91297	1.9475
ATP13A3	0.19965	0.386408	-0.586059	0.0908844	-0.164524	-0.167527	0.619222	0.783356	2.19595	1.45159	1.37673	3.23638	0.638846	0.653653	0.0536013
AURKA	-0.0129038	0.693739	-0.680836	1.42437	-0.0212217	0.126861	1.37542	2.60274	0.688528	0.245886	1.45312	2.1054	-0.314689	1.7545	2.05809
AZI2	1.5146	-0.476419	-1.03818	-0.54516	0.318788	-0.0489711	0.108115	-0.0524766	0.706356	0.929389	1.32913	2.42885	0.58818	2.21583	0.0549952
B5FY01_TAEGU	0.112759	-0.450591	0.337832	-0.778495	-1.59176	-1.65605	0.570753	0.357865	0.858357	0.876535	0.659133	-0.490573	-1.84441	-1.84441	-0.587803
B5KFQ7_TAEGU	-0.0941654	2.24821	-2.15404	0.249204	-0.829303	-0.69897	-0.132809	-0.0685	0.761293	0.00420299	0.660933	0.635712	0.622481	-1.05461	-0.344005
B9D1	-0.156715	0.398996	-0.242281	-0.856405	0.31603	-1.75371	0.188873	-0.651825	1.7552	-0.425571	-0.23229	-1.50304	0.927265	1.47052	0.889984
BAG5	0.28047	-0.375998	0.095528	-1.50314	-0.709738	-1.97218	-0.358999	0.475249	0.582634	-0.435497	0.82987	0.333684	-1.1135	-1.91868	-2.17871
BARX2	0.679287	0.0858189	-0.765106	1.75271	1.02031	1.20022	1.24555	0.219553	2.09129	1.45171	2.42829	1.60399	0.410397	-0.197268	2.77639
BCAP29	0.675264	0.609694	-1.28496	0.162679	-1.10941	0.549977	0.475583	1.96148	0.175357	1.01925	0.171959	0.158127	-0.00401216	1.98844	2.19206
BHLHE41	0.212292	1.33305	-1.54534	1.21766	-0.926456	-0.80712	1.5664	1.08262	1.93652	1.45726	0.920546	0.759206	0.817254	0.872645	0.959901
BMP4	-0.234709	-0.319918	0.554627	-0.368892	-0.615242	0.550746	1.32008	1.61731	1.16884	2.31659	0.0134385	1.36048	-1.50688	0.364289	0.0631322
BMP7	0.678514	-0.353385	-0.325129	0.983882	-0.522018	-0.39189	1.23235	0.116588	1.68646	1.48542	2.1671	1.32232	-1.44458	0.946921	0.647581
BNIP3	-0.343508	0.190414	0.153094	1.33983	-1.40154	0.0518143	0.760559	1.65139	1.03661	2.19133	1.68949	1.13145	1.99528	1.35867	1.80889
BNIP3L	-1.26981	1.42775	-0.157936	-0.442617	0.15963	-1.72801	-0.261507	-0.590879	0.266434	0.14271	1.31407	1.6999	1.44912	0.432738	0.547664
BRD1	-0.738723	1.3378	-0.59908	-0.612356	-2.32727	-1.7011	0.587323	0.491014	0.685078	-0.449031	0.585218	0.700963	0.306211	0.609052	0.328007
BRINP3	1.34152	-0.244782	-1.09674	-0.301474	-0.848256	-0.0510606	-0.422828	0.939014	1.98955	-0.129991	0.865394	1.73493	1.03744	0.274653	-1.11027
BSDC1	-0.0305055	-0.0196468	0.0501523	-1.45275	-1.17538	-0.553401	1.4004	-0.0119853	0.849995	0.824856	1.00338	1.23046	1.00027	1.16587	2.17552
BSN	-0.334849	0.574556	-0.239707	-0.200164	-0.409229	-1.44752	1.25702	0.323301	0.863184	1.66438	0.829314	0.479083	2.12166	-1.30165	0.674931
BTBD3	0.0766252	0.122071	-0.198697	-0.290937	-0.931595	0.807517	1.17375	1.82556	2.10316	1.41836	1.60308	1.23273	0.0634125	-1.14402	0.0969336
BTBD6	0.670721	-0.00317592	-0.667545	2.41311	1.85431	0.965644	1.52397	2.08483	2.43673	2.7523	2.04384	2.58655	1.29254	1.56734	2.47272
C14orf37	0.32718	0.329165	-0.656345	0.457635	0.493308	1.89211	1.11215	0.817616	2.64974	2.38713	1.84339	1.89587	0.617929	1.92519	-0.354933
C16orf70	0.115779	0.31107	-0.426849	0.852155	-0.318106	0.120951	-0.0176048	2.33648	1.72295	0.927056	1.28394	1.91612	1.65484	-1.12862	-0.0571263
C19orf40	0.464237	0.529382	-0.993619	0.386787	-1.54829	-0.708336	1.11713	1.69289	0.884011	1.10745	1.10428	-0.37827	-0.190022	-0.823595	1.5656
C21orf2	-0.198433	1.4348	-1.23637	-0.2425	-0.220553	0.876611	2.36869	1.28037	1.46711	1.5657	0.985953	1.68439	-0.2996	1.23238	1.42002
C2ORF64	-1.08083	0.603586	0.477248	-1.31176	-0.613247	0.261734	-1.06461	1.52042	1.09869	1.28683	0.873925	1.40624	-1.12112	0.626778	0.15739
C3orf18	-0.0933526	-0.657927	0.75128	0.252572	-0.767222	-0.198797	2.08178	1.21495	1.30269	2.71933	1.24863	0.842821	1.34956	0.00499941	1.46865
C4orf27	-1.45137	1.41081	0.0405595	-0.0925899	-0.716546	-1.02676	0.628459	1.72209	0.214171	0.928618	0.859982	0.29543	1.28011	1.24448	1.87304
C5orf51	-0.515395	0.40383	0.111564	0.798889	-0.85792	0.388703	1.87663	2.42638	1.49684	2.13287	1.71765	1.7557	0.179542	0.995251	0.0654356
C7	-0.0860856	-0.330494	0.41658	-0.274633	-0.689935	-0.680297	1.60723	-0.0439775	1.95904	0.0706207	2.60998	0.759278	1.07703	1.45461	0.497733
CAB39L	-0.0961036	0.818629	-0.722525	-0.914645	-0.663963	-0.754698	-0.511106	0.490449	1.50227	-1.17616	0.926322	2.07754	1.01794	-0.600036	-0.536777
CABP1	0.146017	0.304016	-0.450033	1.1649	-0.923835	0.842122	1.99926	2.12627	1.95262	2.4271	1.98539	1.23086	1.40573	1.41705	1.88089
CACNB4	-0.24315	0.0331783	0.209971	-0.185367	0.87035	-0.58746	0.647326	1.02876	2.19131	1.31863	1.42579	-0.168444	-0.530495	-1.70454	-0.627996
CACNG3	-1.19752	-0.496236	1.69375	-1.30781	-0.272491	0.123616	1.28232	1.15775	0.113705	1.66596	1.70018	0.912839	1.18067	0.726863	0.670563
CALD1	-1.12286	1.92929	-0.806433	-0.300141	-0.937298	-1.12418	-0.0529015	-0.530895	-0.272528	0.0864671	1.7928	0.616607	-1.11263	0.987838	0.0483096
CAMK1	0.488894	-0.539323	0.0504291	-0.773541	-0.500831	-1.13482	0.272887	0.635832	0.847774	0.585884	1.79151	0.0851927	2.13954	-0.192661	2.05111
CAMK1D	1.11838	0.454321	-1.5727	1.44934	-0.135995	0.427653	1.2943	2.69203	1.65478	2.30663	1.04192	1.38676	1.00942	0.937746	1.10204
CAMKK1	0.0923085	-0.190388	0.0980796	1.17298	-0.0561481	1.35401	0.0192181	0.315841	1.2044	2.30454	1.20351	0.464432	-1.77249	-0.961984	0.714779
CAMTA1	-0.0808662	0.475663	-0.394797	0.403293	2.0974	-0.923686	0.917416	1.3905	2.62067	1.68084	1.72306	1.46642	2.10364	1.45002	1.11081
CC2D1B	-0.873489	0.310042	0.563447	0.757532	-0.390442	1.01755	1.52878	0.623304	2.47329	2.84897	1.45681	1.5668	1.85757	0.365498	1.4125
CCDC50	-1.14642	0.90535	0.241067	-0.752842	-0.382919	-1.26071	2.03783	1.24348	0.471787	-0.403025	1.35489	-0.252078	-1.25111	0.0838583	0.144207
CCDC92	0.460823	-0.913388	0.452565	-2.39206	-0.459565	-2.67187	-0.29718	0.0559638	0.315415	-0.636947	0.0537015	0.740503	-0.336999	0.364719	-0.905397
CCKBR	-0.201104	0.925725	-0.724621	-0.603819	-1.18094	-0.496484	0.89269	0.0689341	0.768316	-1.3176	0.245324	-1.63703	-0.498953	-1.13193	-2.63659
CCNE1	0.709969	-0.221628	-0.488341	-1.25089	-0.394204	-2.19239	-0.375365	-0.489432	0.661971	-2.74946	0.534743	0.0599356	-1.16124	0.210812	-1.0463
CD59	0.935358	-0.126932	-0.808426	1.4437	-1.24527	0.256488	0.129716	2.46057	1.77165	0.24559	1.61245	1.30955	0.527464	0.847479	1.34734
CD74	-0.03237	-0.529281	0.561651	-0.468625	-1.33711	-0.687072	1.72468	-0.754293	-0.0772877	0.339956	1.29284	0.743774	-1.00074	1.84637	1.04842
CDH18	0.732283	0.296763	-1.02905	0.202382	-0.433642	0.332505	1.39947	2.22339	1.9302	1.25509	1.30634	1.02081	-0.525547	-0.275514	-0.76922
CDH19	-0.200599	-0.664512	0.865111	0.775845	-0.23861	-0.0118235	1.7835	1.37771	1.88654	1.99333	2.24763	1.9984	-0.198516	1.1005	1.8049
CDH6	0.54688	-0.526355	-0.0205254	0.574787	-1.2317	-0.0660471	-0.409888	1.45518	2.11509	1.81793	1.85115	1.15881	0.993946	0.859733	-0.357852
CDHR1	-0.523027	0.0657293	0.457298	-1.62439	-1.37833	-0.58261	-1.97914	-2.02293	0.229945	0.219961	0.308253	0.336053	-1.18374	-0.218419	-2.45009
CDIP1	-0.291462	0.154151	0.137311	-1.12954	-0.14508	-2.10702	0.881448	-0.31071	0.50571	0.653154	0.546846	1.01429	1.48664	1.12622	1.72522
CDK6	-0.27701	0.328924	-0.0519146	0.165089	1.4265	-0.392835	-0.172133	-1.38916	2.11643	0.707948	1.35421	1.62131	0.951509	-0.0679319	-1.06181
CDKN1B	-0.526781	1.18214	-0.655362	-0.971244	-0.556773	-2.42582	0.742214	-0.644816	0.229697	-0.655309	0.489294	-0.355233	0.549198	0.696069	1.51195
CDKN2C	0.0294345	1.16608	-1.19552	0.856662	-0.577491	-0.732673	1.31271	1.72057	2.07571	1.33812	1.72067	1.64919	1.0458	1.14112	1.36908
CENPW	-0.644297	1.04664	-0.402347	1.40613	-0.284577	-0.854256	1.86045	2.24329	1.94851	1.23461	1.67274	0.721529	1.65514	1.03091	0.820804
CEP41	-0.461253	0.0720375	0.389216	-1.72124	-1.11102	-1.24393	0.128852	1.97694	-1.5687	-0.917591	0.208254	0.48071	-0.983077	-0.337111	-1.47488
CFD	0.388869	-0.071271	-0.317598	0.783782	-1.91777	-0.93466	1.14464	1.41472	0.269291	0.277115	0.767028	0.967387	0.746294	1.32595	2.12465
CGN	-0.0953323	-0.123217	0.21855	-0.00459817	0.716898	-2.31324	0.862322	1.16754	0.743715	0.878917	1.81707	1.23505	1.32387	-0.576723	0.836272
CHD6	-0.972447	0.212761	0.759686	0.653013	-0.491568	1.07596	1.21084	2.33705	2.16579	0.851586	1.43016	1.17809	-0.000214027	-0.605534	-0.493244
CIITA	-0.2238	0.48226	-0.258459	0.676271	-1.35526	-0.859113	2.14455	0.827203	1.4729	1.80124	0.991114	1.48428	0.329813	1.11033	1.48548
CIRBP	-0.352135	0.967144	-0.615009	1.22803	2.41014	1.02907	0.651227	2.07708	2.08663	1.80982	2.35236	2.96413	1.18179	1.931	1.81529
CKB	-0.788955	1.08938	-0.300423	0.611234	1.09519	0.00272497	1.38971	1.25738	2.55231	2.38081	2.24062	2.03488	1.39226	1.99363	1.76043
CLIC6	0	0	0	1.10465	1.04505	0	0	0	3.19417	1.56111	2.0113	0	1.75203	1.0205	0
CLSTN2	0.433071	-0.83335	0.400279	-0.621958	0.599291	-0.644878	0.0400341	-1.60625	1.766	1.31646	1.24213	0.958085	-1.20831	-0.606319	-0.35447
CMYA5	-0.03427	-0.194061	0.228331	0.172966	-0.601381	0.540386	1.29247	2.24419	2.04452	1.98263	0.301767	-1.01326	0.0740248	-0.499171	0.157312
CNKSR2	0.455246	0.626601	-1.08185	0.484276	-1.73496	0.750079	1.00742	0.893745	0.804633	1.68419	0.882575	0.525899	0.221974	-1.73081	0.0394986
CNNM1	-0.33956	-0.137839	0.477399	-0.685952	0.344231	0.14538	1.7594	-1.14251	1.73401	1.18106	1.50484	1.40156	1.95555	0.399235	1.79042
COG4	0.81567	-0.583712	-0.231958	-0.800586	-0.163808	-1.53461	1.03875	1.50569	0.567783	2.22334	1.27125	0.0196252	1.36682	0.814579	0.430427
COG6	0.729451	-1.10867	0.379224	1.00715	-0.322906	1.16722	1.79933	3.16847	1.27225	2.08001	0.991079	0.624463	0.228367	1.20172	0.986456
COL4A5	0.051702	-0.302747	0.251045	-0.383211	-0.49194	-0.937311	1.08914	2.04503	1.88334	0.438628	1.96767	2.03666	0.837328	1.15399	0.452748
COL5A2	0.0478307	-0.235455	0.187624	1.1263	-0.97922	0.558318	-1.84454	1.96918	-1.4533	0.120372	-0.430596	-0.9635	-0.385132	-0.470393	-1.24158
COQ4	-0.451375	0.00762889	0.443746	0.309477	-0.96021	-1.42207	0.0906815	0.44461	1.29185	1.41475	2.14433	-0.424948	0.40802	1.786	-0.285899
COQ7	0.172844	0.107898	-0.280742	1.8213	0.69246	2.07765	-0.223483	1.08313	1.73602	0.12822	2.14112	1.41039	0.402164	2.83602	0.000984144
CORO6	1.00923	-0.301639	-0.707588	0.0841412	0.0937776	0.36487	0.238659	0.383394	1.85761	2.10163	2.40614	2.18508	1.58444	1.38564	0.0595017
COTL1	-0.12981	1.52186	-1.39205	-0.119252	0.264548	-1.82146	0.072526	0.400958	1.08505	1.01906	1.30385	0.494101	0.845876	1.69609	1.00515
CPEB3	0.594785	0.573353	-1.16814	0.560795	1.20815	-0.358012	1.13811	2.59873	2.56427	0.588964	1.56064	2.14648	0.978314	1.12639	1.20819
CPLX1	0.706698	-0.704376	-0.00232214	1.61011	-0.95602	0.843303	1.4559	2.49831	1.62368	1.64617	1.67978	2.36015	0.742884	1.02222	0.619163
CPNE3	0.0192571	1.86042	-1.87968	0.353909	-0.105087	-0.50164	0.35835	0.994505	2.01059	0.524106	1.31081	1.72329	0.886886	0.886816	0.48542
CPNE4	0.503493	0.0599791	-0.563472	-1.11501	-1.36311	-1.37622	0.681935	-0.558635	0.663706	0.980793	0.929606	-0.00215246	-2.24949	0.820706	0.189714
CRCP,ENSTGUG00000005366	0.311809	-0.671788	0.359979	1.01925	-0.917892	1.41415	1.1798	2.04519	1.30365	2.69181	1.67919	1.11329	0.157785	0.908687	2.09863
CREG1	0.747638	-0.17433	-0.573309	1.95618	0.0552303	0.659628	2.13222	2.04484	0.803212	1.8231	1.65819	1.44082	0.923731	3.18903	1.60541
CRISPLD1	-0.92915	0.840671	0.0884787	1.38101	0.209124	0.858894	0.809473	2.74304	1.48161	0.655423	1.73734	2.48447	-0.469922	0.264298	0.848387
CRYBG3	0.0922483	0.103498	-0.195747	0.632777	0.076923	0.169103	1.35246	1.9168	2.19824	-0.694478	1.85313	1.47607	0.154092	1.20299	2.6016
CST7	-0.431949	0.987229	-0.55528	0.390373	-0.945448	-1.8989	0.89237	-0.38341	1.52699	0.721093	0.334713	1.30775	-0.657933	-1.1018	0.826177
CTNNAL1	0.724858	-0.88336	0.158501	-0.953983	0.29447	-0.312638	1.49339	1.54564	1.12672	-0.141368	0.455871	1.13528	-2.06232	0.681214	-0.243803
CTNNBIP1	1.30511	-0.421092	-0.884018	-0.210189	-0.295836	-0.317941	-1.12115	-0.296434	0.380447	0.687867	0.422322	1.70517	1.4261	2.32234	-0.137363
CUL4A	0.143173	0.228177	-0.37135	0.616469	0.0982031	-1.43377	1.44341	1.18448	1.70246	0.811225	1.67268	0.481297	-1.72064	0.0178794	0.437651
D2HGDH	-1.11015	0.410301	0.69985	-0.151729	0.0929338	-1.31821	-0.00775175	1.61507	1.31025	0.844339	0.800969	0.820233	0.878963	-1.95494	0.126269
DAAM2	-0.648012	-0.816259	1.46427	1.16608	0.555135	-0.960619	1.26848	1.4791	1.27218	1.94766	1.57736	2.02198	1.53019	1.69358	1.53573
DAB1	0.538088	-0.269044	-0.269044	1.02837	1.38875	-0.269044	2.19861	2.54015	1.8439	1.24102	0.000612663	0.817964	-0.269044	1.9394	1.85481
DAK	1.08088	0.138252	-1.21913	0.0178439	-0.654373	-0.827449	0.795504	1.24664	1.64693	1.88435	0.798874	1.01591	2.04211	-0.106339	1.15071
DBNL	-0.54219	0.463562	0.0786287	-0.932316	-0.685262	-2.27862	0.815968	-1.95066	0.726244	0.176318	0.459208	0.793531	-0.120587	0.511567	0.979238
DCN	0.175795	-0.462619	0.286824	1.36214	0.158453	0.435501	2.23224	1.81581	2.28144	2.93069	2.28968	1.04973	1.10481	0.835626	0.310722
DCP1A	0.245576	0.906241	-1.15182	0.0890265	-0.757028	-1.0696	0.308325	0.431184	0.870285	-0.131191	1.56812	0.687502	-0.0266472	-1.10631	-2.23149
DDX25	0.165957	0.789796	-0.955753	0.380052	-0.548011	0.780138	1.95747	0.162872	1.29263	1.39318	1.38891	0.300641	-1.61545	0.384882	1.72988
DENND2D	0.929786	0.163835	-1.09362	0.30249	0.853931	0.997216	2.51138	1.79713	2.21471	2.21758	2.39343	1.22421	1.79544	1.75445	2.03064
DHRS11	-0.410925	0.821849	-0.410925	-0.410925	-0.410925	-0.107107	2.68409	1.29121	0.269444	-0.410925	0.32698	0.634845	-0.410925	1.30074	2.06248
DHX40	0.944998	-0.862205	-0.0827931	0.129011	0.672386	-0.719527	2.44785	0.549562	1.43455	2.51297	1.80348	1.35968	1.06216	0.851609	1.3422
DLC1	0.24994	-1.16468	0.91474	-0.54028	-1.68096	-0.193435	0.925967	0.957773	1.24255	0.900927	1.20355	0.352778	-0.598089	-1.11171	-1.13982
DLGAP1	0.353897	0.584434	-0.938331	0.666253	-0.939079	0.393678	0.675248	1.92296	2.76806	0.473349	1.18846	1.02699	0.435313	-0.490419	-0.426391
DMXL1	0.581226	0.230924	-0.812149	-0.130485	0.598544	0.809489	0.96772	0.681374	2.57329	1.99665	2.11761	2.65209	0.0333946	0.775948	0.962335
DNAJB14	0.700807	-0.274205	-0.426603	-0.522258	-0.578413	-0.695749	0.389042	1.1009	2.29898	0.945105	1.12777	0.823314	-1.19963	0.932703	-1.09119
DNAJC28	-0.862836	0.245216	0.617621	-0.38845	-0.0504347	1.01549	0.924135	0.395437	2.28973	0.928696	2.49977	1.58814	1.64726	1.70975	2.11001
DNM1	0.723855	0.337647	-1.0615	-1.40858	0.562183	1.11281	0.675959	-0.031185	0.588057	1.73771	0.224067	1.05947	0.266635	-1.16248	-1.59756
DOCK11	0.26545	-0.00473206	-0.260718	0.235827	-0.503274	-0.194311	0.932505	1.55776	1.78605	2.48091	-0.142195	-0.177846	-1.37533	-0.331179	-0.057277
DOK5	-0.747372	1.16387	-0.416501	-0.0161653	-0.310371	-0.0978317	0.347337	1.37307	-0.957143	-0.574692	0.0666956	-0.573065	2.26664	1.87826	0.884065
DPF3	0.368494	-0.396561	0.0280671	-0.233818	0.408025	-0.183168	0.847876	1.1177	2.14808	0.811249	2.14544	2.30557	2.62493	1.47548	1.40116
DUS1L	1.61894	-1.60771	-0.0112285	0.0427282	0.699825	0.340413	-1.08573	0.336474	1.19993	1.93958	1.05794	0.675964	1.62615	-0.25315	1.20264
ECE1	-0.492551	0.0415785	0.450972	-0.65701	-1.3256	-0.916336	1.46679	1.38123	0.0585271	2.00931	1.02004	1.244	0.877415	1.49098	0.442732
ECI2	0.924472	-1.56132	0.636851	0.491876	-0.131059	0.270581	0.236992	1.43869	1.22274	1.91767	1.6744	0.462763	-0.684402	2.24721	0.307132
EDARADD	-0.874517	0.923394	-0.0488768	0.174957	-1.68442	0.158354	1.09987	1.41821	1.50614	1.04861	1.36379	0.961088	-1.25992	0.88098	0.625499
EFCAB10	-0.287908	0.576399	-0.288492	1.15197	0.12598	0.800637	2.81571	1.56887	0.680466	1.04939	1.90982	1.40971	1.78867	2.61444	2.59629
EFCAB4A,ENSTGUG00000009776	-0.19338	-0.609521	0.802901	-0.605019	-0.551625	-0.691921	0.872402	1.06507	1.09416	-0.477199	1.75827	0.771742	-1.79979	0.362585	1.45819
EFEMP1	0.298114	-0.541347	0.243234	-0.880857	-0.839431	0.756307	1.81264	1.49677	1.46682	1.37764	1.65325	0.415597	-1.05353	-0.494458	0.413963
EFR3A	-0.472901	1.19123	-0.718326	0.637146	-0.024251	-0.47176	0.911279	0.885832	2.78823	0.753419	2.05033	1.72494	1.6049	1.61774	0.958987
ELL	-0.806946	1.09912	-0.292174	-0.0207135	0.95474	1.67216	1.67886	1.97743	2.55205	2.14135	1.3245	1.93338	-0.101988	0.770562	0.55167
ELMOD1	0.215421	-0.679418	0.463997	-0.560179	0.176558	-1.59832	0.309468	1.71827	1.2351	1.64359	1.1899	1.42058	1.38084	0.771053	-0.670181
EML4	-0.151014	1.7982	-1.64719	0.846746	0.0272919	0.0397506	0.33443	0.791142	2.08707	0.577563	1.55464	2.1053	0.649868	1.61779	1.03093
ENGASE	0.177219	0.411593	-0.588812	-0.917645	-0.675964	-0.415348	1.93508	0.39186	0.199429	1.01177	1.44903	0.826841	1.97649	1.2475	2.0727
ENO2	1.19564	-0.430089	-0.765549	-0.966327	-1.12979	0.391723	0.795187	1.15106	1.60722	0.995289	1.02146	1.61603	0.0663323	-0.241311	-1.15581
ENPP2	0.817069	-1.39032	0.573247	0.844093	-0.794391	0.800483	1.45157	1.21496	1.02192	1.70642	1.56034	1.91205	-1.05091	0.82232	1.01665
ENPP4	-0.484833	0.702507	-0.217674	1.83545	0.81222	0.845606	1.08768	2.47541	1.93168	2.5298	2.12984	1.82582	-0.480254	0.656307	1.14499
ENSTGUG00000000021	-0.269148	0.734007	-0.464859	2.46619	0.203819	0.117201	1.78035	1.53369	1.9091	2.99014	1.84516	1.34793	1.39021	1.89697	1.29612
ENSTGUG00000000072	0.123883	-0.246836	0.122954	-0.214914	-0.351423	-0.351185	0.927484	1.09896	2.24269	-1.71476	1.89245	0.696051	0.244595	0.568736	1.36449
ENSTGUG00000000135	0.3104	0.459869	-0.770269	0.755465	-0.770269	0.799866	1.41555	2.06483	1.88964	0.985941	1.52868	2.1879	2.54435	1.88305	1.26958
ENSTGUG00000000148	-0.772859	-0.0299337	0.802793	-0.128241	0.449678	0.346492	2.28779	2.22485	0.691243	2.00072	0.888338	1.52463	0.828473	1.75105	-0.785002
ENSTGUG00000000159	0.137266	0.305447	-0.442712	0.158006	0.00893184	0.442268	1.2964	-2.18461	1.75751	0.668615	1.62852	0.493305	0.173752	-0.995544	0.912414
ENSTGUG00000000409	0.325504	-1.06288	0.73738	0.832056	-0.716052	0.657226	1.45544	0.966671	1.35447	2.01807	0.702342	0.998949	-1.06072	2.17215	1.45462
ENSTGUG00000000482	0.931004	0.54003	-1.47103	1.59407	-0.689392	1.26148	1.15528	1.85953	1.86014	1.57222	2.00328	1.6714	0.219927	1.67185	1.2604
ENSTGUG00000000562	-0.0876628	-0.281273	0.368936	0.747228	-0.81566	1.25866	1.64978	2.47914	1.40226	0.618435	0.513033	1.35333	-0.134302	-0.81566	-0.81566
ENSTGUG00000000581	-0.343732	0.0968958	0.246837	0.720845	-0.682229	0.807426	0.613101	0.782217	1.59946	1.34534	1.22272	0.298408	-1.16668	-1.71935	-1.17626
ENSTGUG00000000658	0.707854	0.103961	-0.811814	0.807328	-1.43942	-1.48628	1.27424	1.3084	0.0923655	0.150369	0.415534	0.260718	0.447568	-0.452863	2.17358
ENSTGUG00000000758	0.117905	-1.19025	1.07234	0.79711	-0.391797	1.46913	0.444479	1.52015	1.82542	1.67791	2.22116	1.68554	1.62814	-0.486775	1.24342
ENSTGUG00000000920	0.442972	-0.0475074	-0.395465	1.89834	-0.794482	0.990722	2.03596	1.26593	0.746082	1.18435	2.44383	1.3342	2.14747	1.80596	2.25256
ENSTGUG00000001162	0.0576195	0.149428	-0.207047	-2.37692	-0.667738	-1.66599	-1.75504	0.269677	0.918407	0.610481	0.624519	0.45276	-1.07363	0.0710522	0.362486
ENSTGUG00000001220	1.31342	-1.60093	0.287511	0.384334	-0.829997	0.75079	0.52284	1.99092	1.53395	0.456586	1.01119	1.00723	-0.796183	-0.360601	1.4015
ENSTGUG00000001284	-0.557306	1.82707	-1.26976	1.00988	0.0671976	-0.23766	1.06253	0.719096	2.18758	1.14095	1.73729	1.51156	1.65989	1.47605	1.65194
ENSTGUG00000001688	-0.121076	-0.0907235	0.211799	-0.226916	-1.24939	0.047897	2.1722	0.59633	0.851021	1.60357	2.32593	1.66547	-0.040295	0.431441	-0.0304827
ENSTGUG00000001901	-1.10232	0.476185	0.626138	1.87656	-0.121608	1.25244	-0.324186	0.459363	2.05989	1.70938	0.42647	2.1274	0.708416	-0.765246	1.01252
ENSTGUG00000002075	-0.870384	-0.271422	1.14181	-0.0657152	-0.757226	-0.169709	1.40821	1.48487	0.688748	1.61649	1.96995	1.85928	1.76354	1.26759	1.64127
ENSTGUG00000002095	-0.950008	1.34957	-0.399566	0.588288	-0.815422	-0.0475304	1.39453	2.49451	1.87583	0.553488	1.10209	1.45319	-0.243136	0.755295	0.951466
ENSTGUG00000002229	-0.805505	0.245172	0.560332	0.579503	1.5973	0.672862	0.868375	2.46892	1.97294	2.4759	2.07863	2.60883	1.2557	1.1497	0.137166
ENSTGUG00000002246	-0.288854	1.18353	-0.894675	0.0785282	0.0826563	-0.730623	0.282526	1.2908	2.2721	-0.921262	1.70845	1.74238	0.916722	0.495891	0.201591
ENSTGUG00000002342	0.114875	1.23399	-1.34886	-0.844614	0.364806	-1.0925	-0.407711	0.702999	1.40148	1.3677	1.40285	1.25122	0.143286	1.14368	1.5934
ENSTGUG00000002430	0.171561	1.46001	-1.63158	0.189047	0.0333466	-1.16025	0.461495	-0.248216	2.23326	0.0137598	0.651135	1.3891	-0.563287	0.877554	0.696424
ENSTGUG00000002439	0.1135	-0.0126247	-0.100875	-0.459514	-0.18871	-0.867128	1.2689	-0.112985	0.2969	0.138622	0.825509	1.01433	0.0041958	3.35323	0.92409
ENSTGUG00000002518	-0.0669051	0.232276	-0.165371	0.227223	-0.38047	-0.318204	0.799976	1.36306	1.54417	1.16075	0.267496	0.671467	-1.80826	-1.4249	-1.26909
ENSTGUG00000002547	0.21218	-0.38267	0.17049	-0.348835	0.180683	-0.10287	0.892744	2.80656	1.39586	1.41782	1.28672	1.28286	-0.592719	-0.101984	-0.893183
ENSTGUG00000002563	0.0664308	-0.349852	0.283421	-0.371692	-1.48483	-1.48483	1.29406	0.789426	-1.08231	-0.7095	-1.4498	-0.956419	-1.48483	-0.985607	1.38892
ENSTGUG00000002572	1.07257	0.139792	-1.21236	-0.100146	-0.692477	-1.60226	-0.502271	-0.760259	-0.17763	0.906613	0.198568	0.510121	2.08285	1.14161	0.968543
ENSTGUG00000002671	0.34645	-1.16173	0.815276	-1.25296	0.806367	0.856841	0.419595	1.15686	1.35527	1.51535	1.55099	1.8713	1.26405	-0.436143	-0.614391
ENSTGUG00000002758	0.220448	-0.826969	0.606521	-0.647742	-0.971373	0.173843	1.30525	0.909066	1.11849	2.03653	0.960082	1.31982	1.45821	0.718672	2.47563
ENSTGUG00000002763	0.320043	-0.910866	0.590824	-0.0645017	-0.270267	0.585008	1.16286	2.22638	1.92279	1.15536	2.20201	2.04786	0.577261	2.23609	0.586647
ENSTGUG00000002814	-0.367965	0.203837	0.164127	0.42893	-1.23184	0.668459	0.724072	2.00798	1.02731	1.54237	2.3376	2.48509	0.717468	1.40613	0.78066
ENSTGUG00000002907	-0.390443	1.9823	-1.59186	0.0780092	0.450333	-1.10036	0.283234	0.237548	2.06307	0.664744	1.42325	1.08133	0.728878	0.638906	0.217122
ENSTGUG00000002933	0.129622	0.63189	-0.761512	-2.01781	-0.154956	-2.25619	0.302112	0.1929	0.323391	-0.710006	-0.984934	1.03326	1.04116	0.617117	-0.453326
ENSTGUG00000002965	-0.2808	1.22134	-0.940541	0.666992	-0.817353	-0.0784056	1.51687	2.71695	1.6966	0.895047	1.06188	-0.100466	0.264432	0.164553	1.21318
ENSTGUG00000003000	-0.0181024	-0.437237	0.455339	-0.504613	-1.33679	-0.767146	1.56488	-0.42096	0.126359	0.0330319	1.53454	-0.0655622	-0.757834	2.27168	0.802479
ENSTGUG00000003178	-0.283073	-0.208934	0.492007	1.13669	-0.308623	-0.396028	1.98742	1.82409	1.08712	1.72214	1.91813	1.93593	0.923387	1.22876	2.74258
ENSTGUG00000003631	0.124998	0.0359663	-0.160965	0.0708179	-1.40196	-2.00302	1.30156	0.0299427	0.653274	0.53328	1.26315	1.33503	0.695768	1.34468	1.27769
ENSTGUG00000003673	-0.273187	1.03374	-0.760552	-0.0927175	0.128013	-2.05597	0.636575	1.59256	1.86824	0.184581	1.02205	1.24792	0.32758	0.386844	-0.470744
ENSTGUG00000003729	0.197014	0.569134	-0.766148	-1.40819	-1.13356	0.875107	0.14991	1.87833	0.424166	1.31856	1.23455	1.60885	1.15425	-0.0832848	1.28541
ENSTGUG00000003919	-1.20838	0.630616	0.577763	0.283517	-1.35791	0.618575	1.90434	1.62438	0.399906	1.00028	1.17815	0.606314	1.50316	1.57939	2.05488
ENSTGUG00000003939,ENSTGUG00000003970	1.24815	-0.190274	-1.05788	-1.55832	-1.42152	-1.79347	-1.00318	-0.422546	-0.136788	1.24979	0.131009	0.822587	-0.408671	-1.11427	-1.45839
ENSTGUG00000003950	0.0133496	0.200427	-0.213777	0.963866	-0.608146	0.753647	1.80147	2.03527	2.60568	1.7842	2.29357	1.77926	1.18465	0.0472833	0.624664
ENSTGUG00000003984	-0.534883	0.411665	0.123218	1.8529	0.0213645	1.61926	0.792381	1.05637	2.64339	2.26591	2.31107	2.45452	1.91649	2.05032	1.69566
ENSTGUG00000004175	-0.0374227	-0.680558	0.717981	-2.25471	-0.723913	-2.28649	0.345616	-0.196879	0.48119	-0.956151	0.310862	0.36007	-0.81251	-0.895944	-2.05339
ENSTGUG00000004239	-0.269241	0.875984	-0.606742	1.48892	0.0159268	1.86488	2.23157	2.13387	2.45203	2.00685	2.1865	2.33719	1.27293	1.64505	2.13025
ENSTGUG00000004255	-0.925478	0.836848	0.0886307	-0.0532196	-0.888767	0.0885153	1.64415	0.319878	1.9071	-0.203345	1.99629	0.00213859	0.928755	1.98443	-0.268844
ENSTGUG00000004265	-0.307038	0.328417	-0.0213786	-0.0950676	-1.20982	-0.038145	0.315133	1.09414	0.145057	1.33144	0.860918	1.70354	2.28994	2.33068	1.24012
ENSTGUG00000004316	1.04686	-0.774838	-0.272017	-0.415612	-0.960287	-0.90947	0.954253	0.350722	1.76569	1.90561	0.542054	1.7837	0.96255	1.41919	0.670435
ENSTGUG00000004328,ENSTGUG00000004341	-0.876958	0.733169	0.143788	1.04906	0.280411	-0.00941472	2.32977	2.45893	2.20838	1.13859	2.21912	1.74383	0.94549	2.03579	1.41083
ENSTGUG00000004360	0.225836	0.646205	-0.872041	-1.14946	-0.155823	-1.53718	1.0048	1.34507	1.11759	-0.0721462	1.70314	-0.169314	-1.30684	-0.561934	0.222303
ENSTGUG00000004404	0.405519	0.316354	-0.721872	0.57685	0.508306	-0.0406652	1.69603	0.513746	1.52209	0.483819	2.24346	1.05817	0.390086	3.37601	1.17942
ENSTGUG00000004415,MCU	0.528056	-0.671808	0.143752	1.99994	-1.08689	0.402648	1.37483	1.32403	1.59751	1.48322	2.27036	1.02106	0.574707	-0.705048	0.72414
ENSTGUG00000004452	-0.323335	0.10206	0.221275	2.1961	1.79199	2.59549	1.07262	1.21951	2.24431	2.29312	2.3973	2.61899	2.25555	1.67352	0.396429
ENSTGUG00000004544	0.251431	-1.15471	0.90328	-1.41408	-2.01506	-2.92595	-0.525892	-0.339693	-1.21939	0.428399	-0.7055	0.459169	-0.778449	-0.421533	-0.710403
ENSTGUG00000004564	0.0539147	0.67156	-0.725475	1.71001	0.668314	1.37753	1.48787	1.41647	2.46496	2.38836	2.00594	2.38968	2.43883	2.5182	2.43186
ENSTGUG00000004620	-0.074685	0.315667	-0.240982	-0.887109	1.23893	-1.70463	1.10635	2.21654	1.35412	-0.338857	0.411702	1.09657	0.158241	0.625142	-0.504262
ENSTGUG00000004768	-0.46917	0.716791	-0.247621	1.51967	0.610398	0.654985	0.51905	2.87015	1.20432	1.30276	2.5597	2.88164	1.02725	0.8154	1.41334
ENSTGUG00000004848	-0.068784	-0.237416	0.3062	-0.0533873	-1.21621	-1.73311	1.69069	0.774145	1.0212	1.7788	0.252106	1.07849	0.0502172	0.865223	1.44097
ENSTGUG00000004897	1.11957	-0.209881	-0.909687	0.375716	-1.79428	-0.293326	-0.579549	-0.632496	0.135615	1.72616	1.04059	1.60025	0.165837	1.29713	0.25757
ENSTGUG00000005031	0.318318	-0.966493	0.648175	1.25571	-0.358542	0.881361	1.61383	2.02991	1.63199	0.724238	1.65351	0.938481	-1.3565	0.0879908	1.45478
ENSTGUG00000005150	0.393018	-0.322682	-0.0703368	0.969165	-1.91737	0.535854	1.41899	1.91651	-0.347094	1.27548	0.432731	1.58491	1.06525	0.889494	1.66747
ENSTGUG00000005229,ENSTGUG00000005322	0.45624	-0.456334	9.35557e-05	-0.118374	0.566476	0.645353	1.00809	2.08232	1.99515	1.33263	1.17194	1.36396	-1.4051	-0.69031	-0.203556
ENSTGUG00000005300	0.916347	-0.340206	-0.576141	-0.99245	-1.91795	-2.33933	0.163384	-0.300931	0.364332	-0.224529	0.0592234	-0.571989	-0.0168754	-0.352389	-2.63476
ENSTGUG00000005357	0.572809	-0.168764	-0.404045	1.3807	0.538195	1.73997	-0.697151	0.0426264	2.48813	1.56767	1.97331	0.751726	0.306788	1.10361	-0.770901
ENSTGUG00000005422,NOL8	0.664336	0.82889	-1.49323	-0.620506	-0.67731	-1.50054	0.532275	1.00603	1.46285	0.292092	0.834419	0.58948	-1.18178	-1.17687	-0.510534
ENSTGUG00000005518	-0.427776	-0.0699504	0.497726	-1.16075	-0.685612	-2.93247	0.632133	0.0829859	-1.90056	-0.246082	-1.37139	-1.52471	0.454723	-0.558532	-0.000390592
ENSTGUG00000005522	0.637202	0.0785496	-0.715752	-0.241226	-1.3692	-2.2468	0.853225	0.205399	-0.414223	-0.314805	-0.657879	-0.852743	2.06553	0.190395	0.193957
ENSTGUG00000005589	0.0193617	0.466846	-0.486208	-0.529897	-0.845169	0.350874	0.228616	0.183822	2.00826	1.43613	2.04052	1.28326	-0.657401	-0.494356	-0.930132
ENSTGUG00000005594	-0.24092	0.297064	-0.0561441	0.436682	-1.44469	-1.39025	1.5925	1.61778	1.44657	1.41971	1.19593	-0.204708	0.861966	1.17153	0.494537
ENSTGUG00000005619	-0.0841832	1.28038	-1.1962	-0.0155474	-0.833427	-1.09334	1.07879	0.215652	1.79556	0.696722	0.861688	-0.625933	-1.41236	-0.854991	0.50942
ENSTGUG00000005714	0.481639	0.101606	-0.583245	-0.646157	1.31505	-0.536908	1.27334	1.38661	2.69995	0.703932	1.818	1.67855	-0.0568604	1.44229	1.26842
ENSTGUG00000005741	-0.461471	0.0528479	0.408623	2.13548	-0.206822	-0.0612377	0.211614	1.13773	2.37112	1.13556	2.54876	2.13051	0.926144	1.15317	0.216587
ENSTGUG00000005790	-0.629308	0.828589	-0.19928	0.323569	-0.178401	0.343949	2.98884	0.885294	1.59495	1.38248	2.4724	1.37796	-0.033112	0.753424	0.923066
ENSTGUG00000005914	0.41384	-0.43038	0.01654	-0.298192	-0.43038	-0.310696	2.1299	0.890675	1.1181	1.00176	2.43014	1.63173	2.05879	1.7388	1.14207
ENSTGUG00000006196	-0.00647914	0.251665	-0.245186	0.960135	0.793657	0.415561	1.97557	3.0232	2.34771	1.77209	2.10756	2.10746	0.159987	0.541412	1.04782
ENSTGUG00000006374	0.152109	0.303636	-0.455745	1.10821	-0.14498	-1.0584	1.21149	1.17976	1.97356	2.37848	1.59936	1.74672	1.95176	1.45465	1.40659
ENSTGUG00000006399	-0.0078096	-0.707289	0.715099	0.0460551	-1.37848	0.677845	1.57514	2.32819	0.594367	1.72367	2.17138	0.986742	0.685328	0.832655	0.516573
ENSTGUG00000006400	0.506675	-1.44169	0.935018	-1.89477	0.433799	-1.27662	1.17355	1.06483	0.631093	0.440417	1.15673	1.10736	0.774781	0.553385	0.0727696
ENSTGUG00000006411	0.175461	-1.74044	1.56498	-1.10701	-1.1237	-0.58168	0.257262	0.373651	0.191822	-0.490172	0.186861	0.632968	-2.01988	-0.43851	1.04958
ENSTGUG00000006673	0.488848	0.0233469	-0.512195	0.871039	-0.456802	-0.0916514	1.61969	1.37011	1.49114	1.64362	2.76697	0.890806	1.3928	2.63873	1.15082
ENSTGUG00000006725	-0.484551	1.08017	-0.59562	0.983534	-0.374292	0.434533	1.11746	-0.464052	1.86499	2.11247	1.67835	2.36062	0.298807	1.06517	1.65393
ENSTGUG00000006760,HAGH	-0.304506	0.728037	-0.423532	-0.336039	-0.165088	-0.272153	1.93358	-0.10438	0.413963	1.13579	1.53687	0.158262	2.96931	1.36075	0.414764
ENSTGUG00000006775	0.0255154	0.196804	-0.222319	-1.34804	0.377129	0.288965	1.68088	1.03917	0.574083	1.74601	2.09474	-0.113326	2.32094	0.0883372	0.100216
ENSTGUG00000006844	-0.588369	1.72787	-1.1395	0.595987	0.460373	0.551632	1.65779	2.26036	1.76595	1.46456	0.76458	0.905491	0.504124	-0.899811	0.395211
ENSTGUG00000006858	0.547181	-0.05392	-0.493262	1.25191	1.21373	0.868251	1.39487	0.711987	2.52725	3.00408	1.81043	1.86313	2.74038	2.11904	1.88082
ENSTGUG00000007036	-0.663701	-0.386882	1.05058	-0.589233	0.0204087	-0.840992	1.35967	1.22856	0.763113	1.5821	1.20692	1.53061	-1.46857	-0.25571	0.848315
ENSTGUG00000007106	-0.149455	-0.0704622	0.219917	-0.536102	-2.68555	-1.63469	0.131985	0.234907	-0.675136	0.594712	0.255654	1.34433	-0.962626	-0.737416	0.744708
ENSTGUG00000007129	-0.225785	-0.021763	0.247548	0.464883	1.02035	1.24142	0.109552	-1.06138	2.79772	0.890075	1.62826	2.00132	0.0719412	1.80059	0.658018
ENSTGUG00000007143	0.221004	0.0790036	-0.300008	0.610918	0.784486	0.709339	0.610875	3.32067	1.77198	0.82021	0.247954	2.74383	1.74151	1.17071	1.54739
ENSTGUG00000007251	0.364471	0.214651	-0.579122	0.632072	-1.52896	-0.674519	1.52014	1.99896	1.61242	1.46926	1.69997	0.564276	1.13029	0.968705	1.00709
ENSTGUG00000007255	-0.11913	1.51891	-1.39978	0.228579	0.133651	0.448032	0.0987143	0.292877	1.89559	1.042	1.5114	0.0637981	-0.188602	-0.126604	-1.7896
ENSTGUG00000007314	1.19721	-0.90953	-0.287683	0.262181	-0.646421	1.04896	1.73708	1.19716	1.38566	0.975941	1.17648	2.08529	-1.07306	1.64062	0.564969
ENSTGUG00000007749	0.600837	0.642481	-1.24332	0.693332	-0.315273	0.0545985	-0.0657803	2.13494	1.726	2.18419	1.39745	0.897064	2.09708	1.60246	0.642036
ENSTGUG00000007975	-0.310469	0.348955	-0.0384855	-0.459425	-0.459425	-0.459425	1.56242	2.18365	0.536973	-0.459425	1.1386	1.04979	-0.459425	0.837327	2.40779
ENSTGUG00000008058	-0.565738	0.874679	-0.308941	0.645599	-1.09063	-0.63101	-0.749498	0.767996	1.19056	2.19662	1.98793	0.262661	1.0071	1.30373	0.20322
ENSTGUG00000008100	1.49962	-0.817368	-0.682252	0.633581	-0.268112	-0.37542	0.591086	1.72662	1.96105	0.719466	2.34623	1.71385	1.56873	0.534654	0.857698
ENSTGUG00000008215	0.383807	-0.72311	0.339304	-0.513744	0.448626	0.0765559	0.00833258	1.22205	1.30839	1.13645	0.689673	2.34914	-1.70849	0.182456	1.52004
ENSTGUG00000008249	0.942492	0.275427	-1.21792	0.920015	-0.831052	0.990759	1.15379	0.957582	1.71734	1.58532	1.27403	1.82824	2.43204	2.22615	1.01364
ENSTGUG00000008261	-0.0492305	-0.901085	0.950315	-0.204826	-0.825886	-1.27268	1.60958	1.1641	1.88947	0.285291	0.686938	1.08043	0.0756476	0.760554	-1.12
ENSTGUG00000008300	1.51145	-0.549613	-0.961834	-1.12255	-2.16197	-0.08508	-0.439499	0.499152	0.421058	0.356235	0.783604	1.08101	-0.276347	0.974131	-1.02909
ENSTGUG00000008313	-0.258136	-0.227793	0.485929	0.370718	0.169562	0.340191	0.36148	0.360202	2.70313	-0.196466	2.93379	1.60566	0.370751	1.4216	0.282847
ENSTGUG00000008354	0.5603	-0.848368	0.288068	-0.737516	-1.13891	-0.393223	-0.435037	-0.466224	-1.56792	-0.86758	-1.88835	-1.76199	0.637889	1.74698	0.251056
ENSTGUG00000008628	0	0	0	0	0	0	0	1.02186	0	0	3.80945	0	0	0	0
ENSTGUG00000008785	0.0508631	0.2139	-0.264763	-0.366528	-2.2993	-0.910272	-0.155719	1.22693	0.0404888	0.817229	0.29709	0.310994	0.0206305	0.657496	-2.2993
ENSTGUG00000008841	0.167625	-1.12496	0.957333	-0.582722	-0.485421	-0.476906	1.35271	1.25	1.8666	1.31301	1.7791	0.994572	-0.937244	0.136863	0.132561
ENSTGUG00000008865	0.512036	0.361797	-0.873833	0.441542	-1.0369	-0.588724	1.84423	1.39867	1.93097	1.69157	1.53616	1.34969	1.42106	0.836723	1.66855
ENSTGUG00000009134	-0.199991	0.850236	-0.650245	1.22117	0.0351792	1.16595	1.52777	1.64969	0.754401	0.832347	2.40689	1.46083	1.87467	1.28397	3.32598
ENSTGUG00000009337	-0.122052	0.935134	-0.813082	-0.819345	-0.113685	-0.448666	1.56356	0.623522	1.48333	-1.78412	1.29855	0.998207	0.576818	0.211363	1.39379
ENSTGUG00000009375	0.908614	-0.893785	-0.0148296	-0.599607	0.125923	-1.205	-1.58998	1.25198	0.243604	-0.268435	0.405429	1.65959	-1.13064	0.925136	-1.17975
ENSTGUG00000009722	0.459317	-1.61733	1.15801	0.228085	0.875925	1.54019	1.67365	2.18089	2.15738	1.50607	2.30313	1.67507	0.793746	0.997264	1.90933
ENSTGUG00000010033	0.230196	-0.0263869	-0.203809	-0.0537692	0.442221	-1.36411	0.29296	0.877704	1.11417	2.08078	1.59295	1.40521	1.86389	2.31183	0.503962
ENSTGUG00000010038	0.448182	-0.639396	0.191214	-1.37699	-2.01253	0.434345	-0.133002	-0.0232277	-0.272386	-0.0298409	0.15022	0.201551	-1.13393	2.05668	-1.56953
ENSTGUG00000010064	-1.14004	0.432047	0.707994	-0.780806	-0.56947	0.909531	0.95008	-1.18749	0.324983	1.48181	0.848059	0.863847	-0.104869	1.62005	2.07116
ENSTGUG00000010200	1.43536	-0.355217	-1.08015	-0.799556	-0.949806	-1.91587	1.37437	0.687236	1.17884	0.829201	0.137324	0.768959	-0.54902	-0.301745	-0.0649502
ENSTGUG00000010271	-0.110121	-0.694495	0.804616	-0.272683	-1.02753	-0.665928	1.24767	1.80709	0.233139	1.26396	1.78014	1.58917	0.939387	1.61068	1.53685
ENSTGUG00000010313,ENSTGUG00000010315	0.341971	-0.850379	0.508408	-0.188331	-0.268722	-1.89436	1.46147	0.920023	1.02389	1.00475	0.958382	1.84408	0.991277	-0.194441	1.49569
ENSTGUG00000010334	-0.770207	0.954408	-0.184202	1.62283	0.20118	0.575485	2.50104	1.4409	1.48496	1.49157	2.35527	0.393413	1.9245	1.94337	2.46752
ENSTGUG00000010382,ENSTGUG00000010396	0.227871	-0.632344	0.404473	0.574535	1.00216	-0.597739	1.58388	0.72898	2.17298	0.333086	2.86209	0.124872	-0.376618	0.162666	1.47312
ENSTGUG00000010475	0.277706	-1.1077	0.829993	-0.817713	-0.683299	-0.384628	1.14861	0.894403	0.921215	0.465904	1.41262	1.91988	-0.381649	2.21782	0.367164
ENSTGUG00000010481	0.0770534	-0.861361	0.784308	0.759998	-0.791785	1.64635	1.88366	2.40868	1.52715	1.60032	1.48864	0.969392	-0.146092	-0.0173365	1.51808
ENSTGUG00000010497	1.0731	-0.98351	-0.0895918	-0.0846846	0.181914	0.451792	1.59959	0.702733	2.38799	1.4281	2.03173	0.630532	-0.632957	1.73118	1.59741
ENSTGUG00000010545	0.704012	-0.0870185	-0.616993	-0.372743	-1.12327	-2.24029	0.168281	-0.385109	1.32651	0.665643	1.16574	-0.308781	0.461977	-0.0256377	-1.74244
ENSTGUG00000010597	-0.0010967	-0.0438368	0.0449335	0.885384	-0.991581	0.869587	2.02494	1.35178	0.262628	2.13644	1.50343	0.539518	1.64594	1.27635	2.75153
ENSTGUG00000010598	0.769123	-0.97448	0.205357	-1.24214	0.583442	-1.71244	0.936874	0.0359298	0.826169	0.0123751	0.668231	1.46967	1.24959	1.77549	-0.170194
ENSTGUG00000010652	0.573473	-0.458856	-0.114617	-1.48214	-1.07465	-0.697898	1.66906	1.58927	0.542399	0.68685	0.751405	1.29539	-0.674175	1.13367	-0.498876
ENSTGUG00000010748	0.844543	-0.855794	0.0112514	-1.30488	0.973251	-0.0570711	0.813546	1.36824	0.948726	1.81476	1.73383	1.75277	0.476074	1.26554	-0.803154
ENSTGUG00000010789	0.0225461	0.2566	-0.279146	-0.107051	-0.18931	-0.244069	0.976289	1.53285	1.80426	3.02273	1.8901	0.444485	0.348734	-0.094243	-0.0195909
ENSTGUG00000010894	1.37142	0.00061485	-1.37203	-0.771753	-0.015475	-0.885537	-0.219711	0.599142	1.07616	0.99706	1.18998	1.22198	1.61449	-1.23039	-0.184797
ENSTGUG00000010955	0.672146	-0.192815	-0.479331	0.745987	-0.699168	-0.0190119	1.11974	1.98872	1.28207	2.46454	1.41487	-0.999059	0.828665	1.49496	0.654151
ENSTGUG00000010968	0	0	0	0	0	0	0	0	1.64236	0	0	0	0	3.62679	0
ENSTGUG00000010988	0	0	0	0	0	0	1.56646	0	0	0	0	0.279296	3.67417	0	0
ENSTGUG00000011027	1.17623	0.60922	-1.78546	0.506102	0.316051	-0.888898	1.3197	1.28721	1.40237	1.44299	1.47365	1.98647	1.35966	1.03287	1.49857
ENSTGUG00000011052	1.21942	-0.683569	-0.535851	1.06351	-1.16152	1.44452	1.78607	2.07202	1.9261	2.00214	1.38172	1.17863	0.84668	1.20941	0.854347
ENSTGUG00000011053	1.20174	0.23515	-1.43689	0.232263	0.0455407	-0.0237899	2.41351	1.75916	1.41572	1.6849	0.927871	0.973939	1.59618	0.889093	2.16367
ENSTGUG00000011240	-0.0191155	-0.762762	0.781877	-0.104021	-0.648495	-1.1799	1.73713	1.20667	1.50474	2.25557	0.887499	1.31313	1.3646	1.01314	0.628207
ENSTGUG00000011253	-0.502846	-0.433588	0.936434	0.318591	-1.17014	0.212524	1.77633	1.6523	1.84492	2.12708	1.49408	1.16378	1.78971	0.404808	1.01958
ENSTGUG00000011283	1.06093	-1.24995	0.189029	-0.267683	-1.28934	-0.117754	1.36498	1.02637	1.04037	2.16125	1.34421	0.68109	0.110106	-0.243858	-0.581615
ENSTGUG00000011310	0.716704	-0.820835	0.104131	1.98777	-0.0562619	1.13259	-0.241819	0.771178	2.28809	2.08679	1.34104	0.204044	-0.690011	0.260649	-0.295042
ENSTGUG00000011314	1.09519	-0.566894	-0.528295	0.792365	1.22485	0.426001	0.0352992	1.92522	1.50001	1.40711	1.84967	1.86092	2.33555	2.57268	2.23346
ENSTGUG00000011451	-0.50403	1.41152	-0.907494	-0.246725	0.198107	-0.330015	0.394992	-1.93971	1.61134	0.635799	1.14817	1.64049	0.699974	0.879084	0.665291
ENSTGUG00000011453,ENSTGUG00000011462	0.71082	-0.784208	0.0733879	0.578133	-0.679194	0.57795	0.916963	2.09113	2.11938	1.76241	1.99117	1.81357	-0.423634	1.13375	0.283221
ENSTGUG00000011511	0.263123	-0.766332	0.50321	0.660907	-0.409234	-0.663977	2.08881	1.23843	1.83813	2.10618	1.46964	2.22156	0.222917	0.890148	1.18155
ENSTGUG00000011705	0.537785	-0.268893	-0.268893	-0.268893	-0.268893	-0.268893	0.319141	-0.268893	1.04321	0.297085	3.32321	1.0599	0.636959	1.33858	1.56996
ENSTGUG00000011886	0.00726381	1.0991	-1.10636	1.80476	1.08159	1.3661	1.48036	0.646379	2.24826	2.01297	2.67895	1.40063	1.23469	2.47309	2.36955
ENSTGUG00000012074	0.437847	-0.46922	0.0313732	0.670247	-1.35518	1.48772	1.58039	2.11188	1.62807	1.69542	1.08534	0.976303	0.748992	1.23016	-0.771752
ENSTGUG00000012095,ENSTGUG00000012097	-0.00131258	-0.489779	0.491092	-2.33321	-0.400272	-0.951057	-0.619457	-1.77156	0.218608	0.629434	1.51021	0.591091	-1.34962	-0.198027	-0.682956
ENSTGUG00000012214	0.767257	-1.60686	0.839605	-0.804528	-0.931181	-1.32465	-0.38456	0.912891	0.360798	0.159146	0.606237	-0.804728	1.86847	0.974122	0.604373
ENSTGUG00000012243	-0.518831	1.63678	-1.11795	1.03077	-0.171784	2.01595	-0.0659496	-0.0885724	1.84212	0.590561	1.16351	2.00559	-0.370195	0.425744	1.07322
ENSTGUG00000012248	0	0	0	0	0	0	0	1.98672	1.63798	0	0	1.58153	3.07203	0	0
ENSTGUG00000012386	0.118971	-0.997917	0.878946	-0.20392	-1.46138	0.106985	0.818505	1.28439	0.795833	1.77182	1.50446	1.98054	-0.129869	0.160429	1.42529
ENSTGUG00000012424	-0.278721	0.557442	-0.278721	-0.278721	0.179884	-0.278721	-0.278721	2.00221	1.15217	2.00786	1.55373	2.15907	-0.278721	-0.278721	1.50835
ENSTGUG00000012426	0.470709	0.491102	-0.96181	1.48159	-0.7276	-0.649398	1.64943	1.05436	2.14015	1.40289	1.74304	0.0241019	1.6737	1.44943	1.23134
ENSTGUG00000012530	-0.00799185	-0.743229	0.751221	-0.421263	-0.644786	0.614635	2.29083	1.82345	1.81562	-0.100149	1.0702	1.35262	-0.457	-0.25661	1.13703
ENSTGUG00000012579	0.0366281	0.556015	-0.592643	-1.10978	-0.519023	-2.09731	2.01645	0.924301	0.324625	0.745026	0.293522	1.18487	0.934735	-0.028844	0.23429
ENSTGUG00000012580	0.396041	-0.419739	0.0236985	1.32201	-1.60169	1.04414	1.77184	1.57691	2.00385	2.08986	1.51102	1.32099	0.730762	0.365958	0.578653
ENSTGUG00000012639	1.15031	-1.15307	0.00276035	0.18846	-0.888427	0.338885	1.51083	2.01634	1.89186	0.497569	1.93645	-0.0400219	-0.444978	0.543692	0.792586
ENSTGUG00000012700	-0.989963	0.353934	0.636029	-1.20897	-0.453395	-2.15059	0.978599	-0.28349	-0.536143	-1.26381	-0.263725	-1.04643	1.38198	0.346646	0.957568
ENSTGUG00000012769	-0.0828454	-0.59749	0.680335	0.671013	-0.216687	-0.39166	0.704557	1.84879	1.75065	0.595021	1.72753	2.64565	-0.671846	0.071043	0.163247
ENSTGUG00000012822	0.493792	-0.572245	0.0784529	-1.81711	-2.15266	-1.39232	-0.324611	0.992256	-0.755252	-1.24706	0.0859806	0.0444901	-2.41301	-1.45029	-1.16803
ENSTGUG00000012863	0.818113	-0.97546	0.157348	-1.13154	-0.838036	-0.0743543	0.286903	2.00792	0.60313	1.17598	0.849083	-0.0017906	0.364302	0.0971688	-1.94226
ENSTGUG00000012884	1.10253	-1.38781	0.285285	0.467749	-0.433638	0.581472	0.752533	1.7998	0.511493	1.65483	1.09678	1.88491	-1.12545	1.53426	1.17795
ENSTGUG00000012898	0.108676	0.266621	-0.375298	0.995304	0.917772	0.727347	1.95914	3.28166	2.52849	0.609982	2.23707	1.78391	2.01897	1.626	1.05306
ENSTGUG00000013000	-0.215758	0.527078	-0.31132	1.03469	0.130486	-1.26174	0.0409875	2.30143	0.503772	1.7381	1.54684	1.08373	0.420035	2.03584	1.71134
ENSTGUG00000013084	1.1681	-0.658712	-0.509392	0.74305	-0.238389	1.21777	1.45794	1.99162	2.415	1.58043	2.38749	1.49138	-0.148896	0.476961	0.773682
ENSTGUG00000013134	0.762621	0.542346	-1.30497	1.54048	0.161122	0.521402	0.400588	-0.0577408	1.78838	1.358	1.70155	2.24849	1.3394	2.64423	0.63456
ENSTGUG00000013254	1.07092	0.782355	-1.85327	1.03992	0.0892094	-0.654094	1.03587	0.58199	1.73042	0.883501	1.29588	2.41991	1.41989	0.707712	0.723967
ENSTGUG00000013282	0.0197016	0.0217972	-0.0414988	1.25764	-0.531423	0.991994	2.39828	1.24346	1.73898	0.969067	1.65225	-0.498572	-0.995423	1.29326	1.55782
ENSTGUG00000013381	0.190018	-0.510056	0.320038	-0.651995	-1.08361	-0.38506	-0.035057	-2.60488	-0.015747	0.53229	1.08178	0.378978	-0.223534	-0.764566	-2.30068
ENSTGUG00000013513	0.741057	-0.904894	0.163837	-1.41264	-0.376833	-1.43954	1.27505	0.432452	-0.0434274	-0.123766	0.523743	0.292016	-1.69747	1.30192	1.27647
ENSTGUG00000013752	0.116488	-0.208819	0.0923307	1.47642	-0.598866	1.12712	1.55768	2.50232	1.6104	2.94246	1.24529	0.538847	0.69268	1.6845	1.8763
ENSTGUG00000013851	-0.202847	0.840998	-0.63815	-0.63815	-0.63815	-0.63815	0.318368	-0.63815	1.00048	1.24854	1.8753	2.34172	0.5447	0.575601	-0.63815
ENSTGUG00000014055	0.306439	-0.503292	0.196853	1.824	0.686128	0.991269	1.76745	2.10282	1.83211	2.85298	2.54943	3.0148	1.27503	1.3946	1.65741
ENSTGUG00000014072	0.597709	-0.422955	-0.174754	0.533027	-0.101795	-1.96768	0.888646	1.35777	2.26495	1.14892	1.53598	0.725662	0.255434	0.0598825	-0.205122
ENSTGUG00000014685	-0.305652	0.80411	-0.498458	1.59516	0.563733	1.02837	2.7826	2.77969	2.53351	0.779993	0.902376	1.25919	1.6225	1.9962	1.85973
ENSTGUG00000014929	0.130531	0.267499	-0.39803	-0.39803	-0.39803	-0.39803	1.0132	-0.208341	2.21622	-0.0292702	2.18946	2.14036	1.3034	0.658772	1.28145
ENSTGUG00000014961	-0.0843548	-1.01954	1.10389	0.740032	0.0846035	0.74392	1.07798	1.86993	1.19726	1.39519	2.18337	1.00747	-0.989291	-0.82683	1.15796
ENSTGUG00000014971	0.736474	-0.483895	-0.252579	-0.791711	-0.570379	-0.762655	-0.791711	1.84611	0.619602	-0.791711	1.34441	1.96361	-0.791711	0.545636	-0.365342
ENSTGUG00000015005	-0.943374	0.802521	0.140853	-0.251918	-0.235995	-0.144879	2.3601	1.3291	0.539435	0.675104	1.51091	0.86531	0.69448	-0.260135	2.63296
ENSTGUG00000015402	0.562156	0.573889	-1.13605	1.01098	0.106901	-1.47257	0.665323	0.724991	1.6132	1.07516	1.7404	1.25658	1.51858	1.91911	-0.261618
ENSTGUG00000015482	0.0935159	-0.267564	0.174048	-0.410419	-0.560177	0.112044	2.52025	1.64264	1.26852	1.54625	1.20784	1.87325	-0.342909	0.795798	1.86134
ENSTGUG00000015629	-0.116115	1.25656	-1.14045	-0.552716	0.123133	-0.480583	1.98077	-0.260053	1.43065	1.97184	-0.186918	0.768354	-0.513544	-0.0233116	1.35697
ENSTGUG00000015636	0.222448	-0.151839	-0.0706093	0.78126	1.02327	0.805114	3.0691	1.07961	2.43495	2.49614	1.35982	0.799959	0.375984	1.97117	2.23936
ENSTGUG00000015647	-0.995022	0.784669	0.210352	0.714823	1.29709	1.1633	0.581497	0.833577	2.22746	0.759605	2.66093	2.02922	1.22483	2.27551	-0.378795
ENSTGUG00000015884	0.232259	-0.271715	0.0394557	-1.48392	-0.205985	-0.817057	0.824306	1.80736	0.310872	0.621992	1.67551	0.723868	0.36717	2.33807	1.01526
ENSTGUG00000016003	1.25601	-0.872778	-0.383233	0.674271	0.493053	-0.60148	2.26522	0.104126	1.39726	2.26452	1.40407	0.789429	1.21433	0.988215	2.18086
ENSTGUG00000016515	-0.565897	0.573617	-0.00772027	-1.37318	0.365946	-0.853074	0.364828	0.372685	1.66295	1.68067	1.89859	1.3081	-0.834534	0.904314	0.118937
ENSTGUG00000016536	0.57254	-0.185487	-0.387054	-0.230984	0.135375	0.354356	-0.229331	1.37988	0.509838	2.83924	0.935905	2.03721	1.6727	2.10412	1.30925
ENSTGUG00000016724	0.942733	0.491475	-1.43421	-0.927097	-0.145965	0.481207	-0.0479033	1.07162	0.809305	2.2246	1.71202	0.781786	0.407073	2.05575	0.892142
ENSTGUG00000016783	-0.43424	-0.252814	0.687053	-0.220032	-0.0210229	-1.43788	2.08028	0.527911	1.43409	1.5487	1.72958	1.32647	1.32088	-0.00138884	-0.145851
ENSTGUG00000016830	0.0122008	-0.00610042	-0.00610042	-0.00610042	-0.00610042	-0.00610042	1.94118	1.78104	-0.00610042	1.44164	2.86038	-0.00610042	-0.00610042	1.86394	0.178628
ENSTGUG00000016836	0	0	0	0	0	0	2.42401	3.1062	0	0.0582343	1.26711	0	0	0	0
ENSTGUG00000017007	0.497914	-0.728637	0.230723	0.336398	-0.62346	-1.35172	1.58015	-0.288192	0.525922	2.22595	1.5953	1.01415	0.499545	0.843103	1.67021
ENSTGUG00000017016	1.17371	-1.15237	-0.0213396	-1.15237	-1.15237	-0.646518	0.964599	-0.649321	0.707178	0.515211	0.932172	1.3675	1.85671	-0.17773	0.799456
ENSTGUG00000017043	0.392485	1.35818	-1.75066	0.977893	0.880938	1.77423	-0.249124	0.619032	2.41441	1.46734	1.68809	1.83809	1.0135	0.658825	0.513371
ENSTGUG00000017077	0.223239	0.333444	-0.556683	0.408335	0.910727	-0.701423	2.77418	1.65546	0.65637	1.61294	1.76971	2.31515	1.13879	1.03317	1.93813
ENSTGUG00000017153	-0.625357	0.715601	-0.0902441	-0.625357	-0.0761667	-0.625357	1.12586	0.725972	2.01445	1.72454	1.64734	-0.625357	-0.625357	-0.461811	1.34746
ENSTGUG00000017268,ENSTGUG00000017269	0.245147	0.0908817	-0.336029	-2.13699	-0.286048	-2.4415	0.227065	0.729869	0.611623	-0.236268	0.287716	1.33274	0.243979	0.496856	0.286161
ENSTGUG00000017278	-0.0774039	1.0421	-0.9647	-0.405977	-0.80396	-0.873644	0.896691	1.61495	1.8936	-0.106822	0.951892	1.34967	-0.438761	0.724133	-0.9647
ENSTGUG00000017403	-0.778877	0.243093	0.535784	1.9269	0.328846	1.81855	2.1245	2.95608	2.01592	1.68436	2.0003	1.16824	1.23458	-0.0517644	1.37786
ENSTGUG00000018199	0.00251968	0.12725	-0.12977	-1.30837	-0.16911	-0.941275	-0.387873	1.94075	2.10808	-0.0907496	1.15045	1.56359	0.317996	-0.315214	-0.000160391
ENSTGUG00000018401	-0.232204	0.464407	-0.232204	-0.232204	-0.232204	-0.232204	0.782227	1.22998	-0.232204	-0.232204	-0.232204	-0.232204	3.11677	1.42995	1.46428
ENTPD3	0.898842	1.09271	-1.99156	-1.05956	0.0672271	-0.344932	1.11444	0.213748	0.835606	1.69103	0.205894	1.6079	-0.0259729	-0.555384	0.358787
EPDR1	-0.539806	0.286352	0.253453	-0.021203	-0.518129	-0.330675	1.56693	2.00994	1.90236	1.70409	1.62577	-0.360665	-0.349045	1.30511	1.51814
ESR1	0.118431	1.11197	-1.2304	-0.891991	-0.645146	0.693336	1.49545	1.45521	1.9638	0.861397	0.585755	0.663616	-1.2304	-0.0463138	0.450007
EXOSC5	-0.693726	0.721601	-0.027875	1.00383	-1.70363	0.270961	2.08515	1.36588	1.26537	1.53171	1.64773	-0.318337	0.736306	0.887679	1.09374
EXTL2	-0.51837	0.535636	-0.0172661	-0.675055	-1.01363	-1.06828	-1.07229	0.215801	0.275635	-0.412985	0.102224	-0.714067	-3.69377	-1.01787	-0.398606
EXTL3	-0.122737	0.550432	-0.427696	1.49628	0.248858	0.321406	1.33557	0.277699	0.885331	2.28862	1.81321	3.26974	1.91668	0.602879	0.668341
FAM107A	0.444231	-1.35459	0.910354	0.458675	-1.52577	-0.475667	0.991684	1.66543	0.878079	1.62426	1.09785	1.12063	0.580509	1.64151	1.19002
FAM13A1	0.668987	-1.03138	0.362392	1.13065	-1.75389	0.237163	0.625504	1.3567	1.4866	1.24414	0.519879	1.59831	0.113876	-1.10812	0.269635
FAM196B	0.874995	-0.60058	-0.274414	0.281535	-1.49623	1.11498	1.44346	1.39602	2.36393	1.51136	1.91402	0.920551	0.392889	0.422817	0.604875
FAM210B	0.736774	-0.196034	-0.54074	1.53854	0.9805	-0.132152	1.75541	3.22749	1.38153	0.443369	1.46103	1.93806	0.298113	1.52867	1.90494
FAM214B	-0.0840126	-0.602484	0.686496	-0.256584	-1.14398	-0.398422	1.3091	0.478531	1.30076	1.88336	1.88821	1.59894	1.53114	1.22364	1.60477
FAM217B	0.181099	-0.512035	0.330936	0.65936	1.2057	0.744358	2.12658	2.78005	1.6748	3.08838	1.15813	1.88359	1.48541	0.218293	1.57219
FAM221A	0.0172524	0.376604	-0.393856	0.866433	-1.38943	-0.455446	1.24277	2.11255	2.00365	1.48947	1.36745	-0.150788	0.85004	1.43728	1.0953
FAM222A	-0.58419	1.48705	-0.902864	0.582241	0.429849	0.00835212	1.35768	1.15985	1.98436	0.816063	1.07997	0.839781	2.54415	1.5237	2.51785
FAN1	1.3519	-0.618085	-0.733811	-0.470441	-0.976361	-1.5514	1.12908	0.0675195	1.11272	0.122333	1.57155	0.0420381	1.57249	-0.632425	0.426819
FARSA	-0.479785	0.0250033	0.454782	-1.68071	-1.20524	-3.09413	-0.44867	-0.612984	-0.0182689	-0.588022	0.0974064	0.685549	0.912958	-0.553882	-0.0113384
FAT3	-1.43119	1.03534	0.395858	0.448433	0.88146	0.946931	1.43997	1.19324	2.4614	0.463772	1.92111	1.99157	1.33025	-0.389717	-0.128094
FBXL21	0.537811	-0.974271	0.43646	-1.876	-1.63673	-1.80853	0.595822	1.26403	-1.45161	-0.386628	-0.277251	-0.184007	-0.503259	0.695158	-0.926255
FBXO2	0.0826905	-0.250539	0.167848	-0.709369	-2.04757	0.883638	-0.368843	-0.409731	1.27334	0.262095	1.76307	0.896384	1.48737	1.16997	-0.161521
FBXO21	0.0834594	-0.295645	0.212186	1.82694	-0.089432	-0.252357	1.4459	1.03463	1.04487	3.20046	1.11596	1.92942	1.03293	1.22183	-0.288609
FBXO32	0.723231	-1.01963	0.296396	0.094564	-1.61218	-1.15431	1.72459	1.46724	0.838059	-0.00585969	0.997421	0.109994	-0.759182	1.13703	0.748881
FBXO7	0.522892	-1.25034	0.727445	-0.917593	-1.49131	-1.7761	0.812838	0.804204	-0.132096	1.26085	0.232893	0.716885	-1.41319	-0.609536	-0.297058
FDPS	0.473717	-0.876491	0.402773	0.430729	1.16909	-0.0540429	0.748631	-0.837604	1.42138	1.57167	1.78246	0.961482	3.04176	1.0167	1.25918
FDXR	-0.731446	0.501902	0.229544	1.54504	1.11782	0.475621	2.70504	1.1057	1.71941	2.29991	2.59819	1.7422	2.21609	1.8406	2.52407
FGF1	-0.204815	0.774993	-0.570178	1.01307	-0.793762	0.331074	1.99982	0.435781	2.29536	0.579718	2.5311	0.99155	0.406503	-0.35059	1.08748
FGF16	-0.316435	0.63287	-0.316435	2.27783	0.99594	1.26097	1.59973	2.7194	1.8241	1.43249	2.59385	2.64295	1.96394	1.46022	0.254312
FGF6	0	0	0	0	0	0	0	3.06396	0	2.59794	0	0	0	0	0
FGFR2	1.04616	-1.25266	0.206495	1.43507	-0.40551	0.668042	1.70173	1.96443	1.16131	1.83569	2.01145	2.57817	1.04172	0.960901	1.73874
FHOD3	1.08842	-0.685361	-0.403062	0.923378	-0.689891	1.21245	1.05826	2.11106	1.72081	2.09925	1.59307	0.813989	-0.408441	-0.356912	0.258437
FKBP5	1.25612	-1.40213	0.146006	-0.521511	-2.38956	-2.05762	-0.209922	-0.246036	0.0554443	0.137254	0.186017	-0.189697	-0.121751	0.285926	1.01196
FLT1	-0.392163	0.48472	-0.0925576	0.350595	1.0796	0.226896	1.11947	1.25022	1.81373	0.415081	1.67202	1.88793	1.61573	2.57907	3.16782
FN3K	1.30084	-0.528914	-0.771927	-0.791124	-0.642678	-1.38054	0.950035	1.05156	0.427734	0.985165	0.798882	1.86868	-0.371683	1.57565	0.264486
FNBP1	0.681989	0.0857557	-0.767744	0.260177	0.263835	0.302491	1.05912	2.13383	3.03245	1.39602	1.36146	1.42849	-0.189738	-0.233758	0.24613
FNDC4	0.0894315	-0.638729	0.549298	0.866278	-0.895449	-0.346807	1.77444	1.20441	1.10435	1.12848	2.18334	1.32204	1.69817	1.59229	2.38254
FNIP1	0.643206	-0.740403	0.0971974	0.0392906	0.534825	0.211251	2.33479	1.98715	2.16324	0.601007	2.51084	1.92242	0.331373	1.63728	1.15597
FOXO3	0.262886	0.595781	-0.858667	-0.565	-0.943386	-0.167333	-0.634849	-1.61743	2.19653	0.883765	1.29435	1.04525	0.0401865	0.387505	-0.448472
FRY	-0.00918221	1.3529	-1.34372	0.253863	-1.20375	-0.601841	0.684217	0.738906	1.99196	1.26484	0.919544	0.953548	-0.0239741	-0.898663	-0.46345
FUCA2	-0.340408	0.385691	-0.0452839	0.875934	0.414876	0.106072	2.32267	1.76471	2.07548	1.59876	1.836	-0.216329	-1.03385	0.36126	1.02791
FXN	0.179896	1.87432	-2.05422	0.943137	-0.170218	-0.132374	-0.0447593	0.620058	2.00404	0.80131	1.24614	1.4153	1.1778	0.485963	0.828929
FYCO1	-1.12785	1.18374	-0.0558917	0.294178	0.0445435	0.387703	1.41237	0.602325	2.41011	0.533751	2.07483	1.89436	0.77931	2.11954	1.8764
GABRA1	0.393352	0.158937	-0.552289	-0.0470398	-1.20723	1.36139	0.203001	2.76504	1.85988	1.14743	1.29516	0.646457	0.127183	0.392314	-0.248251
GABRA3	0.688594	-0.735716	0.0471217	-1.3699	-1.04405	-1.35574	0.440089	1.34422	0.00186568	2.16314	0.442163	0.282937	-0.46901	0.464695	1.01542
GALNT15	-1.14603	0.654774	0.491253	-0.844251	1.18884	-1.34853	2.10962	1.09668	1.56308	0.123605	1.16357	1.191	0.123105	1.02571	0.367516
GCHFR	-0.189487	0.747243	-0.557756	1.23233	-0.796022	1.45189	2.0462	2.35113	1.37842	1.95986	2.14605	1.60065	2.16921	1.34678	1.45922
GFRA1	0.374002	-0.312879	-0.0611233	0.413624	-1.80719	0.215258	0.964733	1.34464	2.04665	-0.577849	1.99759	1.23203	0.544666	1.07978	0.421448
GGCT	-0.859485	0.544801	0.314684	0.848582	0.228948	0.922868	1.43771	1.35286	2.06119	0.192318	2.10399	2.5973	1.22853	2.75413	1.82666
GINS4	-0.31898	-0.434831	0.753812	-2.15881	-0.68	-1.79283	0.233168	0.179004	-0.781099	1.21854	1.13439	0.30428	0.805615	-0.00219927	0.794392
GIPC2	-0.136329	-0.100532	0.236861	1.40345	-1.1529	1.35173	1.9906	2.16773	1.15741	1.52998	2.24342	1.06332	0.00667274	1.23566	1.86723
GJE1	-0.284558	-0.509433	0.793991	-1.18614	0.441119	-0.95106	1.37958	-1.51081	0.927085	0.147405	1.15216	1.00595	-1.75136	0.0738665	-0.249094
GLOD4	0.745599	-0.226073	-0.519526	0.781245	-0.455879	0.887254	0.911484	2.22993	1.89888	2.55582	2.52537	1.57773	1.2145	1.64401	0.562974
GLTSCR1	0.295037	1.41261	-1.70765	0.189934	-0.0517255	-1.45243	0.659597	0.983064	1.91704	0.239432	1.64191	0.906158	0.590112	0.0146767	0.0379538
GLUR7	1.30067	-0.535354	-0.765321	1.07018	0.420889	0.529222	2.59915	2.41774	1.94967	1.24618	1.72293	1.15468	2.38228	1.62989	1.67045
GPD1	-0.191295	-1.07591	1.26721	-0.370201	-1.92049	-0.611405	1.29469	-0.375783	0.346094	0.231056	1.47312	0.683618	1.00907	0.797079	1.30999
GPR124	-0.349813	-0.163712	0.513525	0.0946497	-0.881484	0.233511	0.934739	2.02912	0.712922	2.17263	1.9662	1.51207	-0.777465	1.39838	1.02944
GPR61	0.366027	-0.40267	0.0366426	-0.810489	-2.37285	-0.458429	0.676527	1.04611	0.0618839	0.378247	1.58653	0.27863	-0.206955	-1.65213	0.456068
GPRC5B	-0.0730217	-0.221641	0.294663	0.00857227	0.378206	-2.25909	1.24726	0.585617	1.2809	0.447668	0.929349	1.42702	1.25594	1.42168	1.79049
GPT2	1.75026	-1.56004	-0.19022	0.0619477	0.139219	0.0878143	0.0693177	0.923091	1.10013	0.856819	0.991627	1.21927	1.07049	2.79215	1.33282
GRAMD1C	-0.980201	0.389355	0.590846	2.06054	0.174037	0.861796	2.9605	1.70923	1.06069	2.14311	2.55785	1.37257	1.50034	1.50483	1.5607
GRID1	0.659731	-0.425297	-0.234434	0.873	0.649918	0.509423	3.03829	2.38002	2.32821	2.28506	1.30544	0.445432	1.28271	0.920889	1.69087
GSS	-0.586737	-0.022869	0.609606	-0.000322464	0.206545	-0.988882	1.98094	0.506924	1.55699	0.202895	0.773888	0.413968	-0.255387	-1.54729	1.98663
GTF3C2	0.1248	0.392989	-0.517788	-1.56881	-1.90787	-0.894216	0.0512131	0.338948	-1.02207	-1.48126	-0.920529	-0.541882	-1.3186	-1.44383	1.88056
HAPLN4	0.695189	-0.75224	0.0570511	-0.799876	-1.05371	-1.11547	1.15807	0.884289	1.43357	0.903493	1.81106	1.5473	1.02487	1.26706	0.95524
HBP1	0.0497802	-0.215382	0.165602	-0.325759	-2.32685	-0.126892	0.912673	-0.246808	1.31319	1.93153	0.679131	0.0930338	-0.290862	1.31355	0.838413
HDAC9	-0.150186	0.716836	-0.56665	-1.27361	0.830795	-1.37929	1.41924	1.35479	1.61946	1.18219	-0.732429	-0.0739659	-0.109206	0.855122	1.15839
HECW2	0.781547	-0.437403	-0.344145	-0.601324	-0.407558	-0.0998316	0.877349	1.03584	1.45296	0.704208	0.299914	1.01261	-1.90422	-1.1167	-1.4513
HEMK1	0.318907	-0.520645	0.201738	0.460779	-1.30679	0.49173	0.696765	1.96522	0.0817649	1.26181	1.74492	0.726912	-0.841154	1.50966	-1.0548
HHATL	0.245309	-0.157781	-0.087528	-0.498469	-1.76841	-2.1854	-3.02304	-0.0574872	0.708877	-0.513227	0.159029	-0.0449239	-0.75053	-0.965398	-0.825078
HIPK3	0.687229	0.587909	-1.27514	0.35868	0.31129	-0.864995	0.641512	1.4181	2.01383	0.707058	1.83352	2.47541	0.969415	1.58345	0.990322
HMOX1	0.307077	-0.882272	0.575195	0.784093	-0.412017	0.620962	1.50486	0.628861	0.175664	1.56047	1.9982	2.23484	1.68401	2.36587	2.17397
HNMT	0.737386	0.470269	-1.20765	-1.20765	-0.513192	-1.0638	-0.282614	0.963177	1.47355	-0.120652	1.70324	0.961387	0.91773	1.55464	0.45677
HNRNPD	-0.0247085	1.21013	-1.18542	1.11687	-0.986671	0.506405	2.09332	2.09152	0.792104	1.435	1.36767	0.390075	-0.454616	0.163948	0.231045
HOMER1	-0.597411	0.650025	-0.0526142	-0.523367	1.19487	-0.961486	0.696631	0.845362	2.4472	0.891121	1.37171	0.699088	2.53769	0.380461	0.211669
HPS1	0.197065	0.0320515	-0.229116	0.493252	-0.126501	-0.0158371	2.03396	1.6663	1.12163	1.95232	2.18409	-1.25754	-0.17181	0.352017	0.600941
HPSE2	-0.717696	1.76171	-1.04401	0.677331	0.71333	-0.780946	1.16077	0.19543	1.89768	0.917567	1.66773	1.46002	-0.305897	1.76946	0.823426
HRAS	0.54782	-0.140259	-0.407561	0.611816	-0.870066	-0.983104	-1.35819	0.646649	0.77422	-0.353585	1.4427	1.6014	1.56583	1.72601	0.365274
HVCN1	-0.128665	0.190075	-0.0614096	1.33543	-0.378218	0.592264	1.4126	0.535984	0.889576	2.05959	1.90874	1.83496	-0.106918	3.08615	1.39637
IGF-2	0	0	0	0	0	0	3.19328	0	0	0.59246	0	2.46023	0	0	0
IGFBP1	0.187076	-0.0935378	-0.0935378	1.48439	-0.0935378	-0.0935378	0.458483	2.18315	2.61	-0.0935378	2.45222	0.557139	1.10732	1.2268	-0.0935378
IGSF11	-0.0534354	0.512539	-0.459104	-0.745123	-0.946943	-1.94627	0.521534	-1.54952	0.605341	0.6671	0.639593	-0.997643	-0.416353	0.0213574	1.88721
IMMP2L	0.507077	-0.0328354	-0.474241	0.38156	-2.40953	-0.139308	0.453451	0.828311	0.918095	0.492563	1.78816	-0.596868	0.272261	0.651558	-1.28048
INPP4B	-0.796529	0.756212	0.0403172	-0.295389	0.0280017	-0.272716	-0.291999	1.66805	2.40748	1.6793	1.26866	2.13423	1.21292	0.806112	1.47394
IQCD	0.202487	-0.67409	0.471603	-1.05468	-1.12563	-0.863979	1.05478	1.76112	0.81352	0.411223	1.36778	-0.71841	-0.0705686	-0.994967	-1.32923
IQSEC1	0.208973	-0.458016	0.249043	0.389051	-1.6556	0.107296	0.93069	1.64842	1.17976	1.40957	0.174484	1.36621	-1.10251	-0.349351	-1.08963
IQSEC3	1.00153	0.287274	-1.2888	-0.550436	0.3033	-0.825948	0.781193	-0.834838	1.36998	0.564398	0.311915	2.61375	0.673756	-0.0415947	-0.522836
ITIH5	-0.304747	0.923797	-0.61905	-0.437805	-1.31595	-1.78691	1.51447	-0.655276	0.15062	-0.0336849	1.32325	-0.0600043	-1.68153	0.649964	0.286144
ITM2C	1.3276	-1.52123	0.193627	-0.322132	-1.06746	-1.1035	0.288357	1.68278	0.816594	1.59684	0.662876	1.39066	0.177454	0.418525	-0.122285
JADE1	0.446702	-0.688494	0.241792	-0.859787	-0.796659	-0.111039	1.05876	1.26275	0.284286	2.37977	1.51724	1.91808	0.457652	1.62409	0.841435
KANSL1	0.0013986	0.641103	-0.642502	-0.0426324	0.0731072	-2.04192	0.155567	0.126188	1.02581	0.554873	0.671104	1.62048	1.60141	1.91542	1.19078
KAT7	-0.660605	-0.374502	1.03511	1.24351	-0.621872	0.19337	2.57476	1.43205	1.77773	1.08318	1.90481	1.12628	2.28069	1.05555	1.52674
KCNC1	0.692525	0.060799	-0.753324	-0.812675	-1.34238	-0.371228	0.463697	1.25229	1.64294	-0.0298455	0.301702	1.25759	0.202054	-0.521638	-1.96989
KCNN2	0.579882	-0.286933	-0.292949	1.44951	1.07575	1.0215	0.13735	2.18975	2.80421	2.54696	2.53312	2.03693	0.977124	0.895049	1.20725
KCTD1	0.232566	-0.185145	-0.0474208	0.64161	-0.945171	-0.978958	1.2278	1.21411	2.33828	1.224	2.13409	1.44446	0.206681	0.764769	1.44417
KCTD20	1.15345	-0.39702	-0.756431	0.23225	-0.101507	0.817061	1.17556	1.87903	1.60494	2.56623	2.17264	0.724564	0.398804	-0.508952	0.548
KDM1A	0.00685724	-0.359329	0.352472	-0.942505	0.824173	-0.767582	1.54084	1.21213	1.96332	-0.23602	0.832308	1.76734	2.07985	1.6493	0.797618
KIAA0141	0.314782	0.616526	-0.931308	0.0861038	-1.11201	-0.839396	1.52779	1.6467	0.737907	0.876157	0.793175	1.73993	0.155235	0.650408	2.25331
KIAA0195	-1.01079	0.268001	0.742787	-0.124163	0.707291	-0.553671	2.58508	2.55295	1.06207	1.25228	1.63279	1.01424	1.04256	1.55104	1.0137
KIAA0513	0.656218	-0.0223439	-0.633874	0.0595979	0.459991	-0.934634	1.75621	1.74077	1.55819	1.14953	1.62928	1.02249	2.4142	0.487863	2.13546
KIAA1033	0.0424816	1.09022	-1.1327	-0.524536	-0.395645	-0.721652	1.1562	-0.269085	2.5837	0.576071	1.72052	1.23122	0.38279	0.247698	0.61893
KIAA1407	0.0680285	0.505348	-0.573376	0.103511	-2.35207	-1.89871	-0.193979	0.364499	-0.292096	0.446968	0.829673	0.872347	1.14816	-0.281914	-1.16163
KIAA1456	0.850641	-0.622605	-0.228036	-0.081357	-1.5907	-0.350629	0.934431	1.03722	1.91075	1.37801	2.0368	1.08541	1.34249	0.882522	0.805752
KIAA1958	0.217389	0.314178	-0.531567	0.408682	0.858376	0.2859	0.241143	1.93992	2.79688	1.58989	1.3993	2.41751	-0.580407	0.573403	1.20045
KIF1A	-0.140597	0.430243	-0.289646	-0.742747	0.573463	-1.69092	1.49149	0.39044	0.368949	0.634234	1.30192	1.93245	1.92525	0.946484	1.34811
KIFAP3	0.855146	-0.150999	-0.704147	-0.637946	-2.81365	-0.439584	0.292355	0.712877	1.16253	0.406122	0.403879	0.847511	-0.810828	-0.899407	-0.155166
KLHL32	-0.427456	0.160719	0.266737	1.22599	-0.410755	1.49918	-0.720239	0.108543	1.96697	0.800997	1.70598	-0.198339	-0.970575	0.301528	-1.34994
KMT2A	-0.805891	1.7785	-0.972606	0.632177	-0.281666	-0.481425	1.69645	1.79141	2.05957	0.881646	1.41014	1.3694	0.717985	0.30021	1.22365
KSR1	1.13965	-0.75146	-0.388186	1.10499	0.268964	1.52175	2.17644	1.05016	2.05208	1.91336	1.39379	2.03273	-0.644229	0.106845	0.472765
LAMP5	-0.0111412	-0.400044	0.411186	-0.1274	0.316102	0.165461	0.250142	1.43887	2.3522	0.994352	2.41547	0.486167	0.0760236	2.22643	-0.653272
LAPTM5	0.88393	-0.871079	-0.0128508	-0.627667	-0.194129	-0.555227	1.22218	0.245789	0.348045	1.05137	1.25318	1.97845	-0.98112	2.2367	0.637192
LARP6	-0.011898	-0.679925	0.691823	0.12035	-0.992896	0.643363	0.486657	2.78788	1.24752	-0.255592	1.38788	1.19025	-0.62192	1.50224	0.744539
LARP7	-0.420419	-0.0668934	0.487312	-2.25524	-0.131101	-0.225361	0.392978	-0.0736995	0.453822	0.1702	2.423	0.41344	1.46109	0.244987	0.848212
LBR	-0.103903	0.127063	-0.0231601	-0.444674	-0.088372	-1.84303	1.18714	1.63681	0.662833	0.638639	0.79093	1.12521	0.900205	1.81631	2.04021
LCAT	1.31215	-1.11438	-0.197769	1.16859	0.386969	1.06289	2.26735	1.34568	1.64184	0.457973	2.14873	1.14546	2.15113	2.66055	1.58646
LDLRAD4	-1.06762	-0.257587	1.32521	-0.415452	0.875209	0.306574	0.0210855	-0.124473	2.04508	0.0522951	1.29429	2.77991	0.935437	0.432335	0.192293
LGR4	0.227488	-0.512642	0.285154	-0.417118	0.0365819	0.15558	2.31345	2.25128	2.25936	1.29153	1.65939	2.10166	0.396722	0.838537	1.1349
LIN9	0.11823	0.671458	-0.789688	-0.245316	-0.414924	0.547753	1.44424	1.31287	1.18083	1.67702	2.15169	1.16116	1.58477	-1.32306	0.741502
LMLN	0.0163571	0.140874	-0.157231	-0.872052	0.798884	-0.248683	-0.124742	2.35216	0.216166	1.14357	1.84832	2.36701	-0.0631851	-0.0277463	-0.18081
LPAR1	0.0647931	-0.289984	0.22519	1.82583	1.23786	0.362606	2.88025	2.12963	2.44675	1.71883	2.14742	2.27321	1.84584	1.69295	2.61973
LPIN1	0.972896	-0.950618	-0.0222783	-0.881606	-1.02182	-0.308557	1.7978	1.50088	1.59359	0.74632	1.62634	0.72698	0.177939	-0.582022	-0.0451455
LPL	0.655683	-0.167857	-0.487826	0.580036	-0.676303	-0.961276	1.03664	2.58679	1.32687	0.465252	1.26087	1.87219	-0.169459	0.918165	-0.293304
LRCH3	-0.64049	0.675214	-0.0347246	0.398854	-0.00257932	-0.612045	1.21215	-0.64049	1.60489	1.65934	1.81063	2.08651	-0.64049	-0.0195738	1.35981
LRRC38	-0.103894	0.187677	-0.0837831	-0.692379	0.305043	-1.87311	0.412076	1.70232	1.42607	0.68084	0.802666	1.34638	-1.34019	0.913137	0.705822
LTBP1	-0.507584	0.751986	-0.244403	-0.831341	-0.932658	-0.830447	1.17192	-0.419799	1.75015	0.163222	2.39262	0.119168	-0.372917	1.05039	0.157678
MAGI3	0.629175	0.63934	-1.26851	-0.121437	1.56574	-0.702111	0.463811	1.03375	2.14844	1.64141	1.21141	2.33914	0.761067	1.05648	-0.0381078
MALT1	-0.043663	0.533687	-0.490024	1.79584	2.55934	1.22471	0.829869	1.14605	0.732975	1.2029	2.21315	2.90719	0.0294949	2.1411	1.84929
MAP2	0.685415	0.0362657	-0.721681	0.835175	1.89175	1.15604	1.06422	1.60558	2.04158	2.38905	2.08132	1.47963	-0.379144	-0.254963	0.0113858
MAP4K5	0.924962	-0.144179	-0.780782	-0.897039	1.15419	0.205453	1.02127	1.89279	1.91378	1.99606	1.71169	2.08358	-0.0775212	0.571755	1.00657
MAP7	-0.00350571	0.831211	-0.827705	-2.22879	-1.2451	-2.24481	0.439554	0.766695	0.779092	0.375834	0.0702132	-0.406221	-0.985859	-0.464343	-0.0932671
MAPK1	0.605913	0.088699	-0.694612	0.0087288	-0.99647	0.466059	-0.122434	2.09486	1.80972	0.589066	1.15548	1.14885	-0.276694	-0.61135	-1.35038
MAPK12	-0.00264317	1.11875	-1.11611	1.33912	0.186919	0.331255	1.78765	1.54473	1.89966	2.94616	1.89889	0.245702	1.12616	0.384554	0.999557
MAPK6	0.0484596	-1.15004	1.10158	-0.329154	-1.12746	-1.05569	0.904065	1.37046	1.41701	1.14724	1.29799	1.32847	0.109941	1.5327	-0.0406484
MAPK8IP2	-0.529375	0.731171	-0.201796	-1.34597	-2.42197	-1.73474	-0.211256	-0.0996549	-0.819324	-0.243696	-0.48896	0.77624	1.57885	0.144553	-0.441433
MAPK8IP3	0.563008	-0.668818	0.10581	0.295568	-0.839765	0.124844	0.890757	2.14014	2.148	2.15224	1.69937	1.91918	0.685963	0.262862	0.495678
MAPK9	0.773417	-0.845477	0.07206	0.0937416	0.384552	1.02133	0.935756	1.8518	2.2281	0.596437	1.72588	0.782213	-0.502427	-1.47134	0.382086
MAPKAPK3	-0.0637224	-1.33077	1.39449	-0.891993	-1.03685	-2.13287	0.860215	0.619718	0.258304	0.724245	0.078255	0.930006	-0.858667	-0.780811	-0.709604
MAST4	0.277385	-0.570191	0.292806	-0.176593	-1.52439	0.374935	0.727022	1.84363	1.32156	0.282477	1.40431	1.07571	-0.981485	-0.516502	-1.17243
MAT2B	-0.389009	1.42104	-1.03203	0.13483	-0.287252	-1.799	0.826556	0.38919	0.838313	0.570088	1.718	1.01989	1.12334	1.53865	1.22052
MBP	-0.394806	-0.17061	0.565416	1.64353	0.250933	0.243287	1.68129	0.178772	1.89678	2.30646	1.85883	2.20503	1.06686	1.90427	2.69023
MBTPS2	1.48376	-0.646439	-0.837321	-0.115243	-0.618653	-0.715711	1.25102	2.2092	-0.612885	-0.230491	0.222379	-0.668589	-1.01342	-0.68249	-1.09194
MDM4	-0.455508	-1.267	1.72251	-0.221171	0.218296	0.0456809	2.02525	1.5973	0.939168	1.46118	0.545746	2.21513	-0.143118	0.53899	0.549825
MDN1	-0.336246	0.518349	-0.182102	0.499055	0.64621	1.53054	2.35144	1.63964	0.109499	0.436876	-1.0974	-0.827474	0.751632	0.827055	2.08929
METTL22	0.383745	-0.956922	0.573177	-0.68309	-1.12878	-0.258928	0.390264	2.03797	1.68551	2.10001	0.0858627	0.202925	-0.463535	0.748631	0.437278
MFSD6	1.00487	-1.56294	0.55807	-0.685774	-0.893445	-0.617064	0.303015	1.24734	1.05121	1.08807	-0.201853	1.6007	1.14999	-1.08829	0.629508
MIB2	1.10263	-1.31299	0.210361	-0.498825	-0.506321	-0.843161	0.35417	-1.07737	0.543672	0.829143	0.232917	1.14889	2.58132	0.502477	0.175168
MICU3	0.834126	0.205288	-1.03941	-0.893103	-1.29233	-0.94587	1.24814	1.66733	1.81635	0.774517	0.422557	0.87346	-0.225489	0.540079	-0.396531
MPP1	0.646253	-0.752522	0.106268	-0.272893	-1.29985	-0.864024	1.06735	1.50868	1.10938	2.1929	1.3818	1.3396	0.752001	0.422529	1.20832
MRM1	-0.485237	0.354558	0.130679	0.274155	-1.32984	0.0656626	1.29167	0.688234	0.0817779	1.23863	1.95171	0.942086	-0.501567	1.75685	2.26504
MRPS6	0.683085	0.562665	-1.24575	1.00023	-0.942364	-0.117496	1.2941	0.581029	2.8181	1.31302	1.12357	1.62702	1.27365	1.22162	0.894598
MSL3	-0.444968	-0.358698	0.803667	-0.45183	-2.31255	-0.464093	0.454982	0.871039	1.33267	1.30748	-0.466829	0.510297	-0.857157	1.25191	-0.28526
MSRB3	0.202365	-0.564682	0.362317	0.968677	-1.82703	0.493315	0.89735	1.81127	1.70626	1.76077	1.65804	0.614416	-0.0993519	1.44878	0.563495
MT4	0.225363	0.174752	-0.400116	1.48505	-0.516836	0.449163	2.71359	1.41754	0.665566	1.32991	0.690674	0.247218	0.454295	1.38694	2.91931
MTFR1L	-0.290539	0.104581	0.185958	0.444909	-0.0877411	0.058172	-0.0495317	-0.631481	1.88051	2.47711	2.01637	1.25637	0.836071	2.01726	1.55312
MTURN	0.591617	-0.53924	-0.0523764	-0.364537	0.304241	-0.194811	0.42024	1.08098	1.67645	1.34793	1.75094	2.13455	0.402861	0.0105385	-1.60344
MTUS1	0.123042	-1.01184	0.888799	1.15169	-0.522096	0.882264	1.02292	0.37598	1.90973	0.855193	2.4376	1.38628	-0.862472	0.655867	1.87019
MXRA7	0.833901	-0.340678	-0.493223	1.07729	-0.431396	-0.223621	0.880564	1.77535	1.42194	2.42377	1.77797	2.24564	1.09294	1.68735	-0.0229704
MYBPC3	0	0	0	0	0	0	0	2.88069	2.22237	2.04084	0	0	0	0	0
MYRIP	1.16398	-0.461739	-0.702238	1.55356	0.200273	0.363492	0.916344	2.16165	2.21086	1.66524	2.00433	2.01823	-0.238996	0.546717	0.181248
NAPB	0.215563	-0.0324568	-0.183106	0.971443	-0.81733	0.645358	1.69397	1.64716	0.510871	1.58786	1.39607	2.46907	2.00482	-0.302041	2.03616
NARFL	0.938293	0.67018	-1.60847	-0.102552	-0.135458	-1.48384	0.911492	0.519284	1.51685	0.727274	0.979917	1.53559	1.35881	1.14952	1.48755
NBR1	0.570966	-0.556706	-0.0142604	1.28385	-0.681849	1.76399	1.03984	2.34462	1.96088	2.11615	1.31788	1.17705	-0.643455	0.446004	0.807326
NCF4	-0.442876	0.215079	0.227796	0.0664007	-0.511907	-0.644941	2.06537	1.5461	1.90579	1.76824	1.88119	2.06682	0.565361	1.17276	1.29486
NCOR2	0.468228	0.67796	-1.14619	-0.136123	-0.252527	-1.70032	1.33578	0.681897	1.88812	-0.104604	1.01512	1.76441	0.797765	1.15214	0.195737
NDFIP1	0.122766	0.195063	-0.317829	1.19508	0.121136	0.709618	1.21538	2.1526	1.02112	2.36227	1.61176	0.476659	0.398592	-0.482743	-1.36419
NDRG1	0.112084	-0.811039	0.698955	-0.878898	-0.345612	0.216945	1.39531	1.82657	0.813985	0.556655	-0.19546	0.605508	-2.14908	1.08484	0.46223
NDUFB4-1	0.387022	0.194066	-0.581087	2.12252	0.428358	1.155	1.20373	-0.708149	2.04616	2.36938	1.84389	1.19367	-0.357152	1.58375	1.23446
NECAB1	1.49143	-0.78251	-0.708924	0.292282	-0.78251	-0.78251	-0.78251	2.75287	-0.357651	-0.300628	-0.620683	-0.78251	-0.41066	-0.0331165	-0.0374687
NEU4	-0.511827	0.180401	0.331426	-0.29102	-0.339646	0.45452	0.903347	0.219581	0.396246	3.26154	2.11723	1.40803	0.519158	1.23332	1.22343
NFU1	-0.837333	0.636327	0.201006	2.31148	0.911179	0.691363	2.51916	2.43219	1.90783	2.0389	2.36535	1.30743	0.925181	2.48539	1.12863
NFYA	-0.561417	0.747491	-0.186075	0.515269	1.97886	0.758365	0.772204	-0.256713	1.11556	1.53882	2.6247	2.12052	1.79806	2.1209	2.21189
NFYC	-1.02595	0.705432	0.320516	0.00582465	0.85205	1.88809	1.29499	1.54597	2.19913	2.22723	2.50493	1.27517	0.488711	-0.0813835	1.7091
NKX2-1	-0.520319	1.40793	-0.887607	-0.6133	-0.854238	-2.1279	-0.0889984	0.940033	0.638465	-1.08944	1.28865	0.0937263	-0.14521	0.253803	-1.29823
NKX6-1	-0.967528	0.651114	0.316414	-0.648938	-0.676837	-0.967528	0.699632	1.58956	1.32431	0.104755	0.975197	0.107812	2.56403	0.659031	0.993428
NKX6-2	-0.978214	0.265265	0.712949	1.91241	0.891183	0.865067	0.996007	0.723851	2.49704	2.30087	2.46344	2.34611	1.27402	1.89762	2.33196
NOG	-0.0126091	0.495313	-0.482704	-0.482704	-0.482704	-0.482704	-0.346228	1.87299	0.300594	-0.126258	1.01863	2.12753	-0.482704	2.0828	1.24652
NPHP3	0.52493	-0.38888	-0.136049	1.00299	-1.09553	1.04908	0.714997	0.417098	1.97372	2.02631	2.8032	0.25471	0.0156052	0.567683	0.984276
NR0B1	0.18891	-0.400014	0.211104	-1.3929	-2.10827	-0.911574	0.841743	1.37326	1.29373	0.184245	0.595349	-0.201669	1.04787	0.878732	0.527574
NRP2	-0.855696	0.877476	-0.0217792	-1.30403	-1.22607	-0.904302	1.15072	-0.410656	-0.69928	0.441529	1.07833	0.922917	0.63442	0.75731	-1.85523
NSF	-0.718458	0.0424783	0.675979	-1.6911	1.91945	-1.13603	1.09311	0.855831	1.20256	0.0420466	0.483521	1.21743	1.4501	0.799418	0.0646416
NTN4	1.27898	-1.29304	0.0140568	0.665091	0.211447	0.578944	2.03032	1.80471	1.72302	2.20184	1.83515	1.39335	-0.41267	0.779682	0.339575
NTNG2	0.04327	1.07807	-1.12134	-0.00989036	-1.31947	-1.34063	1.68366	1.16317	0.649149	0.920463	0.83688	1.1143	-0.862558	-0.473468	0.446402
NUP98	-0.801658	-0.377983	1.17964	0.502198	0.493688	-0.393524	1.88661	2.18007	1.70427	1.81867	2.02244	1.29489	2.01251	1.84171	1.66321
NXPE3	0.331329	0.0192254	-0.350554	-1.84853	-0.0663501	-0.732191	0.965827	0.792394	1.75631	1.07842	0.50928	1.16855	-0.760514	1.40912	-0.78831
OGT	-0.386167	0.500264	-0.114097	-0.6423	0.46917	0.931248	0.81432	1.10348	1.57495	0.807785	1.05911	1.15941	-1.87151	-1.43333	0.720541
OPRL1	0.929451	0.36458	-1.29403	0.776052	-0.643701	-0.850883	-0.0862536	1.38283	0.752252	0.969663	1.24048	2.24639	0.0593156	0.0438392	-1.06124
ORAI2,PRKRIP1	0.346275	0.285629	-0.631903	0.0426832	-0.590146	-1.47226	0.916458	1.2523	1.84383	1.42076	1.66529	1.21155	0.46353	1.83794	1.34137
OSTM1	0.451586	-0.167224	-0.284362	-1.41244	-2.06092	-1.37137	0.92202	1.16871	-0.0512164	0.456118	0.0668725	1.26953	-0.480726	1.01	-0.588918
OTUD3	0.0111453	-0.718933	0.707787	0.473784	0.869081	1.44292	2.4616	1.24434	1.91602	1.91784	1.94372	0.279956	-1.05598	0.94164	0.487634
OXR1	-0.18835	0.839465	-0.651115	-0.0701762	0.298201	-1.11373	1.1137	1.30878	2.30404	0.96907	1.34922	2.4733	1.47389	1.00342	0.797649
P2RX6	-0.982545	1.31357	-0.33103	-0.734739	-0.00845755	-1.12916	1.88848	1.22404	0.0342388	0.51055	1.83616	1.47751	0.819982	1.20011	0.615596
P2RY12	-0.129433	0.116145	0.0132889	-0.498092	-0.443258	-1.37582	0.996251	1.94186	-1.10973	-1.55676	-0.0525023	0.544915	-1.84106	0.344427	0.056667
P4HTM	-0.0731676	-0.255262	0.32843	-1.05391	-0.856695	-1.68319	0.876108	0.42078	0.0403631	0.376042	1.80446	0.367708	0.849908	1.50615	1.71561
PACSIN1	0.723625	-0.440864	-0.282761	-1.07852	-0.222313	-2.21323	0.949002	0.815381	1.27038	0.887784	0.739829	1.39882	1.10808	0.888659	0.611307
PACSIN2	0.70322	-0.955871	0.252651	1.03229	-1.34005	0.736774	1.23538	2.27413	1.88964	1.85832	1.09938	0.114725	0.0422387	0.862703	0.131823
PAK1	-0.777423	-0.168773	0.946196	-0.0580405	0.895465	-0.66544	1.37342	0.814612	1.18063	3.31926	0.0943297	0.956919	1.04142	1.34568	0.597339
PALLD	0.757809	-0.611339	-0.14647	0.602375	-0.572268	0.406288	1.68355	1.96861	2.27509	1.91718	1.73878	1.32592	-0.0903429	0.297368	-0.340709
PAOX	0.149938	1.29743	-1.44737	-2.32348	-0.779085	-2.28233	0.338046	-0.502198	0.00177183	-0.364359	0.23797	0.312898	-1.10579	-0.00529295	-0.78954
PARVG	-0.0709272	0.725971	-0.655044	-0.152643	-0.242671	-0.840155	1.89121	-0.370881	0.810586	-0.106159	1.74013	0.782782	0.0706893	2.28921	1.6637
PAX6	0.0190961	-1.22088	1.20179	1.17141	0.481511	1.56501	0.719086	1.85375	2.41303	2.06518	2.35445	1.08966	1.49401	0.61858	2.40414
PCF11	-0.58095	0.954425	-0.373474	1.40163	0.313908	1.28018	1.67706	1.82624	2.27074	2.21565	1.16256	1.72762	0.55326	2.91675	2.29357
PCMTD1	0.825408	-0.376241	-0.449167	1.17462	-1.24578	0.9027	1.30958	1.70364	2.18079	1.33742	1.96103	2.00901	0.572646	1.01164	1.82037
PCSK2	-0.555149	0.946286	-0.391137	-0.687733	-0.242821	-0.761842	1.7092	1.6094	1.11325	0.678192	0.527676	-1.11532	-1.27836	-1.03014	0.398616
PCYT1A	0.978468	-1.47207	0.493605	0.818003	0.0177173	0.0857286	1.93057	1.63253	1.54876	2.63417	1.0774	1.35992	0.602805	-0.269167	1.18296
PDCD7,RASL12	0.338477	-0.70501	0.366533	1.48404	-0.21834	0.645993	1.83362	2.12405	1.90262	2.5118	1.39924	1.77724	1.4393	2.72957	1.86657
PDE4B	0.0543033	-0.0853746	0.0310713	0.114948	0.299656	-1.41279	0.648777	0.0125733	0.977271	1.5893	0.108883	2.08728	2.22504	1.90255	1.15341
PDE4DIP	-0.182551	0.985659	-0.803108	1.01364	-1.15965	-1.04523	1.37335	1.14342	1.8515	1.95187	0.449087	1.14752	0.715084	-0.0267803	1.14152
PDK3	-0.225007	-0.104	0.329007	-1.4456	-0.63323	-0.356344	1.3027	2.29402	0.590127	1.32369	0.892873	1.70825	0.476504	1.56235	0.400576
PDLIM5	0.325501	-0.544939	0.219437	0.98083	0.332129	0.413959	1.81469	1.36881	-0.237511	1.95822	1.27928	1.96037	-1.58337	-0.0517524	0.256402
PDZRN4	-0.448767	0.106749	0.342019	-0.531688	0.143729	-1.19631	1.5702	1.07232	1.67839	1.76439	2.11956	1.69899	0.303503	0.0589149	0.0535106
PEBP1	0.0592107	0.298603	-0.357814	-0.199842	-0.733579	-2.06393	0.425591	0.426994	0.321851	1.33299	0.692657	0.752322	1.9994	1.79193	0.575687
PEX6	0.844112	-1.08713	0.243016	-0.592716	0.0980295	-1.00339	2.50393	0.307497	0.393045	1.4992	0.382103	1.31569	-0.0175914	1.26703	1.54172
PFKFB3	-0.786114	1.35632	-0.570201	-0.972002	1.13021	-1.50622	0.674823	0.410973	1.95009	0.290235	1.4417	1.12128	-0.137806	0.917202	0.170448
PHF10	0.534718	-0.701624	0.166906	-0.378983	-0.415946	0.573164	0.186402	2.61684	1.62987	1.96435	1.22628	1.38826	0.359274	2.16917	1.00633
PHF21B	1.32911	-0.15297	-1.17614	0.86034	-1.04097	-0.650984	1.306	1.51761	1.51873	1.11565	0.461935	0.990691	-1.12142	0.769	0.992555
PHF6	-0.374261	2.12729	-1.75302	0.285484	-0.478973	-1.05285	-0.101564	0.165486	1.44583	0.285824	0.912184	1.25708	0.930393	0.918265	0.358987
PIGF	0.544208	-0.535644	-0.00856326	0.968504	-1.20021	-0.111677	1.77602	1.42038	1.56787	2.43483	1.33545	1.13563	1.15366	1.66201	1.81183
PINK1	-0.0584388	-0.506086	0.564525	-1.37643	-0.2536	-1.75198	1.54579	0.606283	0.55346	0.95968	1.07753	0.87635	-0.901552	1.44609	0.570137
PIP5K1C	-0.338216	1.53547	-1.19725	-0.0854515	-0.350592	-0.817261	0.951925	-0.202195	1.33714	0.766611	0.937507	2.01489	1.86085	0.756619	-0.33632
PITPNM3	0.00305569	0.170007	-0.173062	-0.649168	1.20464	-0.0277155	1.1225	1.5351	3.08187	1.8846	1.29447	1.21898	1.40109	0.406434	-0.254266
PKP4	0.137713	1.69897	-1.83668	0.305643	0.532563	-0.695588	1.1435	1.24794	1.65977	1.3929	1.52886	1.83172	1.15651	0.618618	1.09272
PLA2G3	-0.334313	0.852256	-0.517942	1.84418	-0.818651	0.250145	2.40565	1.85616	2.1012	1.79813	1.28775	1.68392	1.3093	0.658527	1.02605
PLCB4	-0.232282	-0.422747	0.655029	1.16614	0.347998	1.44713	1.92561	3.16398	1.7764	2.11327	1.97612	2.14266	0.291971	0.926864	0.661228
PLCD4	0.316198	-0.129503	-0.186695	-0.897586	0.177109	-1.87297	-0.0303695	-0.0784943	1.83057	0.478651	1.00082	1.48996	0.272276	1.98428	0.111015
PLCL1	0.00108881	-0.208164	0.207076	-1.06047	-0.0733902	-0.484704	0.431093	2.01899	1.95106	-0.568319	1.72406	1.88461	0.24975	0.0420815	0.943365
PLEKHB1	0.374603	-0.8141	0.439497	-1.67091	-0.416648	-1.62356	0.508262	0.754851	-0.391546	0.586354	0.75103	1.96472	1.10816	0.193319	0.934259
PLEKHB2	-0.221388	0.244545	-0.0231574	-0.132835	0.645052	-1.01303	0.806462	1.90277	-0.082686	0.535501	1.85773	2.54781	1.68775	1.50143	1.33084
PLS3	-0.00954046	-0.332817	0.342358	0.27507	-1.06062	0.389184	1.26055	2.67139	1.4372	1.61088	1.44626	0.367462	-0.682343	0.850336	-0.347615
PLTP	-0.393437	-0.680324	1.07376	-0.51937	-2.07604	-0.445458	1.55603	-0.236039	-0.580802	0.858374	0.487651	0.637989	0.518156	1.41192	1.23913
POLR2C	-0.624954	0.516698	0.108256	0.998166	-1.12567	0.458979	1.24395	1.21898	1.35512	1.41663	1.86458	1.62002	1.70407	2.06189	2.53803
PPARGC1A	0.0709426	0.448034	-0.518977	0.00143046	0.266056	-1.45318	1.21363	1.61126	2.24183	0.95157	1.89099	1.95094	0.700968	1.21902	0.749294
PPEF1	-0.585063	-0.0816386	0.666701	-0.732445	-0.735358	0.689045	1.5268	-0.527573	1.1353	1.89669	1.81737	0.0723052	-0.875545	-0.143533	-0.875545
PPM1J,RHOC	-0.817758	0.656666	0.161092	1.26453	1.14836	-1.05079	1.38497	1.25143	2.13023	2.03725	2.23535	1.37535	0.758237	1.09722	-0.200297
PPP1R15B	0.913194	0.342888	-1.25608	0.820034	-0.38143	-0.74248	0.447585	0.338232	1.51653	1.49983	0.452009	1.96967	1.51367	1.75671	2.04879
PPP1R16B	0.349456	-1.22615	0.876695	1.94395	-0.0328789	1.39379	2.20569	2.11243	1.85966	1.57257	2.17843	2.05728	0.352057	1.70985	1.57893
PPP1R2	-0.109744	-0.197302	0.307045	0.163161	-0.276219	0.485526	2.85379	1.97628	1.03126	2.10567	1.59275	1.63464	2.30257	1.41077	1.48615
PPP2R3B	0.521765	-1.1568	0.635035	0.672462	-0.373048	0.958836	1.85824	2.19155	1.8546	2.01179	1.14895	1.2534	-0.813763	0.682395	1.09289
PPP2R4	1.20961	-0.23199	-0.977618	0.547303	0.00752328	-0.538378	0.594374	1.62298	1.36877	1.21672	1.662	2.69639	1.01572	1.22339	-0.385246
PPT1	-0.252358	0.0128384	0.23952	-0.677645	0.867018	-0.700594	1.5784	1.59097	0.620765	1.0287	1.70238	1.77084	0.869399	2.39782	2.21221
PRICKLE1	-0.431627	0.317111	0.114516	-2.0417	-1.53624	-1.2507	0.527229	0.874863	0.759203	0.402162	0.185579	-0.493028	-1.17438	-1.16229	-2.00022
PRKAR2B	-0.36307	0.511122	-0.148052	-2.21469	0.281053	-2.47083	0.102088	0.458189	0.644512	0.00976474	-1.37181	-0.04074	0.228969	0.628808	-1.02146
PRMT3	-0.639311	-0.133387	0.772698	-0.824054	0.0728398	-0.140427	0.410276	1.30044	0.144347	2.2067	1.20689	1.57563	1.20617	2.23823	-0.564951
PROSC	0.220246	0.273802	-0.494048	0.638483	-2.20171	-0.207539	0.384559	0.467842	-1.05244	1.07645	0.478604	-1.45458	-0.186588	-0.773074	-2.08129
PRR5L	-0.501104	-0.501104	1.00221	-0.501104	0.736806	0.518185	2.0648	0.988486	-0.501104	1.29179	0.780577	2.59387	0.916471	0.856562	2.21142
PRUNE	-0.697179	0.820605	-0.123426	-0.566575	-0.156515	-1.24929	1.09283	-1.06215	0.421471	1.4409	1.13032	0.723235	-0.242702	0.187323	2.35705
PSMC3IP	-0.726621	0.666063	0.0605583	0.348308	-1.15234	-0.259234	1.78911	1.13415	1.21307	1.63302	2.35804	0.275111	1.02669	1.94197	0.628197
PSTPIP1	-0.63978	0.117937	0.521843	-0.63978	-0.63978	-0.63978	-0.0639274	2.5257	1.76801	1.16726	0.0199869	1.07626	0.206325	1.68676	0.0667368
PTCHD2	6.58378e-05	-0.028614	0.0285481	-0.366278	-0.0219452	0.156633	-0.316624	-0.637448	2.11377	-0.293517	1.76295	1.00082	-0.637448	2.38181	1.08337
PTPDC1	-0.703818	0.150987	0.552831	-0.205473	0.0871292	0.429851	1.11126	0.459399	2.27362	0.880253	1.25411	1.49779	-1.90909	0.116669	-0.402848
PTPN3	0.120849	-0.126685	0.00583642	0.0911515	-0.98484	-0.0809372	0.3625	1.63125	1.26766	2.16501	2.08443	2.00105	1.02062	-0.549559	0.685422
PTPN7	1.31646	-0.991526	-0.324936	0.0887783	0.771507	-0.884824	0.15369	2.22113	0.76251	0.900064	2.12192	1.01554	0.18135	1.53272	-0.472162
PTX3	0.499915	-0.249958	-0.249958	0.857153	-0.249958	1.19244	2.59191	1.81056	-0.000658675	1.93683	1.93761	-0.129912	-0.249958	-0.249958	1.05626
PVALB-2	0.466465	-0.290616	-0.175849	0.820209	-1.24419	0.903841	1.39299	1.89287	1.18048	2.83688	1.94309	1.48005	0.812737	1.14544	1.27491
PYROXD1	0	0	0	1.09132	0	0	0	2.30422	2.0807	1.5759	2.66532	0	0	0.101465	0
QSOX1	0.176416	0.788289	-0.964705	1.27586	1.2156	-0.219019	2.39674	1.93741	1.74512	2.49767	2.20391	1.63604	0.826694	0.442837	1.6678
QTRTD1	-0.00972212	-0.12609	0.135812	-0.524504	-2.3192	-1.67097	0.878074	0.794206	-0.0510743	0.515016	0.620022	1.36553	-0.735191	-1.14519	0.193326
RAB11FIP3	-0.674782	1.77818	-1.10339	-0.230807	-0.471433	-1.13923	0.00637531	0.166125	1.90409	0.0780262	1.17477	1.32629	0.676747	1.056	1.18904
RAB14	0.307924	0.367367	-0.675291	-0.282088	-0.562976	-0.303789	0.100225	0.635091	2.53165	0.657761	1.19337	2.54125	-0.108082	1.19702	-0.085616
RAB27A	0.520595	-0.526765	0.0061702	0.384887	-0.92448	-0.22223	1.82271	1.23604	-0.192157	2.19178	0.376786	1.09496	2.27978	0.699575	-0.483504
RAB33B	0.0199221	0.107219	-0.127141	-2.65109	-0.285402	-2.68204	-0.250828	-0.243623	-0.295292	-0.288659	-0.401798	-0.24328	-0.574831	-0.557231	-2.58117
RAB9B	0.972336	-1.00699	0.0346524	-0.857994	-2.06618	-0.232076	-0.263427	1.46397	1.16991	0.651285	-0.139418	0.333405	-0.0132755	-1.23472	-1.31851
RABL6	0.731594	-1.19885	0.467257	0.148208	0.615833	-0.103783	0.567392	2.21215	1.97667	1.68498	1.92158	2.09345	0.169004	-0.168454	1.16884
RAD18	-0.831199	-0.177508	1.00871	-0.065123	0.978498	0.12894	1.31037	2.22733	0.0382006	2.1554	2.31297	-0.113652	0.0643927	1.48974	1.30544
RAD21L1	0.521028	-0.343793	-0.177236	0.324708	0.892431	-0.343793	2.29668	2.21043	1.65136	0.0870134	0.967993	1.55291	0.856478	1.85184	2.6877
RAMP3	-0.332449	0.380147	-0.0476979	1.19463	0.0850347	1.05717	-0.412023	0.169731	2.55127	1.4782	2.35638	1.6578	1.28734	-0.703733	0.520952
RANBP10	0.62517	-0.252007	-0.373163	-0.0384136	-0.213917	0.112452	1.56806	2.07529	1.55103	2.35409	1.4322	1.66225	0.119834	0.288975	-0.764995
RAP1GAP2	0.221639	0.329061	-0.5507	0.362714	0.360406	-1.03039	1.51455	0.933452	2.68108	1.90486	2.19674	1.46313	0.750459	1.14686	1.30104
RAPGEF2	-0.180818	1.62949	-1.44868	0.661348	-0.649483	-0.243827	1.10762	0.859278	2.6188	1.19239	1.5744	0.816415	0.539204	0.482984	0.290971
RASGEF1B	0.189537	-0.28188	0.0923433	-2.03076	-2.0287	-1.92039	-0.822195	0.00773924	-0.670786	-0.292367	0.499141	0.383248	-0.228346	0.457247	-2.33646
RASGRF1	0.316889	1.10735	-1.42424	1.87435	-0.32589	0.0505672	0.69097	1.33366	1.50065	2.41532	0.960981	1.20441	1.87034	-0.0417372	0.248561
RASGRP1	0	0	0	0	0	0	0	3.28442	1.60451	0	2.00663	0	0	0.584458	0
RASSF9	0.160137	-0.957359	0.797222	-1.68123	-0.588879	-0.77991	1.53169	1.00888	0.702166	0.163399	1.38543	0.651887	-1.5566	0.174449	0.25826
RBBP6	-0.936991	0.896357	0.0406335	0.0575049	-0.858293	1.60141	1.77928	1.95481	1.69697	0.855245	1.49462	0.897249	-0.0801863	-0.392294	1.68291
RBM38	0.154738	-0.234978	0.0802393	-0.18887	-0.313791	-0.849473	0.932494	3.19425	1.60785	1.30375	0.971168	0.265606	1.27404	1.02238	0.348006
RBMS1	0.157556	-0.401616	0.24406	-1.50276	-0.628553	-2.56312	0.867965	1.34253	0.352454	0.280775	-0.843493	0.670858	-0.361535	-0.230905	0.803676
RCAN3	-0.0608265	-0.0416078	0.102434	0.425344	0.833406	-1.2075	1.08852	1.05853	1.15346	2.2272	1.42659	2.99483	0.762752	0.193642	0.703326
RFC5	-0.702862	1.213	-0.510136	-0.571886	-0.708506	-1.54871	1.14705	-0.587058	0.162164	1.15311	0.230656	0.843929	2.08051	1.07351	0.00214093
RFK	1.45489	-0.226016	-1.22887	0.816707	0.849555	0.521367	-0.168799	1.9924	1.4033	2.03742	1.61689	2.49091	0.715429	1.59514	0.328295
RGS4	-0.378612	-0.176487	0.555099	1.06296	-0.264686	0.57817	2.2853	2.97894	1.67957	2.15874	1.59328	1.07687	0.552906	1.5037	1.9243
RIC8A	0.494846	0.40256	-0.897407	-0.813287	-0.998519	-0.474957	0.481289	1.72621	1.20046	1.25963	2.46747	0.350973	-0.304962	0.606857	0.798085
RIMS2	-0.57807	0.806533	-0.228463	0.618746	-0.0521749	-0.409739	1.48328	1.71595	2.18116	1.76377	2.1398	1.39216	2.13356	1.56208	2.05449
RIPK1	-0.250187	0.0609991	0.189188	0.0367252	1.57761	1.84715	-1.06057	-0.49544	2.27299	0.424281	1.58756	1.91431	0.169251	0.0419151	0.536246
RMND5A	-0.293489	-0.632727	0.926216	0.403615	-0.829862	1.01948	1.22801	2.44501	1.93433	1.88243	1.17067	0.510756	0.0136975	0.738178	-0.604984
RNF111	0.481508	1.23506	-1.71657	0.374926	0.430447	0.0199461	1.04195	0.472958	2.99952	0.930964	1.26713	1.61652	0.85441	0.125353	0.299567
RNF14	-1.68328	0.517864	1.16541	1.27779	0.605208	1.62763	1.23233	1.63901	1.49629	1.7732	2.45873	1.68321	1.55909	-0.320446	1.25902
RNF144A	0.549193	0.307512	-0.856705	1.67192	-0.335024	-0.690325	0.852701	1.55914	1.85679	2.22979	0.8787	1.7443	0.491144	0.622341	-0.65797
RNF38	0.770603	0.118825	-0.889427	-1.00866	-0.301029	-1.35193	0.379002	1.05826	1.07284	0.147265	0.772819	2.29445	-1.06992	0.696469	0.713985
RPS6KA3	0.749425	-1.21813	0.468702	1.17807	2.41677	1.17601	0.629406	-0.774997	2.49342	0.820538	1.74686	0.914196	0.0335742	1.03666	0.792758
RPUSD1	-0.299357	-0.634902	0.934259	-0.84364	0.0355799	-2.15035	0.720837	1.08402	0.774206	0.186949	1.17602	0.643509	0.677694	0.937632	1.89545
RSAD1	0.707511	0.112698	-0.820209	1.44854	1.28746	1.27113	2.44853	1.25562	1.32515	1.82436	1.56273	1.88004	3.60347	0.955031	1.93748
RYR2	-0.189854	1.06532	-0.875467	-0.0152169	-0.625316	-0.0458383	1.20406	0.158243	2.32865	1.07783	1.16639	-0.291612	-0.643308	-0.930074	-1.10934
S100P	-0.221351	-0.0603589	0.28171	0.362628	0.279693	-0.54562	1.68782	0.646035	1.89139	0.759158	1.46916	0.0320338	1.85048	1.96535	2.86844
S1PR1	0.665392	-0.701147	0.0357548	1.16119	-0.874248	0.0659413	1.25157	1.17919	1.31511	1.34471	1.56686	1.72363	0.719557	2.06766	2.81802
SAMD11	0.516794	0.996208	-1.513	0.619622	-0.798409	-0.359838	1.18557	0.483635	1.26777	0.217986	1.05627	0.565147	2.09008	2.09895	-0.363179
SAP30L	0.930999	-0.600114	-0.330885	0.989748	-1.07883	-0.731101	2.47801	1.83315	1.44903	0.200538	0.866126	0.683553	1.14388	0.123438	-0.0232413
SARS	-0.864652	-0.231859	1.09651	-2.02887	-0.00154086	-1.07062	0.624579	0.549811	-0.541139	1.54037	1.3517	1.2687	0.343099	0.522015	0.315001
SATB2	0.900294	-0.746083	-0.154211	0.569027	0.132791	1.14085	-0.0356401	1.92437	1.66087	2.07202	2.14888	2.274	-0.268163	0.384762	1.58443
SCARB2	0.353387	-1.69779	1.34441	-1.23867	-0.0774788	0.383006	1.11885	1.21578	1.34279	1.54125	0.154881	1.35742	0.607385	1.42851	-0.304588
SCPEP1	0.229602	-0.0411282	-0.188473	0.00535141	-0.929111	-0.165783	1.38914	0.539629	-0.0237343	0.705101	1.71271	0.01283	-2.34621	1.50467	0.282079
SEC11C	0.106831	0.846932	-0.953764	1.09261	-0.737936	1.23583	1.38776	2.56374	1.30409	1.96419	1.10529	2.35771	0.186334	1.05922	1.37413
SF3B4	-1.22215	0.34503	0.877124	-1.35424	-1.05951	-1.61377	1.09049	0.602855	-0.0922525	0.72226	0.0905722	0.484477	1.49277	0.65182	1.18347
SFT2D2	-0.512673	0.503553	0.00911991	-0.766086	-0.869961	-1.00083	1.15754	1.61126	0.318498	0.00330154	2.30432	-0.0572441	-0.826142	1.33396	0.484642
SGPL1	0.462917	-1.16526	0.70234	-0.938488	0.0218605	-0.698731	0.222454	1.32207	0.318429	1.29045	1.77894	2.04674	-0.404431	1.37668	1.15156
SH2B2	-0.331418	-0.00921081	0.340629	-0.739977	-1.54234	-1.87403	0.54808	0.683903	1.08313	1.02446	1.09481	-1.4014	0.476408	0.516893	0.85015
SH3BGRL2	0.286736	-1.06545	0.778717	0.613762	-0.236527	-0.812113	1.4245	1.61539	2.12213	0.841497	2.53655	0.951997	0.488554	1.42818	0.301738
SH3BP4	0.246418	-1.23348	0.987059	0.19812	-1.39128	-0.127385	0.794774	0.385052	0.00463299	1.27231	1.99211	0.958588	1.554	0.729216	1.96144
SH3TC2	-0.218077	-0.184213	0.402289	-0.694903	-1.02999	-1.45767	1.90035	-0.0482897	1.05259	0.055341	1.19167	1.46698	-0.277994	-0.163955	1.5957
SHH	0.574874	-0.393002	-0.181871	-0.469463	-1.06954	-0.705391	0.896323	2.7383	1.044	0.175392	0.982257	0.268478	1.52276	1.11911	1.27258
SHISA4	-0.0135858	0.00805741	0.00552838	-1.00128	-1.38778	-1.35931	1.89453	0.00371413	0.66884	0.550707	-0.0395422	-0.073373	1.5674	1.22575	1.28856
SLC12A4	1.34044	-1.01221	-0.328238	0.734968	-0.364564	1.30355	1.15487	0.349262	2.15445	1.4458	1.76576	2.12553	-0.608227	0.438107	0.301774
SLC16A1	-0.623973	0.497157	0.126816	1.40926	-1.66247	-0.220942	2.13611	0.237216	1.1937	0.833366	2.08148	1.06797	1.2412	0.466694	0.936927
SLC20A1	0.099238	-0.434586	0.335348	0.236608	-1.15292	-1.31883	2.04134	1.32235	0.683709	0.901255	0.166769	1.33516	1.94772	1.26037	0.182837
SLC24A2	1.01333	0.296968	-1.3103	0.984638	0.0635435	0.476035	1.35597	1.36571	2.39886	2.10597	0.924788	1.20643	0.00779617	-0.170366	-0.676871
SLC24A3	0.489939	0.0791859	-0.569125	-0.236165	-0.922089	-0.239861	0.256994	0.643571	3.01068	0.0978374	1.81446	0.959421	-0.558001	0.720397	0.664465
SLC25A34	-0.279774	0.807118	-0.527344	-0.139461	-1.05697	-0.857932	1.98068	0.746124	1.49628	1.78518	1.49812	0.00656218	0.744615	0.75982	1.67798
SLC2A1	0.372333	-1.10239	0.73006	0.767065	-0.61441	-1.59257	1.20351	0.39823	1.46377	0.974853	1.4211	0.939502	1.49074	1.92825	0.899329
SLC2A5	-0.414813	-0.37757	0.792383	-1.19566	0.239014	-0.269802	2.63696	0.686804	0.455132	1.1194	1.2601	0.80668	0.0963225	1.89632	1.60688
SLC35F4	0.7081	0.417905	-1.12601	-0.201401	-1.18043	1.01592	-0.186226	1.02838	1.10406	2.63586	0.954014	0.549237	-0.846879	0.609105	-0.0443671
SLC37A4	1.02137	-1.5645	0.543139	-2.14303	-0.0852887	-1.76417	0.597502	0.230221	-0.968788	-0.976683	-0.0935467	0.242079	-0.47085	1.10391	-0.129295
SLC39A8	0.183892	0.248441	-0.432333	-0.785741	-0.933978	-2.08555	-0.570776	-2.21141	0.974261	0.315745	0.415276	-0.101492	-2.2733	0.00840704	-0.646961
SLC9A5	0.508554	-0.153797	-0.354757	0.105272	-0.831138	-1.96629	1.83378	1.42159	1.30161	1.58915	0.685732	0.335311	0.569812	0.75395	1.02352
SLIT3	-0.37457	0.622861	-0.248291	-1.06824	0.272157	-0.33405	1.66322	-0.358494	1.95496	2.16475	1.56876	0.42087	1.48362	1.14707	0.171642
SLITRK4	0.989079	-0.384003	-0.605076	0.31445	0.449475	0.367282	0.801128	2.06779	1.97044	0.777936	1.95645	1.42377	1.53774	-1.30426	0.0724834
SMOX	0.267468	-0.52487	0.257402	0.19506	-2.3169	0.474654	1.69006	0.780399	1.19486	1.50046	1.04567	1.05675	1.17782	0.937642	1.36076
SMPD1	0.222843	0.478974	-0.701818	1.04323	-0.100981	0.90747	2.72393	1.93045	2.06286	0.133325	0.208528	0.281703	1.25498	0.226971	-0.798321
SMURF1	-0.773307	-0.905399	1.67871	0.659183	0.935174	1.27194	1.81155	2.01957	1.42334	2.60116	2.01365	2.34382	1.36552	0.999392	1.14636
SNAP47	1.08718	-0.319378	-0.767802	-0.611312	-0.767802	-0.767802	2.28173	0.293899	-0.767802	1.40948	1.53033	0.802965	0.845764	0.884392	0.699606
SNCB	-0.429308	1.28479	-0.855481	0.846214	-0.347614	-0.354432	1.50615	1.27566	2.10412	1.74655	2.3087	1.04465	1.86937	0.528251	0.548155
SNORD12	0.160673	0.059567	-0.22024	-0.0970393	0.106949	-0.714653	0.892834	1.36653	0.0465793	0.665472	1.42306	0.810142	2.22519	2.91522	1.60732
SNORD50	0.0120496	-0.824141	0.812091	-1.71211	-0.963057	-1.49043	0.777797	2.019	-0.834379	0.599801	0.334832	-0.573783	0.564232	-0.0210786	0.374853
SNORD77	-0.642778	0.844457	-0.20168	-0.0321673	-0.825528	-0.879756	1.47331	0.234118	1.23814	1.11964	1.39573	0.519812	0.820943	1.71282	2.50694
SNORD79,SNORD81,snosnR60_Z15	-0.114167	0.283944	-0.169777	0.374664	-0.0793385	-0.721468	2.10431	0.687631	1.27182	1.7684	1.36897	1.18177	1.41041	2.23217	2.60107
SNORD81	-0.0341517	-1.19563	1.22978	1.57212	0.620995	0.0481199	2.3806	2.2092	1.47465	1.60121	1.21914	2.15311	2.03585	2.02702	1.10268
SNORD89	0.545836	0.246119	-0.791955	-0.550095	-0.699936	-1.98503	0.579642	2.25661	0.733684	-0.00771309	0.0349942	1.48701	-0.0976279	0.670918	-0.084468
SNTG1	-0.810741	0.138572	0.67217	0.859407	0.727702	1.04339	1.59256	3.13915	0.0699896	1.9024	1.97173	0.981195	0.246896	0.468315	-0.315999
SNX18	0.173974	0.648948	-0.822922	0.207159	0.984342	-1.14589	1.75823	1.27097	0.975368	-0.128452	2.01987	2.01325	1.38784	0.79405	2.00095
SOD3	0.878399	-0.153056	-0.725343	0.371171	-0.461978	0.441428	1.7044	0.045911	0.956608	0.561864	1.32382	1.02662	-0.322395	2.86601	2.08928
SPDEF	0.071493	1.08751	-1.159	0.270222	-0.743007	-1.00786	1.09606	0.826703	1.78309	0.722788	1.46092	1.69017	1.70991	1.48398	1.22408
SPOCK2	-0.0347294	0.290525	-0.255795	-0.421128	-0.179573	-1.47372	0.279998	2.02518	0.944093	1.22689	0.960411	2.29134	1.58784	0.95705	0.882608
SRM	-0.0799865	0.270789	-0.190802	0.883521	-2.03517	-1.01215	1.33624	0.0237619	0.640651	1.29337	0.953249	1.05118	0.721378	1.57378	-0.728253
SSTR3	-1.73324	0.784378	0.948861	-0.749621	-0.215825	-1.00607	-0.581432	-0.207459	0.274102	0.426572	0.291746	1.62545	1.86496	1.12229	-0.395571
ST14	-0.637939	0.0411187	0.59682	-0.361397	-1.3615	-0.104736	-0.100132	2.02757	1.03391	-0.380425	0.756904	1.31257	-0.830932	-0.198696	1.95325
ST18	0.0303146	-0.6115	0.581186	1.94431	0.986059	1.63173	1.38626	2.2293	2.65149	1.98606	2.07428	3.12792	0.774657	2.16223	1.58355
ST3GAL6	0.494264	0.226844	-0.721108	-0.665853	-1.4587	-1.02024	1.39591	1.42042	0.973599	1.12178	0.409583	1.32253	-0.0624979	0.746395	-1.2266
ST7	-0.188789	0.230489	-0.0416993	1.49157	-0.100139	1.2703	0.915531	0.0859507	1.30543	2.13453	0.582933	1.05341	-1.93349	-0.318879	1.31158
STK38L	0.0642339	1.37567	-1.43991	-0.0670295	0.535914	-1.36905	0.238013	-0.423135	1.88181	0.344464	1.14931	1.11702	0.979156	1.66268	0.989824
STK39	0.214988	-0.362671	0.147682	-0.437446	-1.12881	1.16643	1.2671	2.46415	1.59141	1.19496	1.61564	1.40233	-0.258525	0.922212	-0.166869
STRIP2	-1.4758	0.686463	0.789337	0.048641	-1.1178	-1.89627	0.651111	1.79241	0.0698691	-0.0384632	-0.723732	0.835875	-0.0473407	-0.324255	-1.06105
STX19	0.4652	-0.194351	-0.27085	-0.0197176	-1.67634	0.107853	1.52092	0.830541	0.397668	0.835429	0.887551	0.196819	-1.15384	-1.6676	-1.46617
STX1A	0.385192	0.291931	-0.677123	-0.196171	0.0117166	-2.33519	1.42244	0.222697	1.1656	0.789288	0.637726	0.630534	1.99368	0.0439318	0.929953
SULF1	-0.286031	1.2058	-0.919768	1.28155	-0.664397	-0.154569	1.83587	0.821127	1.81725	2.0272	1.54123	1.42585	1.65005	1.44483	1.94201
SUN2	0.0616482	0.42127	-0.482918	-0.275327	-0.816636	-0.721152	1.62379	0.863113	1.90994	1.44863	1.71415	0.405384	-0.753459	1.78684	0.36947
SYNDIG1	-0.227345	-0.0801605	0.307505	0.361079	-0.345094	0.957791	0.0466904	1.29767	0.886599	3.69949	0.735667	1.81714	0.80701	1.14652	0.933892
SYT2	0.895061	-0.349485	-0.545576	0.432406	-0.700861	-1.61721	1.61349	1.03238	1.73586	0.989074	0.637524	1.16415	1.82912	0.827813	1.3278
SYT7	0.622543	-0.176764	-0.445779	-0.927905	0.804271	-1.85171	1.26189	1.39948	1.44134	0.917529	1.77525	0.132541	0.249476	-0.392534	0.853236
SYT9	-0.0854721	0.429631	-0.344159	0.358591	0.051905	0.301109	1.02141	2.51006	0.812498	2.88585	1.18387	0.344826	1.607	-0.486841	-0.173315
SYTL2	-0.57471	0.648542	-0.0738319	1.8555	0.37771	1.25142	2.39518	2.07798	1.98811	1.47828	3.01078	2.58639	0.970392	1.36846	1.71571
TADA3	-0.0557211	-0.482519	0.53824	-0.843199	-0.90674	-3.25005	0.586198	-0.389934	-1.52976	-0.699657	-1.32523	-0.151347	0.854867	-0.74926	-0.769297
TAF15	0.464222	-0.702417	0.238194	0.293813	0.0710316	-0.650506	1.08623	1.12048	0.40337	0.871014	2.41931	1.48639	2.9624	0.470121	0.25658
TAGLN	-0.288539	1.11381	-0.82527	-1.76569	-1.01523	-0.121808	0.621081	0.0798199	1.90902	1.01682	1.24471	0.436433	0.442315	0.408375	1.46451
TARSL2	0.188434	-0.698224	0.50979	-0.156685	-0.108726	-0.690831	0.651665	-0.324346	1.19504	2.28777	2.00082	1.37431	2.23166	0.361301	0.360607
TAS1R3	1.50601	-0.753006	-0.753006	-0.254921	-0.281498	-0.384526	-0.121349	-0.112563	1.44239	1.77089	1.1314	1.9231	0.606031	1.34248	-0.753006
TBK1	0.558303	-0.20825	-0.350053	1.04108	1.25312	1.1138	1.36813	2.06693	1.83546	1.82365	2.25147	1.93202	0.598929	-1.03375	-0.0508438
tgu-mir-124-2	-0.460775	1.83305	-1.37227	-0.142642	0.0863119	0.162549	1.00068	-0.930228	0.687334	0.863268	1.43264	0.900126	1.45959	1.46283	1.87018
tgu-mir-147	-0.20233	0.0263556	0.175974	1.5837	0.626326	1.23845	1.19589	1.01366	1.15974	1.9854	1.93265	1.6075	1.05968	3.58755	2.69783
tgu-mir-181a-1	0.0735934	0.18868	-0.262273	0.173766	0.87668	1.17548	1.33454	-0.155857	1.51082	0.585786	2.04878	2.2083	1.24116	-0.644286	2.78597
tgu-mir-9-1	-0.257463	0.274727	-0.0172645	1.41691	0.380763	1.23161	1.5913	0.792023	2.36117	0.937755	2.74912	2.26592	1.93202	2.35469	2.66848
THNSL2	0.826241	-0.851714	0.0254729	-0.339751	-0.398531	-0.629837	1.25201	2.12072	0.391673	1.371	0.452967	-0.282001	1.61217	0.791842	-1.39416
THRAP3	-1.63392	2.38643	-0.752512	-0.24506	-0.0981621	-0.638156	-0.224486	0.501323	1.30538	0.626361	0.993121	1.07529	1.1096	0.652865	0.848355
THSD7A	0.320526	-0.593952	0.273426	0.316158	-0.653091	-0.155938	1.68158	1.3414	2.38336	1.90529	1.97624	1.79686	0.229819	0.56639	1.70199
THUMPD1	-0.533547	0.93854	-0.404993	-1.11112	-1.87351	-0.341401	1.37964	1.28233	0.206284	0.680043	0.359093	0.712516	-0.884128	-0.506674	-1.50053
THUMPD2	-0.548833	0.847002	-0.298169	0.251248	-1.39744	-0.307019	0.784261	1.33571	-0.652813	-0.170228	0.200306	-1.72699	-2.3102	-1.12915	0.0576685
TLE2	-1.09317	1.28733	-0.194164	1.07238	-0.603167	-0.280262	1.47408	1.15123	1.26832	0.991656	2.23783	1.66545	2.24255	1.20093	1.34387
TMCC2	-0.884748	0.733044	0.151704	1.06633	0.559527	-0.514875	1.64646	3.0784	1.841	1.77136	0.901058	1.86033	1.32579	0.548296	1.26791
TMCC3	0.865741	-1.32099	0.455247	0.0207042	-0.646034	0.687606	0.590336	-0.925839	1.14994	1.19111	1.82868	0.769344	0.212456	2.5256	0.662506
TMCO4	1.07254	-1.26722	0.194672	0.0993968	-2.83936	-0.359018	0.593895	-0.227875	0.630884	0.690953	0.0668094	0.946752	0.392021	0.694877	0.536604
TMED3	0.547153	-0.458957	-0.0881964	-2.27507	-0.612855	-1.4188	0.296295	-1.58928	0.4821	0.62837	-0.764329	0.373319	0.46549	1.06789	0.984038
TMEFF2	-0.83384	1.29643	-0.462586	0.637148	0.00901115	0.950024	1.48625	0.674949	2.27018	2.40778	1.2766	1.59017	1.83471	1.11269	-0.526759
TMEM125	-0.468535	-0.760573	1.22911	1.89805	-0.108153	0.992504	0.361746	-0.659922	1.25047	1.12652	1.38108	2.82746	0.292146	0.275108	1.21984
TMEM37	1.46028	-1.54466	0.0843742	0.258247	0.0212067	-1.02725	1.70416	0.7473	0.250646	1.52475	1.30246	2.04821	0.743365	1.22318	0.93572
TMEM63A	-0.592634	-0.324915	0.917549	0.0826532	0.868096	-0.171586	0.75251	-0.297332	2.3126	0.829488	2.9677	1.56647	0.198268	0.992563	1.21092
TMTC1	-0.397239	-0.024009	0.421248	0.158847	-0.0730391	-0.313617	1.35389	1.70438	1.62439	2.01696	1.48364	1.65774	-0.64735	-1.05659	0.28316
TNFSF10	-0.418673	0.798693	-0.38002	-0.632532	-1.17585	0.634278	2.39386	0.919316	-0.623831	1.53832	1.93992	0.591624	0.520928	0.568841	0.462621
TOE1	0.741138	0.378485	-1.11962	0.702958	0.336045	-0.490903	1.72383	1.58695	2.23259	1.18483	1.88174	2.60833	1.47984	1.57596	1.10819
TOP3B	-0.182256	-0.458196	0.640451	-0.991164	-1.0475	-1.12901	0.793308	0.138661	-0.0183253	1.43416	1.58804	1.23197	1.48259	1.05828	-0.901214
TOR1AIP1	0.628644	-0.753418	0.124774	-0.434563	-1.13032	-2.14044	0.387262	1.11968	1.43174	1.12943	1.02432	0.230778	0.631046	1.07873	-0.392884
TPP1	-0.217065	0.314841	-0.0977752	-1.22313	-0.669897	-1.53243	1.20989	-0.00345851	0.481275	0.551866	0.589399	0.713517	1.38796	1.4582	2.08312
TPPP	-0.212883	0.0136098	0.199273	1.96801	0.439157	1.40831	2.5609	2.39001	2.79108	1.90981	2.2392	1.03973	0.741512	0.290516	1.33923
TPPP3	-1.23085	1.01805	0.212796	-0.488641	-1.27433	-1.91532	1.09156	0.503107	1.22285	0.0471126	0.298859	1.45666	0.662908	0.380959	0.809334
TREM2	0.626798	-0.400893	-0.225904	0.824995	-0.714359	-0.281636	1.47692	0.876232	0.645869	1.24309	1.28445	1.24654	-1.86093	1.63937	1.36247
TRH	0.252175	-0.87741	0.625235	-1.16896	-1.10598	-0.198885	1.12602	-0.220653	1.15802	1.29487	1.27231	-0.375294	-0.392833	1.43129	1.81086
TRIM59	1.37748	-1.98962	0.612148	0.472246	0.325597	0.629168	1.66592	0.35358	1.73146	1.10851	1.41817	1.52369	1.39669	1.77717	2.1375
TSC22D2	-0.374558	1.01993	-0.645372	0.723587	-0.834653	1.83322	1.97104	0.602947	2.02045	2.17887	1.28481	1.69582	0.887369	-0.0753768	1.35166
TSPAN4	-0.212999	0.387369	-0.174371	0.763104	1.10564	1.42156	1.82213	1.71631	3.11335	0.757263	2.37499	2.56438	0.548312	1.58229	0.260935
TSTD2	0	0	0	0	0	0	0	0	1.95538	0	0	0	0	0	3.48571
TTC26	0.917741	0.325645	-1.24339	0.807425	0.843582	-0.414506	1.14747	2.2135	1.80194	1.23676	0.823863	0.438642	-1.44574	0.777188	1.10579
TTC39B	-0.18243	0.915597	-0.733167	-0.198481	-0.6669	-1.99147	0.421546	1.18909	2.22234	0.271501	0.964669	0.645357	0.404374	1.20439	0.340038
TTLL11	-0.432416	-0.256793	0.689209	-0.452718	-0.202969	-2.63946	0.574227	0.314026	1.14992	-0.332406	0.859123	0.490857	-0.586207	-1.08048	-1.58803
TTLL7	-0.449747	-0.255708	0.705456	-0.279424	0.571665	0.256688	1.68341	1.9287	2.76366	-0.324054	1.46069	1.06941	-0.403151	0.129271	-0.178451
TTPA	0.407802	-0.833983	0.426181	0.102224	0.982957	0.241343	1.84425	0.377247	1.85802	1.55401	0.912089	2.77563	-0.549131	2.05355	0.798522
UBN2	-0.369867	0.0644554	0.305411	2.55899	1.66682	0.329498	0.346035	0.355243	2.17148	0.681692	2.98638	0.970679	1.49361	1.76185	1.8103
UNC5A	-0.153491	0.60971	-0.456219	-0.510727	-0.382041	-1.60343	-0.0603786	0.395898	0.969258	-1.372	0.991303	1.33531	1.85088	0.942796	1.12175
USP35	-0.526324	1.72621	-1.19988	0.556766	-0.221993	0.821862	0.227584	2.36308	2.22809	0.891556	1.76922	1.28052	1.17467	1.07803	1.25631
USP48	-0.698588	1.99075	-1.29216	-0.298576	0.14732	-0.319067	0.675016	-0.0116194	1.61203	0.408273	1.07671	1.0706	0.215336	-0.0647414	2.27061
USPL1	-0.221779	-0.733577	0.955356	0.918625	0.516043	1.65216	1.28955	2.36238	1.16049	1.94162	2.162	1.95121	-0.929795	1.04875	1.02454
VAC14	0.625171	-1.06673	0.441555	-1.6521	1.02301	-1.22557	1.12059	1.69067	-0.110037	0.214016	1.09686	1.6422	0.543906	0.515037	0.112406
VIPR1	0	0	0	0	0	0	0	0	0.777772	2.50808	0.837347	2.26439	0	2.37014	1.72921
VPS39	0.407324	1.30089	-1.70821	0.70354	-0.346169	-1.3144	0.475268	1.38207	1.03709	0.960308	0.805166	1.301	-0.787661	1.29125	0.946528
VRK3	-0.542332	0.3378	0.204532	0.939147	1.53862	0.0409261	1.19966	3.49829	0.202297	1.92363	1.62861	0.512796	0.441763	0.0644085	0.663905
VSNL1	-0.680721	0.401014	0.279707	0.33064	-0.394472	-0.488861	1.28641	1.05618	2.80803	2.02146	1.30957	0.29787	1.30569	0.387942	-0.525991
VSTM2B	-0.469627	0.409412	0.060215	-0.0163596	-0.520157	0.817201	-1.27002	-1.33708	1.03089	1.02802	1.07899	0.469701	-2.24212	-0.505683	-0.929754
VSTM2L	-0.311077	0.0568109	0.254266	-1.34048	-1.04541	-1.93764	1.86191	1.20419	-0.0307918	1.07036	0.126685	0.389056	1.00032	0.205445	0.398245
VWF	-0.293047	-0.609931	0.902979	-0.558538	-1.7775	-0.471506	1.4593	0.624741	-0.35805	0.490494	-0.372383	-0.536047	0.570576	1.18346	2.08754
WASF3	0.0723742	0.28827	-0.360644	1.21912	-0.262673	0.244037	1.32368	0.264629	2.72836	-0.286785	2.62839	1.7769	0.40188	1.15332	0.329151
WASL	0.143372	-0.116569	-0.0268025	0.820179	-0.50345	0.216869	1.43399	2.9048	2.4646	1.63787	2.02947	1.77462	1.06816	1.34705	0.995483
WBSCR22	-0.729859	1.51008	-0.780217	1.73069	-0.963474	0.803981	1.25182	0.927822	1.84818	1.93333	1.63351	0.0837064	0.907912	-0.0153122	1.26662
WDR45B	0.0254975	0.36289	-0.388388	0.406952	-0.888199	1.01791	0.923861	1.40196	2.9026	2.17029	0.653258	1.27193	-0.33459	1.49067	1.0453
WDR7	-0.202622	-0.284155	0.486777	-1.87019	-1.33357	-0.873851	0.552661	-0.766682	-0.138169	-0.319288	-0.0687949	0.890423	-0.0240701	-2.79576	-1.62747
WHSC1L1	-0.0190932	0.993287	-0.974193	1.32367	-1.76715	0.0182614	1.78043	1.57399	1.48434	1.10867	1.12061	0.137274	0.258927	1.32486	0.694331
WIPF3	-0.265955	-0.265955	0.531909	-0.265955	-0.265955	-0.265955	-0.265955	1.39365	2.0599	0.486935	1.68007	2.73875	0.394385	1.21691	-0.149927
WIPI2	-0.810051	-0.556598	1.36665	-0.905344	0.73909	1.27626	-0.297088	0.948398	0.161312	2.61603	1.57515	1.47694	0.320228	0.821541	1.21038
WNT5B	0.258562	-0.29457	0.0360085	0.56617	-0.395165	0.623563	1.11015	2.36191	1.91917	2.51479	2.18059	2.36576	1.50859	1.66284	1.01601
WNT7B	-0.00550623	-0.482428	0.487934	1.30727	0.171642	-0.433605	1.54996	1.614	0.583416	1.17735	1.13245	2.17735	-0.275531	0.107496	-1.59043
WTIP	0.272055	-0.43959	0.167535	-0.100954	-1.42411	0.703221	1.51317	2.78749	0.714205	1.35905	0.756499	0.903913	-0.367081	1.27848	1.15705
YDJC	0.390576	-0.365973	-0.0246022	1.98205	1.80429	1.51432	1.92156	0.956421	1.79437	3.03096	1.87928	2.1302	2.27336	1.44672	3.14911
YRDC	-0.94053	0.504737	0.435792	0.400454	0.55253	0.0145284	1.30775	1.24539	0.831071	2.26479	2.16386	2.06647	2.10899	2.3797	2.05461
ZBTB44	0.295414	-0.841821	0.546407	-0.764134	0.98839	-1.77458	1.22152	1.36899	0.711925	1.1209	0.923395	1.85237	-0.384656	-0.0293847	-0.421582
ZBTB49	-0.238824	-0.251072	0.489896	-0.957586	0.493052	-1.8684	0.826396	-0.263637	1.84223	0.204154	1.63281	0.746855	-0.515581	0.627553	-1.05502
ZDHHC23	-0.191794	0.694539	-0.502745	-1.03587	-1.03587	-1.03587	-0.284731	1.04225	0.698175	-1.03587	1.11307	1.59253	1.7237	-0.361066	0.85972
ZDHHC7	0.627585	-0.203978	-0.423606	0.383967	0.694958	-1.32184	0.903075	0.567744	2.10556	0.967799	1.51151	2.52117	1.98614	0.977558	1.09065
ZFPM2	-0.143777	0.170574	-0.0267969	0.0062602	-0.252979	1.28284	1.46689	1.99894	2.20141	1.23229	2.80272	2.1467	0.682608	0.953299	0.0280194
ZFYVE19	0.575135	-1.15371	0.57857	0.132986	-1.03809	0.559397	1.37575	1.92453	1.10529	1.47083	1.57811	1.32255	0.176668	-0.827645	1.58137
ZHX1	-0.0705754	0.0621837	0.0083917	0.807395	0.0716558	-0.221356	1.39798	2.5875	1.7133	1.12924	1.59015	2.21536	-0.401176	-0.232808	1.73558
ZNF346	-0.2907	0.940853	-0.650153	1.39818	-1.08236	0.700028	1.68172	0.994549	2.30973	2.0926	2.16653	1.00377	0.65221	1.40321	1.15209
ZNF385B	0.168733	0.00610363	-0.174837	0.230273	-0.19927	0.0153014	0.410099	1.49238	2.11686	1.93874	2.33811	2.74233	1.38589	1.02791	0.432814
ZNF385C	-0.217311	1.72273	-1.50541	0.103388	-1.10432	0.233761	1.11195	0.620868	1.46096	1.39705	1.76566	1.06132	0.476772	1.53509	1.14447
ZNF516	-0.104488	-0.0414921	0.14598	0.191558	-1.61883	0.370036	1.29215	-0.354812	1.42834	-0.682246	0.603589	2.2219	-1.04125	1.09539	0.668755
ZNF827	0.445679	-0.511428	0.0657484	0.658059	0.306682	1.00723	0.813135	2.46405	2.08162	0.49537	1.72617	2.09952	-1.09524	-0.0359733	0.761516
Cluster IV	Z-score (normalized by juvenile silent)
	Juvenile						Adult						SP adult
gene name	silent			singing			silent		singing				singing
AHSA2	-0.767603	-0.217697	0.9853	-0.358301	1.08352	1.60147	0.518389	-2.5325	-0.0655283	0.563089	0.609628	-0.139591	0.702036	0.972316	0.792841
ART1	-0.576624	-0.699151	1.27578	-0.875936	-1.64311	-0.293472	1.22443	0.528873	0.393539	-0.14217	-1.64311	-0.180188	0.162813	-1.64311	1.09225
ASRGL1	1.57857	-0.939761	-0.638811	0.872122	-0.0268824	-0.188245	-1.13306	1.34484	-1.41031	-1.1236	-0.881713	-0.390094	0.204869	0.758997	-1.53224
CHRM4	-0.0870207	1.32819	-1.24117	0.403385	-0.93994	-0.146887	-1.14584	1.78757	-0.97159	0.655716	-1.78779	-0.466049	-0.550905	0.664324	-0.342936
CLCN2	-0.415634	-0.00490353	0.420538	-0.550301	-0.216517	-1.45966	1.61859	-0.745939	-2.15054	-0.139589	-1.19957	-1.26792	-0.84674	0.0124953	1.30617
DAPK3	-0.274415	-0.115277	0.389693	-1.41551	-0.96265	-2.06639	0.373241	-0.251641	-2.41338	0.222633	-2.06332	-0.692318	0.301691	-2.05658	-0.449708
DLK2	0.890366	-1.48181	0.59144	-0.518794	-0.160613	-0.85579	0.210283	0.0128672	-2.16573	-0.48888	-0.982181	-0.859438	-0.800444	1.40117	1.19454
DTX3L	0.271207	-0.404809	0.133603	-1.73659	-1.658	-1.72317	0.343169	-0.139459	-1.87399	0.509058	-0.300608	-2.32532	-0.165322	0.547365	0.0982756
EDEM3	-0.26695	0.615559	-0.348609	-2.12027	-1.5306	-0.490311	-0.879053	-0.664653	-0.495212	-0.681293	-0.764756	-0.896797	-2.99704	0.0713649	-2.7296
EDNRB	-0.193027	-0.608254	0.80128	-0.0358056	-1.45324	0.138705	0.913505	0.560542	-0.902857	-1.57534	-0.1028	-1.23714	-1.8788	0.963688	1.09407
ENSTGUG00000000925	-0.377018	0.0958409	0.281178	-0.927359	-2.80604	-0.808406	0.405431	0.261291	-1.48926	-1.00809	-1.33039	-0.03584	-1.29638	0.352348	-2.32871
ENSTGUG00000000954	-0.237627	0.217224	0.020403	-2.79729	-2.08869	-1.01493	0.157766	-0.886916	-0.730696	-2.54418	-1.08383	-0.454879	-0.250793	0.437308	-0.260277
ENSTGUG00000003331	-0.327893	-0.305471	0.633363	0.297642	-0.817372	0.787891	-0.779029	-0.221013	-2.3016	-0.570736	-0.217503	-0.912165	1.29339	0.0105019	1.83288
ENSTGUG00000003376	-1.07403	0.0975315	0.976501	0.135913	0.687995	0.584528	-0.458302	1.34204	0.246047	-0.421107	0.0438698	-1.92586	0.513217	-1.98425	-1.12262
ENSTGUG00000003820	0.600639	-0.697356	0.096717	-0.342584	-2.16605	-1.50534	-0.0731852	-1.62101	-2.31012	0.825288	-0.72184	-0.449956	0.178498	-0.488699	-2.0079
ENSTGUG00000005298	0.212012	0.278325	-0.490337	-0.404873	-2.73263	-0.423403	0.368501	0.347942	-2.81486	-0.496331	-1.43174	-0.125927	-1.12734	-0.601958	-0.948054
ENSTGUG00000008003	1.18469	-1.03415	-0.150545	1.18761	0.43517	0.635326	0.134124	2.04957	0.257725	-0.470024	-1.18478	-0.970206	0.61325	1.59306	-0.752315
ENSTGUG00000008450	1.08068	-0.432026	-0.648654	0.946038	0.403733	2.07251	2.34503	0.287577	-1.35308	0.0701104	0.771665	1.37768	0.594113	-0.0267484	1.34489
ENSTGUG00000008564	0	0	0	0	0	0	0.506239	3.71998	0	0	0	0.0564952	1.44563	0	0
ENSTGUG00000010076	1.34621	-0.857971	-0.488242	-2.14199	0.257111	0.62198	-1.00615	-0.307424	-0.213771	0.433259	-0.844344	1.5808	-0.0898009	-1.5237	-0.431124
ENSTGUG00000010448	-0.104401	-0.725394	0.829794	-1.85833	-0.789513	-2.43897	-1.38113	-0.973253	-0.623242	0.975551	-0.620652	-0.16479	-1.51782	-0.374003	-2.33777
ENSTGUG00000010901	0.605298	0.166925	-0.772222	1.25076	0.159635	-0.281363	0.275479	0.949391	-1.19785	-1.64266	-0.718825	-1.64266	0.663772	0.720622	-1.64266
ENSTGUG00000013160	-0.267955	-0.238027	0.505982	-2.24236	0.00422429	-2.69108	0.432506	0.895858	-0.540194	-1.02177	-0.638198	-1.33455	0.0656929	-1.37394	-0.417007
ENSTGUG00000013261	-0.0892719	-0.305269	0.394541	-1.46168	0.361905	-1.56222	0.0401565	0.431845	-2.19935	-0.496401	-1.56801	-1.0006	-1.26698	0.914645	0.982903
ENSTGUG00000013294	-0.957085	0.752331	0.204754	-2.39417	-1.1818	-2.30028	-0.325308	-0.439603	-1.67831	-1.00662	-0.658152	-1.8173	0.913659	-0.139371	-0.631417
ENSTGUG00000015758	1.06744	-0.53372	-0.53372	2.06295	0.935146	1.31525	-0.041788	-0.53372	0.310526	1.90707	2.26044	1.10849	1.03263	1.51266	-0.53372
ENSTGUG00000015904	1.01058	0.632822	-1.6434	-1.6434	-1.6434	-1.6434	-1.32486	0.412611	-1.6434	-1.6434	-1.6434	-0.0134999	0.290777	-0.847091	-0.430545
ENSTGUG00000015927	0.816353	-0.353828	-0.462526	-1.97989	-1.97989	-0.446706	-0.959418	0.713253	-1.26449	-1.62616	-0.277212	-1.51646	0.397785	-1.97989	-1.97989
ENSTGUG00000016307	-0.22269	-0.22269	0.44538	1.69625	1.49102	1.87888	2.09582	2.30472	-0.22269	-0.22269	-0.22269	-0.22269	0.95913	-0.22269	1.31497
ENSTGUG00000018187	-0.179682	0.496567	-0.316884	-1.48727	-3.25586	-1.20944	-0.127356	-0.324554	-2.58738	-1.39586	-0.000464205	-0.733664	-1.31671	-0.535412	-0.706363
ERI2	-0.74133	1.13243	-0.391102	1.40443	1.59984	-0.0617022	1.48015	1.65982	-0.254253	-0.88931	0.097259	-1.11643	-0.44837	-0.844003	0.231821
FAM19A3	-0.541526	-0.206177	0.747703	3.14044	0.324911	0.677095	-0.220588	-0.234866	1.27853	1.52466	0.243178	0.709952	-0.882754	-0.10473	-0.0452646
FAM46D	-0.187724	0.167483	0.0202414	2.63499	1.2885	2.21042	-0.187724	-0.0750839	2.18193	2.19681	1.08252	1.62774	1.09655	1.44718	2.07307
FGF20	-0.0227445	0.673169	-0.650425	-1.59163	-1.59163	-1.59163	0.44915	1.02007	-1.59163	-1.59163	-1.59163	-0.776636	-1.59163	0.350087	-1.59163
FMO5	-0.568969	-0.071651	0.64062	-1.16592	-0.730789	-1.95919	-1.81337	-0.658552	-1.79873	0.569105	0.833237	-0.0494663	-2.18951	0.260049	-0.948373
GDPD2	0.940834	-1.44898	0.50815	-0.606606	-0.171131	-3.08512	0.292752	-0.018372	-0.902318	-0.579797	-0.714275	-0.862881	0.330374	0.565052	0.142494
GLDN	0.694318	-0.631563	-0.0627552	-0.636262	-0.662421	-0.161917	0.309226	0.948683	-1.37424	-2.45802	-0.586142	-0.704921	-2.27267	0.696152	0.00586726
KCTD7	0.364505	0.724382	-1.08889	-2.70326	-0.88953	-0.321015	0.505279	0.757386	-0.799375	-0.839117	-1.41626	-1.7808	-0.357956	-0.619329	-1.74368
KDSR	-0.26429	0.0728001	0.19149	-2.21967	-1.29159	-1.76099	-0.0187501	0.907238	-2.22813	-0.189125	-2.25157	-1.52909	-0.92376	-1.40943	-0.730156
KIF21B	0.6289	-1.55064	0.921737	-1.55064	-1.55064	-1.55064	-0.507292	-1.55064	-1.55064	-1.55064	-0.0848866	-1.55064	-0.247551	-1.55064	0.939741
MED1	0.927528	-0.884496	-0.0430323	-1.6141	-1.01732	0.655802	-2.74687	-0.35123	0.107601	-0.271617	-0.645046	-0.601717	0.654255	0.974205	-0.600967
MFAP1	-0.703843	0.544843	0.159	-0.801245	-1.78697	-1.69575	0.622263	-0.205913	-2.82569	-1.16031	0.0630177	-1.9933	-0.747216	-0.633455	0.0547112
MINOS1	-0.726617	0.0247736	0.701844	2.42852	1.44241	0.862612	1.55257	-0.553897	0.18482	1.46318	1.1388	0.513721	0.169919	2.5818	-0.207919
MRPL22	-1.51412	1.49258	0.0215349	1.29334	-0.45029	1.53402	0.603928	1.32699	1.01169	-0.727086	1.37978	-0.653848	0.599128	1.23654	1.55089
MTHFD2	-0.340596	0.313806	0.0267907	-1.17259	-0.870892	-2.2215	0.89268	-0.038179	-1.2342	-0.710621	-1.08059	-2.01059	0.521414	0.803967	0.708866
N6AMT1	-1.14939	1.1749	-0.0255098	-1.0472	-1.3466	-1.33622	0.132304	0.752641	-1.53894	-0.601796	-0.646642	-2.10872	-2.41036	-1.03088	-1.5177
PBLD	-0.378129	0.344839	0.0332901	0.87642	0.046387	-0.12453	-0.0520045	-0.481843	-2.73894	-0.762356	-0.820448	-1.31801	0.0737102	1.68613	0.316522
PEX13	0.685947	0.226534	-0.91248	-0.881075	-2.22074	-1.7952	-1.15139	0.0446867	-0.819704	-1.50145	-1.57189	-1.7934	-0.775927	1.37961	-1.01778
PMM2	0.102193	0.194473	-0.296666	0.107092	-1.02217	-2.01573	-0.0902307	0.74391	0.337729	-0.0344511	-0.610327	-1.07238	-0.345597	1.19383	-2.64212
PMP2	-0.0863974	-0.501887	0.588285	0.580525	-0.357271	0.577477	1.0548	-0.660668	-1.28154	-1.57795	-0.436488	-1.51611	-1.10559	1.35866	1.28311
RASSF7	-0.576321	0.980373	-0.404052	-1.06601	-1.35376	-0.671419	-0.54371	0.362852	-1.01426	-1.70102	-0.472786	-1.62574	1.86183	0.173408	-1.48071
RHOB	-0.378879	0.790188	-0.411309	-0.786635	-2.27519	-0.352784	0.270384	1.1642	-1.62574	-0.713593	-0.425446	-1.76327	-1.53134	-2.03395	-0.922369
SH2D5	0.651428	-0.500709	-0.15072	-0.613037	-0.7666	-1.81289	-0.510797	0.166064	-2.07774	-1.69713	-0.643763	-0.213991	0.428372	-2.00511	1.29155
SLC29A3	-0.452521	0.31726	0.135261	-0.421988	0.265428	-0.789993	2.07292	1.5031	-0.789993	-0.789993	-0.789993	-0.789993	-0.748926	1.52973	0.974714
SLC44A5	0.804735	-1.50242	0.697685	-0.41074	0.200174	0.0155923	1.36813	0.252621	-1.21142	-1.51439	-0.454264	-0.77323	-1.21703	0.950805	1.29003
SLC9A3R1	-0.915591	0.0460334	0.869558	0.635716	0.405292	1.45039	1.50893	0.546889	-1.80936	1.05601	0.166809	-1.14961	0.343677	1.5204	1.10059
TGIF1	-0.195157	-0.152726	0.347883	3.37817	-0.00789576	0.297724	0.706093	1.10182	1.93065	1.54284	1.92053	1.83849	1.82241	1.61247	0.792274
TMEM117	0.276871	0.0690101	-0.345881	0.755587	1.20872	0.397778	-1.34492	2.04124	-1.20917	-0.810537	-1.77872	0.420787	-0.297754	0.214847	-0.260443
TMEM39A	-0.600124	-0.000453192	0.600577	-1.21296	-0.153084	-1.29738	0.576167	-0.17085	-1.34707	-1.81921	-1.171	-2.61952	0.355811	0.508803	0.427145
TMEM71	0.638454	-0.357994	-0.28046	-1.61871	-0.719866	-0.3448	0.0215416	0.214378	-1.63195	-2.10698	-1.78856	-0.900369	1.09662	0.672146	-1.50186
ZC3H12B	0.0604913	-0.303112	0.242621	-1.13406	-0.240355	-0.962976	0.661534	1.94892	-1.4019	-1.8896	-1.23173	-1.72364	0.0531354	-0.363703	-0.430298
ZNF488	1.25359	-1.21507	-0.0385164	-0.133194	-0.89473	0.22532	1.0194	-0.82512	-1.17607	-1.49779	-0.506408	-1.49779	-1.35352	0.764993	1.14446
ZNF513	-0.320388	0.628416	-0.308029	-1.46462	-1.18282	-2.47591	0.170587	1.15907	-0.552217	-0.419825	-1.036	-1.28155	0.357027	0.841244	0.506904

## Sheet: S7 Fig.
		RA projection neurons spine density (Spines/um)
conditions	phd	neuron#1	neuron#2	neuron#3	AVERAGE	SD
Juvenile (n=6)	52	2.42857	2.72222	2.44118	2.53066	0.16602
	55	2.34375	2.62791	2.51111	2.49426	0.142826
	50	3.40741	2.90625	2.13793	2.8172	0.639406
	50	2.48	2.22222	2.96	2.55407	0.374425
	53	3.29412	2.33333	2.075	2.56748	0.642403
	50	2.33333	2.19231	2.4375	2.32105	0.123057
Adult (n=5)	796	1.5	1.56364	1.52381	1.52915	0.0321524
	482	1.32	1.59459	1.33333	1.41598	0.154832
	150	1.68571	1.66667	1.55263	1.635	0.0719697
	125	1.5	1.56364	1.52381	1.52915	0.0321524
	105	1.89286	1.69767	1.88	1.82351	0.109167
SP adult (n=5)	101	2.7027	2.325	2.42857	2.48542	0.195164
	100	3.08	2	2.79167	2.62389	0.559207
	100	2.38889	2.09091	2.15385	2.21121	0.157055
	100	3.375	2.76	2.28571	2.8069	0.546156
	100	1.73333	2.34286	2.17241	2.08287	0.314474
